# Supplementary material for: Identification of quantitative trait loci (QTL) controlling resistance to pea weevil (Bruchus pisorum) in a high-density integrated DArTseq SNP-based genetic map of pea
Source: Sci Rep. 2020 Jan 8;10:33. doi: 10.1038/s41598-019-56987-7 (PMC6949260; doi:10.1038/s41598-019-56987-7)
Supplement: Supplementary file 1 — Dataset 1. [file 41598_2019_56987_MOESM1_ESM.xlsx]

## Sheet: Hoja1
Identification of quantitative trait loci (QTL) controlling resistance to pea weevil (Bruchus pisorum) in a high-density integrated DArTseq SNP-based genetic map of pea
Thais Aznar-Fernández, Eleonora Barilli, María J. Cobos, Andrzej Kilian, Jason Carling, Diego Rubiales
Supplementary dataset 1 Summary and description of DArT-derived markers used to generate the P. sativum ssp. syriacum (P665) × P. sativum ssp. sativum (cv. Messire) map including marker identity, sequence description, linkage group assignment on the map and position on the linkage group.
CloneID	TrimmedSequence	Linkage Group	Position(cM)	gen1	gen2	gen3	gen4	gen5	gen6	gen7	gen8	gen9	gen10	gen11	gen12	gen14	gen15	gen16	gen17	gen19	gen21	gen22	gen23	gen24	gen25	gen26	gen27	gen28	gen29	gen31	gen33	gen34	gen36	gen37	gen38	gen39	gen40	gen41	gen42	gen44	gen45	gen46	gen48	gen49	gen51	gen52	gen53	gen54	gen56
3541697	TGCAGGTTGGACGTGGAAATCCTAGCTCTGGCTGTGGTGAAGGCAACCCCGGTGATATGCACAGCACTA	1	0	1	1	0	1	-	1	0	1	0	0	1	1	0	1	0	0	0	1	1	1	1	1	1	0	0	1	1	-	0	1	1	0	0	1	1	0	-	1	1	0	-	0	-	0	1	-
3541717	TGCAGTATAAGTTGTTTTCAGCTTATTTTTACAAGGTCTCTAAAATAGTTTTGTAGAAACTGCTTATAC	1	0	1	1	1	-	-	1	0	1	0	0	-	1	0	-	0	0	0	1	1	1	1	1	1	0	0	1	1	1	0	1	1	0	0	0	1	1	1	1	1	0	1	0	1	0	1	1
3542118	TGCAGATGTTGTCTCAAGGGGTCTTCATTATAAATATATAAGATCCCTTTTGCCATTTATACTTTCTTA	1	0	0	0	0	0	0	0	1	0	1	1	0	0	1	0	1	1	1	0	0	0	0	0	0	1	1	0	0	0	1	0	0	1	1	0	0	0	0	0	0	1	0	1	0	1	0	0
3543682	TGCAGCCGAGAACTACGTAAGTCTTTATCGATTTGATTTTAGTTTATCATTTTTTTACAGATCGGAAGA	1	0	0	0	1	0	-	0	1	0	1	1	0	0	1	0	1	1	1	0	0	0	0	0	0	1	1	0	0	0	1	0	0	1	1	0	0	1	0	0	0	1	0	1	0	1	0	0
3547349	TGCAGTATAAGTTGTTTTCAGCTTATTTTTACAAAGTCTTTACAGATCGGAAGAGCGGTTCAGCAGGAA	1	0	0	0	0	0	0	0	1	0	1	1	0	0	1	0	1	1	1	0	0	0	0	0	0	1	1	0	0	0	1	0	0	1	1	1	0	0	0	0	0	1	0	1	0	1	0	0
3547589	TGCAGGTAAACAAACGGAAACTTATTTCAAATGTTTTACAGATCGGAAGAGCGGTTCAGCAGGAATGCC	1	0	0	0	0	0	0	0	1	0	1	1	0	0	1	0	1	1	1	0	0	0	0	0	0	1	1	0	0	0	1	0	0	1	1	0	0	0	0	0	0	1	0	1	0	-	0	0
3547807	TGCAGAACTAAGCAGCATATAACTGACTGTGTACAGAGATTTATTTGGAGGAATTCCTAAAAACAAAAA	1	0	1	1	1	1	1	1	0	1	0	0	1	1	0	1	0	0	0	1	1	1	1	1	1	0	0	1	1	1	0	1	1	0	0	1	1	1	1	1	1	0	1	0	1	-	1	1
3547938	TGCAGTGGCTGAGAGAGTTTTTAGAACCCTTTTGACTTTGAGAGAGTTTTTAGAACCCTTTTGACTTTG	1	0	0	0	0	0	0	0	1	0	1	1	0	0	1	0	1	1	1	0	0	0	0	0	0	1	-	0	0	0	1	0	0	1	1	0	0	0	0	0	0	1	0	1	0	1	0	0
3548686	TGCAGGAAAAAATAGAAGAGAATACAAAAATCAATTAGCTGCTTGAATAGGACAAAATAAAGAAGAAAA	1	0	0	0	0	0	0	0	1	0	1	1	0	0	1	0	1	1	1	0	0	0	0	0	0	1	1	0	0	0	1	0	0	1	1	1	0	0	0	0	0	1	0	1	0	1	0	0
3549447	TGCAGGTATGAGGTGGAAATCCTAGCTCTGGCCGTGAAGGCAACCCTGGCGATACGCACAGCACCGGAC	1	0	1	1	0	1	1	1	0	1	0	0	1	1	0	1	0	0	0	-	1	1	1	1	1	0	0	1	1	1	0	-	1	0	0	1	1	0	1	1	1	0	-	0	1	0	1	1
3550024	TGCAGCTAACATAAAATCCAATATACATGTTTCCCAATTACAGATCGGAAGAGCGGTTCAGCAGGAATG	1	0	0	0	0	0	0	0	1	0	1	1	0	0	1	0	1	1	-	0	0	0	0	0	0	1	1	0	0	0	1	0	0	1	1	-	0	0	0	0	0	1	0	1	0	1	0	0
3550914	TGCAGGAATACAGGTAAGGTGATTCACATGTTAGTCATGTTGCATTAGTACTTACAACTAAGGTTTTAT	1	0	0	0	0	0	0	0	1	0	1	1	0	0	1	0	1	1	1	0	0	0	0	0	0	1	1	0	0	0	1	0	0	1	1	0	0	0	0	0	0	1	0	1	0	1	0	0
3543176	TGCAGAAGAAAATACATTATTTCGAATATTTACGATATAGCGAAGCAACGAGCCAATCTTCTTGAATCC	1	3.15789	0	0	1	0	1	0	1	0	1	1	0	0	1	0	1	1	-	0	0	0	0	0	0	1	1	0	0	0	1	0	0	1	1	0	0	1	0	0	0	1	0	1	0	1	0	0
3544411	TGCAGCCTTTCCTGGCATGAAACATATCCTGTTATGATTCTTTTATCAGTTTAGTCTCCACGGCAATGA	1	3.15789	1	1	1	1	-	1	0	1	0	0	1	1	0	1	0	0	0	1	1	1	1	1	1	0	0	1	-	1	0	-	1	0	0	-	1	1	1	1	1	0	1	0	1	0	1	1
3544535	TGCAGAATGCAGATTATAATGTTAGACTCAGTGATGAACTAGAGACATTGACTTTGGCATAGAAAATAT	1	3.15789	0	0	0	0	0	0	1	0	1	1	0	0	1	0	1	1	1	0	0	0	0	0	0	1	-	0	0	0	-	0	0	-	1	0	0	0	0	0	0	1	0	1	0	1	0	0
3549153	TGCAGAAGAAAATACATTATTTCGAATATATACTATATAGCGAAGCAACGAGACAATCTTCTTGAATCC	1	3.15789	1	1	0	-	1	1	0	1	0	0	1	1	0	1	0	0	0	1	1	1	1	1	1	0	0	1	1	1	0	1	-	0	0	1	1	0	1	1	1	0	1	0	1	0	1	1
3549644	TGCAGAAACGAAAAGCATAAGCTGTAACAATGCGTAAGCCTTGGAAACACACCAAAACGCGCAAGCCGC	1	3.15789	0	0	0	0	0	0	1	0	1	-	0	0	-	0	1	1	1	0	0	0	0	0	0	1	1	0	0	0	1	0	0	1	1	0	0	0	0	0	0	1	0	1	0	1	0	0
3553374	TGCAGTGTCATGTTGGCACATGAAATGAGTAAACCCACATTTGGACACAATTACATTTTGTTACAGATC	1	3.15789	1	1	1	1	1	1	0	1	0	0	1	1	0	1	0	0	0	1	1	1	1	1	1	0	0	1	1	1	0	-	1	0	0	1	1	1	-	1	1	0	-	0	1	0	1	1
3550760	TGCAGAAAAATAATGAGAACATGATCATGCCTCATTTTCGTATATTTACAGATCGGAAGAGCGGTTCAG	1	4.21053	0	1	0	0	0	0	1	0	1	1	0	0	-	0	1	1	1	0	0	0	0	0	0	1	1	0	0	0	1	0	0	1	1	0	0	0	0	0	0	-	0	1	0	1	0	0
3553208	TGCAGGTAAACGGAAACCCATTTCAAATGTTTTGAAGAACAACTCTCAAACTTTACAGATCGGAAGAGC	1	4.21053	0	1	0	0	0	0	1	0	1	1	0	0	1	0	1	1	-	0	0	0	0	0	0	1	1	0	0	0	1	0	0	1	1	0	0	0	0	0	0	1	0	1	0	1	0	0
3544010	TGCAGTTTTCTACGATCTGCATTTGGCAACATTGGTATTACAGATCGGAAGAGCGGTTCAGCAGGAATG	1	4.73684	1	0	0	-	1	1	0	1	0	0	1	1	0	1	0	0	0	1	0	1	1	1	1	0	0	1	1	1	0	-	1	0	0	-	1	0	-	1	1	0	1	0	1	0	-	1
3563901	TGCAGTGGCGGATCTTTGTAGGGACATAGGAAAACAATGAGCCACGGCCTCTCCAAATTTTCATTTTTA	1	4.73684	1	0	-	1	1	1	0	1	0	0	1	1	0	1	0	0	0	1	0	1	1	-	1	0	0	1	1	1	0	1	1	0	0	1	1	1	1	1	1	0	1	0	1	0	1	1
3545077	TGCAGTTTGTTTATATTCCGCGATGCAACAGTTCTACAACACTGTTATTTCACAATATTTTGTAGTAAA	1	5.26316	0	1	0	0	0	0	1	0	1	1	0	0	1	0	-	1	1	0	-	0	0	0	0	1	1	0	0	0	1	0	0	1	1	0	0	0	0	0	0	1	0	1	0	1	0	0
3545263	TGCAGTTTTCTACAGTCTGCATTTGGCAACACTGGTATTACAGATCGGAAGAGCGGTTCAGCAGGAATG	1	5.26316	0	1	0	0	0	0	1	0	1	1	0	0	1	0	1	1	1	0	1	0	0	0	0	-	-	0	0	0	1	0	0	-	1	0	0	0	0	0	0	1	0	1	0	1	0	0
3545580	TGCAGGAAACAAACAAAAAACCCATTTATTTATGATATACATATCATAAAAATTTGGGGTTTTTTACAG	1	5.26316	0	1	0	0	0	0	1	0	1	1	0	0	1	0	1	1	1	0	1	0	0	0	0	1	1	0	0	0	1	0	0	1	1	0	0	0	0	0	0	1	0	1	0	1	0	0
3547981	TGCAGGTTTCATGAGAATGGACATTGCAGGAGAGGAGCTACCTGTGATTATCAACACATTTACAGATCG	1	5.26316	0	1	0	0	0	0	1	0	1	-	0	0	1	0	1	-	-	0	1	0	0	0	0	1	1	0	0	0	1	0	0	1	1	0	0	0	0	0	0	1	0	1	0	1	0	0
3545384	TGCAGTAATCTTATTGGTATACTTTACTGCGCAGGTGTTATTTTTTAGTGTGTTTTTACAGATCGGAAG	1	7.36842	1	0	1	-	1	1	0	1	0	0	1	1	0	1	0	0	0	1	0	-	-	1	1	0	0	1	1	1	0	-	1	0	0	1	1	1	1	1	1	0	1	0	1	0	1	1
3553330	TGCAGTAATCTTATTGGTATACTTTACTGCGCAGGTGTTATTTTTTAGTCGTGTTTTTACAGATCGGAA	1	7.36842	0	-	0	0	0	0	1	0	1	1	0	0	-	0	1	1	1	0	1	0	0	0	0	1	1	0	0	0	1	0	0	1	1	0	0	0	0	0	0	1	0	1	0	1	0	0
3537756	TGCAGGTCTGTTTCTTTTCCCTAAATCCATGCTGAAACTGAATCCCATTTACAGATCGGAAGAGCGGTT	1	8.42105	1	0	0	-	1	1	0	1	0	0	1	1	0	1	0	0	0	1	0	1	1	1	1	0	0	1	-	1	0	1	1	0	0	1	-	0	1	1	0	0	1	0	1	0	1	1
3542035	TGCAGTATTGTTAGGCGTGTCTCAGTTGGAGTAACATGAATCACACCACCCATTTACAGATCGGAAGAG	1	8.42105	1	0	0	-	1	1	0	1	0	0	0	1	0	-	0	0	0	1	0	1	1	1	1	0	0	1	1	1	0	1	1	0	0	1	1	0	1	1	0	0	1	0	1	0	1	1
3542257	TGCAGTTGTTGCTTTAGCATCACAGCAATACTGCACACGTGCAAATGGTTATGTTTTTTTTGTTTCTTA	1	8.42105	1	0	0	-	1	1	0	1	0	0	1	1	0	1	0	0	0	1	0	1	1	1	1	0	0	1	1	1	0	1	1	0	0	1	1	0	-	1	0	0	-	0	1	0	1	1
3542647	TGCAGCCTATAATACCAAGCAACCTGCATCAGGTCATGATATATAAATAGTTATGCATTCAGTAAGCAA	1	8.42105	0	1	0	0	0	0	1	0	1	1	0	0	1	0	1	1	-	0	1	0	0	0	0	1	1	0	0	0	1	0	0	1	1	0	0	0	0	0	1	1	0	1	0	-	0	0
3543585	TGCAGCAACAAAATCTTGATAGGCAGTATTTAGAGAATCAACCACACTATCCATCGAGCCTGTTTACAG	1	8.42105	0	1	1	0	1	0	1	0	1	1	0	-	1	0	1	1	1	0	1	0	0	0	0	1	1	0	0	0	1	0	0	1	1	0	0	0	0	-	1	1	0	1	0	1	0	0
3543660	TGCAGAGGCTAAGAAATTCCCAACATCTAGAAAGGTTGTGAAAAAAGCCATCTCCAAAGCCTTGAGAAA	1	8.42105	1	0	0	-	-	1	0	1	0	0	1	1	0	1	0	0	0	-	0	1	1	1	1	0	0	1	1	1	0	1	1	0	0	1	1	0	1	1	0	0	1	0	1	0	1	1
3544825	TGCAGTATTGTAAGGCTTGTTTCTGCTGGAGGAACATGAATCACACCACCCATTTACAGATCGGAAGAG	1	8.42105	1	0	0	1	1	1	0	1	0	0	1	1	0	1	0	0	0	-	0	1	1	1	1	0	0	1	1	1	0	-	1	0	0	1	1	0	1	1	0	0	1	0	-	0	1	-
3546254	TGCAGTTGCTGCTTTAGCATCACAGCAGAATTGCACACGTGCAAATGGTTATTTTTTTTGTTTATTACA	1	8.42105	1	0	0	1	1	-	0	1	0	0	1	1	0	-	0	0	0	-	0	-	-	1	1	0	0	1	1	1	0	1	1	0	0	1	1	0	1	1	0	0	1	0	1	0	1	1
3546422	TGCAGTAAAGTTGTTTGTGGGAAGAAATAATTTAGTTACAGATCGGAAGAGCGGTTCAGCAGGAATGCC	1	8.42105	0	1	-	0	-	0	1	0	1	1	0	0	1	0	1	-	1	0	1	0	0	0	0	1	1	0	0	0	1	0	0	1	1	0	0	0	0	0	1	1	0	1	0	1	0	0
3548061	TGCAGTATTGTTAGGCTTGTTTCTGCTGGAGGAACATGAATCACACCATCCATTTACAGATCGGAAGAG	1	8.42105	0	1	0	0	0	0	1	0	1	1	0	0	1	0	1	1	1	0	1	0	0	0	0	1	1	0	0	0	1	0	0	1	1	0	0	0	0	0	1	1	0	1	0	1	0	0
3549500	TGCAGGTTTAGTTCTCTCTGCTTCCAAGCAAATTACTTTTCCTGGATCGCCTTGCACAATCCGAGCTAC	1	8.42105	1	0	0	1	1	1	0	1	0	0	1	1	0	1	0	0	0	1	0	1	1	-	1	0	0	1	1	-	0	1	1	0	0	-	-	0	1	1	0	0	1	0	1	0	1	-
3549907	TGCAGTGGTGGTGGCCGTACCGGAAGTTCCAAAACCAGAATCTGTAGTGGGATTATTACAGATCGGAAG	1	8.42105	0	1	0	0	0	0	1	0	1	-	0	0	1	0	1	1	1	0	1	0	0	0	0	1	1	0	0	0	1	0	0	1	1	0	0	0	0	0	1	1	0	1	0	1	0	0
3550486	TGCAGCACATTGCAACATCAGCAAAGTAATCTATCAAGTTCAGTGGTCATGAAGCTGCAATATGAAGGA	1	8.42105	0	1	0	0	0	0	1	0	1	1	0	0	1	0	1	1	1	0	1	0	0	0	0	1	1	0	0	0	-	0	0	1	1	0	0	0	0	0	1	1	0	1	0	1	0	0
3550670	TGCAGTATTGTTAGGCGTGTCTCAGTTGGAGGAATCCATTTACAGATCGGAAGAGCGGTTCAGCAGGAA	1	8.42105	1	0	0	1	1	1	0	1	0	0	1	1	0	1	0	0	0	1	0	1	1	-	1	0	0	1	1	1	0	-	1	0	0	1	1	0	1	1	0	0	1	0	1	0	1	1
3562562	TGCAGAGGCTAAGAAATTCTTGACATCTAGAAAGGTTGTGAAAAAGGCCATCTCCAAAGCCTTGACAAA	1	8.42105	-	0	1	1	1	1	0	1	0	0	1	1	0	-	0	0	0	1	0	1	1	1	1	0	0	1	1	1	0	1	-	0	0	-	1	1	1	1	0	0	-	0	1	0	1	-
agpl1_SNP2		1	9.00001	-	1	0	-	0	0	-	-	1	1	0	0	-	0	1	-	-	0	1	0	0	-	0	1	1	0	0	0	-	1	0	1	-	0	0	1	0	0	1	1	-	1	0	-	0	-
3543808	TGCAGTAAATTCTTATTGATTTTTTTTTTCTATTCTTTGTACTTTTCATGAAAGTTCAGTTTTGGTTAC	1	9.47368	0	-	0	0	0	0	1	0	1	1	0	0	1	0	1	-	1	0	1	0	0	0	0	1	1	0	0	0	1	0	0	1	1	0	0	0	0	0	1	1	0	1	0	1	0	0
3544086	TGCAGGAAAATTCAAATGGCAAGCGTCAATCAGTTATGCCCACATAACCCTGTAGCCAAAGTTGCACCA	1	9.47368	0	1	0	0	0	0	1	0	1	1	0	0	1	0	1	1	1	0	1	0	0	0	0	1	-	0	0	0	-	0	0	1	1	0	0	0	0	0	1	1	0	1	0	1	0	0
3544169	TGCAGTTTGTTTCCTGCCAAGATCATCACAAACGAATCAATAAGTCAATATTCTTGTGAACCAGAGCAT	1	9.47368	0	1	1	0	-	0	1	0	1	1	0	0	1	0	1	1	1	0	1	0	0	0	0	1	1	0	0	0	1	1	0	1	1	0	0	0	0	0	1	1	0	1	-	1	0	0
3546352	TGCAGGAAGATCGAGTATCTGAGATAGGCCGTGAAGCTGAGGGCCGAGACTCAGTACTAACAATGCATA	1	9.47368	0	1	0	0	0	0	1	0	1	1	0	0	1	0	1	1	1	0	1	0	0	0	0	1	1	0	0	0	1	-	0	1	1	0	0	0	0	0	1	1	0	1	0	1	0	0
3546691	TGCAGTGAATTCTTATTGATTTTTTTTTCTATTCTTTACATTGTACTTTTCATGAAAGTTTAGTTTTGG	1	9.47368	1	0	1	-	1	1	0	1	0	0	1	1	0	1	0	0	0	1	0	1	1	1	1	0	0	1	1	1	0	1	1	0	0	1	1	1	1	-	0	0	1	0	1	0	1	1
3546966	TGCAGCTGCAATGCATATACTGTGTTCATGTTGTTCGCGTATTACCTCGGTTCATGCTCGTGGCAAGTG	1	9.47368	0	-	0	0	0	0	1	0	-	1	0	0	1	0	-	1	1	0	1	0	0	0	0	1	1	0	0	0	-	0	0	1	1	0	0	0	0	0	1	-	0	1	0	1	0	0
3547741	TGCAGTGTAATGAGCACGATTCCAGTTTTCGTTTGCCTTTGGTTTCTGTTCGTTTTTGGTTTACAGATC	1	9.47368	0	-	0	0	0	0	1	0	1	1	0	0	-	0	1	1	1	0	-	0	0	0	0	1	1	0	0	0	1	0	0	-	1	0	0	0	0	0	1	1	0	1	0	1	0	0
3553490	TGCAGCAGGTTTGTACCATGTGCATTGCTTCCTGCTTAGTTTTACAGATCGGAAGAGCGGTTCAGCAGG	1	9.47368	0	1	0	0	0	0	1	0	1	1	0	0	1	0	1	1	1	0	1	0	0	0	0	1	1	0	0	0	1	1	0	1	1	0	0	0	0	0	1	1	0	-	0	1	0	0
MSU515_SNP3		1	11	-	1	1	-	0	0	-	-	1	1	0	0	-	0	1	-	-	0	1	0	0	-	0	1	1	0	0	0	0	1	0	1	-	0	0	0	0	0	1	1	-	1	0	-	0	-
3542842	TGCAGATTTTTTTACAAACTTTTTTGCGAAAGTTGACTCTTGTGAAATCACCTACAAAATTTTCAAGTA	1	12.6316	0	1	0	0	0	0	1	0	1	1	0	0	-	0	1	1	1	0	-	0	0	0	0	1	1	0	0	0	0	-	0	1	1	0	0	0	0	0	1	1	0	1	0	1	0	0
3548365	TGCAGAAGCAACGGAAAAAAAAACAGATGAAGTTGCTTCATTATGTCCATTCAAAGTTCAACTAACAAA	1	12.6316	1	0	-	-	1	-	0	1	0	0	-	1	0	1	0	0	0	1	0	1	1	1	1	0	0	1	1	1	1	1	1	0	0	1	1	1	1	-	0	0	1	0	1	0	-	1
3548464	TGCAGATAACATGATAAATGGAAAAAGAGCTGTGTGCAGATCTACAACATCTACTGCCATACCGGTTTA	1	15.7895	-	0	0	1	-	1	0	1	0	0	1	1	0	1	0	0	0	1	0	1	1	1	-	0	0	1	-	1	1	1	0	0	0	1	1	1	1	1	0	0	1	0	1	0	1	1
HO1_SNP1		1	20	-	1	1	-	0	0	-	-	1	1	0	0	-	0	1	-	-	0	1	0	0	-	0	1	1	0	0	0	0	1	1	1	-	0	0	0	0	0	1	1	-	1	1	-	0	-
sbe2_SNP3		1	20	-	1	1	-	0	0	-	-	1	1	0	0	-	0	1	-	-	0	1	0	0	-	0	1	1	0	0	0	0	1	1	1	-	0	0	0	0	0	1	1	-	1	1	-	0	-
3541770	TGCAGATTGCTTTTTTCTCATTTTTCTCATTTTGTTTTTATAATTTCTTCTTGTCTTTTTTCTTTACAT	1	20	1	0	0	1	1	1	0	1	0	0	1	1	0	1	0	0	0	1	0	-	1	1	1	0	0	1	1	1	1	-	0	0	0	1	1	1	1	1	0	0	1	0	0	0	1	1
3542320	TGCAGTACAGCAAAGGCTTCAGCATCTCTTCTATCTTCACCAAAAGCATTGATTACAGATCGGAAGAGC	1	20	1	0	-	-	1	1	0	1	0	0	1	1	0	1	0	0	0	1	0	1	1	1	1	0	0	1	1	1	1	1	0	0	0	1	-	1	1	1	0	0	1	0	0	0	1	1
3542353	TGCAGCTTTTGAATTGAGGTTTCAATTCCACACTTTCTGTTTAGCCTATTTACAGATCGGAAGAGCGGT	1	20	0	1	0	0	0	0	1	0	1	1	0	0	1	0	1	1	1	0	1	0	0	0	0	1	-	0	0	0	0	1	1	1	1	0	0	0	0	0	0	1	0	1	1	1	0	0
3543921	TGCAGCTGATACTGATGTTGCAAAAATTCCTGATGTTTCTATGGCGAGTGAAGATAGCAATTTGGATCG	1	20	0	1	0	0	0	0	1	0	1	1	0	0	1	0	1	1	-	0	1	0	0	0	0	1	1	0	0	0	0	1	1	1	1	0	0	0	0	0	1	1	0	1	1	1	0	0
3544026	TGCAGGCACATCATCTGCAACCATGATGGAAGCACCGCCACAAGATGTTACAGATCGGAAGAGCGGTTC	1	20	0	1	1	0	-	0	1	0	1	1	0	0	1	0	1	1	1	0	1	0	0	0	0	1	1	0	0	0	0	1	1	1	1	0	0	0	0	0	1	1	0	1	1	1	0	0
3545154	TGCAGCAACAACAAAATATATGTTTAGTTTCAACAATCAAATTCATTGCAAAAAAACTAATTACAGATC	1	20	1	0	0	1	1	1	0	1	0	0	1	1	0	1	0	0	0	1	0	-	1	1	1	0	0	1	1	-	1	1	0	0	0	1	1	1	1	1	0	0	1	0	0	0	1	1
3545546	TGCAGAGCTTTGAACCTCATGATCGCCAACACAAGCTTCGACTATAGTGGCTGAACAAATCACAAAAAA	1	20	1	0	0	1	1	1	0	1	0	0	1	1	0	1	0	0	0	1	0	1	1	1	1	0	0	1	1	1	1	1	0	0	0	1	1	1	1	1	0	0	1	0	0	0	1	1
3545928	TGCAGCACCAAATTTAGGTAGACTATCCTTTTTTTTCAAATTTTTACAGATCGGAAGAGCGGTTCAGCA	1	20	1	0	0	1	1	1	0	1	0	0	1	1	0	1	0	0	0	1	0	1	1	1	-	0	0	1	1	1	1	-	0	0	0	1	1	1	1	1	0	0	1	0	0	0	1	1
3547012	TGCAGGTTTCATGGATCTATTATTATGCTGCGGTCAACCAAGAACTTGCGTAAATGAAGTGCAATAAGT	1	20	1	0	0	1	1	1	0	1	0	0	1	1	0	1	0	0	0	1	0	1	1	1	1	0	0	1	1	1	1	-	0	0	0	1	1	1	1	1	0	0	-	0	0	0	1	1
3547261	TGCAGTATTCAGCGGTGACTATTTGCCGACTCTTTTGTCAAAACTTCTTACAGATCGGAAGAGCGGTTC	1	20	0	1	0	0	0	0	1	0	1	1	0	0	1	0	1	1	-	0	1	0	0	0	0	1	1	0	0	0	0	-	1	1	1	0	0	0	0	0	1	1	0	1	1	1	0	0
3548213	TGCAGACGCTGAAGGAGGTGAGAAGGAAGATTGTGATACTCCTGTGTTTCAGAGATAGGCAAAATAGTT	1	20	1	0	0	1	1	1	0	1	0	0	1	1	0	1	0	0	0	1	0	1	1	1	1	0	0	-	1	1	1	-	0	0	0	1	1	1	1	1	0	0	1	0	0	0	1	1
3551818	TGCAGCATGACAGCTACAAAATTATAACTTGCCAGCGACACTGATAAAAATGATGCAAAAATCATTGAT	1	20	0	1	0	0	0	0	1	0	1	1	0	0	1	0	1	-	1	0	1	0	0	0	0	1	1	0	0	0	0	-	1	1	1	0	0	0	0	0	0	1	0	1	1	1	0	0
3543435	TGCAGTGTATATAACATCGGTGTAAAATAACAACCGTCAAAACAAAGTTGGGAAATGATTACAAAAAAC	1	20.3509	1	0	1	1	1	1	0	1	0	0	1	1	0	1	0	0	0	1	0	1	1	1	1	0	0	1	1	1	-	-	0	0	0	1	1	1	1	-	0	0	1	0	0	0	1	1
3548191	TGCAGCTGATACTGATGTTGCAAGGATTCCTGATGTTTCTATGGAGAGTGAAGATAGCAATTTGGATCG	1	20.3509	1	0	1	1	1	0	0	1	0	0	1	1	0	1	0	0	0	1	0	1	1	1	1	0	0	-	-	1	1	1	0	0	0	1	1	1	1	-	0	0	1	0	0	0	1	1
3543089	TGCAGTAATAAGAAATGACACAGTAAAGCTAAAATTTTCACAAGCAAACAAACTTTGCAGAAAGTACAG	1	21.0526	0	1	0	0	0	0	1	0	1	1	0	0	1	0	1	1	1	0	1	0	0	0	0	1	1	0	0	0	0	0	1	1	1	0	0	0	0	0	1	1	0	1	1	1	0	0
3548026	TGCAGTAATAAAGTTATTTTAGGTTCAATGTTATGTTGCGTGGACTATGTGATGATCTTGAAATTCTGA	1	21.0526	0	1	0	0	0	0	1	0	1	1	0	0	1	0	1	1	1	0	1	0	0	0	0	1	-	0	0	0	0	0	1	1	1	0	0	0	0	0	1	1	0	1	1	1	0	0
3552879	TGCAGAAGATGAATGATGTTGATGTTATATACATCATTACAGATCGGAAGAGCGGTTCAGCAGGAATGC	1	21.0526	0	1	0	0	0	0	1	0	1	1	0	0	1	0	1	1	-	0	1	0	0	0	0	1	1	0	0	0	0	0	1	1	1	0	0	0	0	0	1	1	0	1	1	1	0	0
3552299	TGCAGCATGACAGCTAAAAAATTATAACTTGCCAGCGACACTGATAAAAATGATGCAAAAATCTTTGAT	1	21.0526	1	0	0	1	1	-	0	1	0	0	1	1	0	1	0	0	0	1	0	1	1	1	1	0	0	1	1	-	-	-	0	0	0	1	1	1	1	1	1	0	1	0	0	0	1	1
3552843	TGCAGCTTTGAATTGAGGTTTCAATTCCACACTTTCTGTTTAGCCTATTTACAGATCGGAAGAGCGGTT	1	21.0526	1	0	0	1	-	1	0	1	0	0	-	1	0	1	0	0	0	-	0	-	1	1	1	0	0	1	1	1	1	0	0	0	0	1	1	1	-	1	1	0	1	0	0	0	1	1
3543122	TGCAGAAGAATATCAGAGTGAGAAAGTACACAAAATTCATCAATTTTTTTACTGCCATCATTGGAAATT	1	27.3684	0	1	1	0	-	0	1	0	1	1	0	0	1	0	1	1	1	0	1	0	0	0	0	1	1	0	0	0	0	0	1	1	1	0	0	0	0	0	0	0	0	1	1	1	0	0
3552060	TGCAGCAAGTAAGCAACGTGATCGGATCAAAACCAAAACCAACATCATAGCAATAAACATAACACCGGA	1	27.3684	1	0	0	-	1	1	0	1	0	0	1	1	0	1	0	0	0	1	0	1	1	1	1	0	0	1	1	1	1	0	0	0	0	1	1	1	1	1	1	-	1	0	0	0	1	1
3547871	TGCAGTGCATTGAAAGGAAATACCACTCTCCCTCTATCGGTATCCTTTTACAGATCGGAAGAGCGGTTC	1	30.5263	0	1	0	0	0	0	1	0	1	1	0	0	1	0	1	1	1	0	1	0	0	0	0	1	1	0	0	0	0	1	1	1	1	0	0	0	0	0	0	0	0	1	1	1	0	0
3548585	TGCAGAATCATGCATGTAAGTGTTCGACGCGAAATTACAGATCGGAAGAGCGGTTCAGCAGGAATGCCG	1	30.5263	1	0	-	0	1	1	0	1	0	0	1	1	0	-	0	0	0	-	0	-	1	-	0	0	0	1	1	1	1	1	0	0	0	1	1	1	-	1	1	1	1	0	0	0	1	1
3550706	TGCAGTACAGTGTGCAGGGATAATATGGATTGACCAGTTTAGAGATCAGAAGAATTGAGGAAATATCTG	1	30.5263	1	0	1	1	1	1	0	1	0	0	1	1	0	1	0	0	0	1	0	1	1	1	0	0	0	1	1	1	1	1	0	0	0	1	1	1	1	1	1	1	1	0	0	0	1	-
3550957	TGCAGGGAATAAGACTAATCATAGATCTAAATTGGTCATTAGTCAAAGTAATAAACCAATTATTTCTAA	1	30.5263	0	1	1	0	1	0	1	0	1	1	0	0	1	0	1	1	1	0	1	0	0	0	0	1	1	0	0	0	0	1	1	1	1	0	0	0	0	0	0	0	0	1	1	1	0	0
3549400	TGCAGATTATGGCATATCAATGCAGTGCCAGTGGTGGCAATTACAGATCGGAAGAGCGGTTCAGCAGGA	1	32.6316	0	1	0	0	0	0	1	0	1	1	0	0	1	0	1	1	1	0	1	0	0	0	0	1	1	0	0	0	0	-	1	1	1	0	0	0	0	0	0	0	0	1	1	1	0	0
3550634	TGCAGATGTAGGTTTGTTGTACTATGTTGTTTTGCGATGGAGAACTGATTTACAGATCGGAAGAGCGGT	1	32.6316	0	1	1	0	1	0	1	0	1	1	0	0	1	0	1	1	1	0	1	0	0	0	0	1	1	0	0	0	0	-	1	1	1	0	0	0	0	0	0	0	0	1	1	1	0	0
3542047	TGCAGGGTGAGGTCTAATCATATCCATCCACCATTCTGACTTTGTTTATGTTCATGTAGGTCATGGCCT	1	36.8421	0	1	0	0	0	0	1	0	1	1	0	0	1	0	1	1	1	0	1	0	0	0	0	1	1	0	0	0	0	1	1	1	1	0	0	0	0	0	0	0	0	1	1	1	0	0
3550884	TGCAGCTGTTATTTTGTTGTATAAATAAGAAAGAAATGATATCACTATTGGAAAATGCAGTCTAAATCT	1	37.3684	1	0	1	1	-	1	0	1	0	0	1	1	0	1	0	0	0	-	0	-	1	1	1	0	0	-	1	-	1	-	0	0	0	1	1	1	1	1	1	1	1	0	0	0	1	1
3551256	TGCAGTGTCAAAATTGAATTAGCTTCTAGTTTATGGAAATGTTCATCCAAACTCTCTTATTCTACATAC	1	37.3684	1	0	1	1	1	1	0	1	0	0	1	1	0	1	0	0	0	1	0	1	-	1	1	0	0	1	1	1	1	1	0	0	0	1	-	1	1	1	1	1	1	0	0	0	-	1
3547312	TGCAGCTGTTATTTTGTTGTATAAATAAGAAAAAAATGATATCAAATACTATTGGAAAATGCAGTCTAA	1	37.8947	0	-	0	0	0	0	1	0	1	1	0	0	1	0	1	-	1	0	1	0	0	0	0	1	1	0	0	0	0	0	1	1	1	0	0	0	0	0	0	0	0	-	1	1	0	0
3550171	TGCAGTGAGTGTACACCAACACACAATAGTTTTGTCAGTATCATGGCCAAGCATTACAGATCGGAAGAG	1	37.8947	0	1	0	0	0	0	1	0	1	1	0	0	1	0	1	1	-	0	1	0	0	0	0	1	1	0	0	0	0	-	1	1	1	0	0	0	0	0	0	0	0	1	1	1	0	0
3541647	TGCAGTACAGTGTGCAGGGATAATATGGATTGAACAGTTGAGATCAGAAGAATTGAGGAAATATCTGCA	1	38.9474	0	1	0	0	0	0	1	0	1	1	0	0	1	0	1	1	-	0	1	0	0	0	1	1	1	0	0	0	0	-	1	1	1	0	0	0	0	0	0	0	0	1	1	1	0	0
3544567	TGCAGCAAAAAACACGCATACAACACATCAGGAATCGGAAAAAATGGAAAGAAGAAGAAGAGGATAAGC	1	38.9474	0	-	0	0	0	0	-	0	1	1	0	0	1	0	1	1	1	0	1	0	0	0	1	1	1	0	0	0	0	0	-	1	1	0	0	0	0	0	0	0	0	1	1	1	0	0
3546622	TGCAGAGCTCTAACAGTCTTTGTCTTTGCTTCAACGGATATTACAGATCGGAAGAGCGGTTCAGCAGGA	1	38.9474	0	1	0	0	0	0	1	0	1	1	0	0	1	0	1	1	1	0	1	0	0	0	1	-	1	0	0	0	0	0	1	1	1	0	0	0	0	0	0	0	0	1	1	1	0	0
3552057	TGCAGAAGATACATCAGAATGAGATTTGAATATGTCATGAATGTGTTACAGATCGGAAGAGCGGTTCAG	1	38.9474	0	1	0	0	0	0	1	0	1	1	0	0	1	0	1	1	1	0	1	0	0	0	1	1	1	0	0	0	0	-	1	1	1	0	0	0	0	0	0	0	0	1	1	1	0	0
3545689	TGCAGTGAGTGTACACCAACACACAACAATTTTGTCAGCGTCATGGCCAAGCATTACAGATCGGAAGAG	1	40.5263	1	0	0	1	1	1	0	1	0	0	1	1	0	-	0	0	0	1	0	1	1	-	1	0	0	1	1	1	1	1	0	0	0	1	1	0	-	-	1	1	-	0	0	0	1	1
3546780	TGCAGTTGAGTTGCGCGGGATGCAAGGCTAGGTAGTTGGTTGTTTGTGCGTTGCAACATCATATATGCA	1	40.5263	1	0	0	1	1	1	0	1	0	0	1	1	0	1	0	0	0	-	0	1	1	1	-	0	0	1	-	1	1	1	0	0	0	1	1	0	1	-	1	1	1	0	0	0	-	1
3547573	TGCAGGTTGGGTAATTTGTGGTAGTTTGTGTTGCCTTGGTTTGATGCAAGAGTGTTTGGACCTTTACCA	1	40.5263	1	0	0	1	1	1	0	1	-	0	1	1	0	1	0	-	0	1	-	1	1	1	1	0	0	1	-	1	1	1	0	0	0	1	1	0	1	1	1	1	1	-	0	-	1	1
3553034	TGCAGTACATCTGCCTTATTGAATGTTTGTTGTGACATGCTTGTGGAGGCTTGGATGTGGTTCTACAGG	1	40.5263	1	0	0	-	1	1	0	1	0	0	1	1	0	1	0	0	0	1	0	1	1	1	-	0	0	1	1	1	1	-	0	0	0	1	1	0	1	1	1	1	-	0	0	0	1	1
3535187	TGCAGCATGAAGCAGAACTTTAGTATATATCCAACAGGAGCAACCATAGTTTCTGTATTCACATATGTA	1	41.0526	0	1	0	0	0	0	1	0	1	1	0	0	-	0	1	1	1	0	1	0	0	0	1	1	1	0	0	0	0	0	1	1	-	0	0	0	0	0	0	0	0	1	1	1	0	0
3542905	TGCAGCTCTTCTAAAATTTACACTCGTAGTGAGAAATGAGAACAATTACAGATCGGAAGAGCGGTTCAG	1	41.0526	0	1	0	0	0	0	1	0	1	1	0	0	1	0	1	1	1	0	1	0	0	0	1	1	1	0	0	0	0	-	1	1	1	0	0	0	0	0	0	0	0	1	1	1	0	0
3549487	TGCAGCAAGTCAGTACAAACAACAACACAATCATCAAGCATCTGAATTCACATTCTCCAACTAACACAA	1	41.0526	0	1	0	0	0	0	1	0	-	1	0	0	1	0	1	1	1	0	1	0	0	0	1	1	1	0	0	0	0	0	1	1	1	0	0	0	0	0	0	0	0	1	1	-	0	0
3545754	TGCAGTTTTTGAAAGAAAGGTTTTGAAACAGCTCTTACATCTGCATTTGTAATGGTAACATTTCTTCCG	1	41.579	1	0	0	1	1	1	0	1	0	0	1	1	0	1	0	0	0	1	0	1	1	1	1	0	0	1	1	1	1	1	0	0	0	1	-	0	1	1	1	1	1	0	0	0	1	1
3542236	TGCAGTTGTTGATCTATTTATAGGAGCACATCCTTCTTTTTATGGTAAAAAGTAACTATATTACAGATC	1	42.1053	1	0	0	1	-	1	0	1	0	0	1	1	0	1	0	0	0	1	0	-	1	1	0	0	0	1	1	1	1	1	0	0	0	1	1	0	1	1	1	1	1	0	0	0	1	1
3549508	TGCAGAATTTAGAGTTTGGGAATATAGATTTCTTTTGCAATATTTACCATAAAAAGAAGGTTTTCTAGC	1	42.1053	1	0	0	-	1	1	0	1	0	0	1	1	0	-	0	0	0	1	0	1	-	1	0	0	0	1	1	1	1	1	0	0	0	1	1	0	1	1	1	1	1	0	0	0	1	1
3537772	TGCAGTTTGCTCACTAAGATGCACACAATAAATAACAAAGTGAACGAGAAATAACAGTACTTTGATATA	1	263.158	1	1	1	0	0	1	0	1	-	0	0	1	0	0	1	1	1	1	0	-	1	1	-	1	0	1	0	0	1	-	0	1	1	1	1	-	0	1	1	-	1	0	0	0	0	0
3549174	TGCAGAAGATAGTTTCTCGTGTTGGTATTGAATATTGACAGGCATATTAGAGTTGACCAACCATGTTGA	1	43.1579	0	1	0	0	0	0	1	0	1	1	0	0	1	0	1	1	1	0	1	0	0	0	1	-	-	0	0	0	0	1	1	1	-	0	0	0	0	0	0	0	0	1	1	1	0	0
3542378	TGCAGCATGAAGCAGAACTTTAGTATATATCCAACAGGACAACTATAGTTTCTGTATTCACATATGTAA	1	44.2105	1	0	1	1	1	1	0	1	0	0	1	1	0	1	0	0	0	1	0	1	1	1	0	0	0	1	1	1	1	-	0	0	0	1	1	1	1	1	1	1	1	0	0	0	1	1
3543685	TGCAGAAGAGATAAAGGTTTTTTAGCCAAAATATGACAGAAAGTAAGATGTTTGCAAAGAATACGCAAA	1	44.2105	-	0	1	1	1	1	0	1	0	0	1	1	0	1	0	0	0	1	0	1	1	-	0	0	0	1	1	1	1	1	0	0	0	-	1	-	1	1	1	1	1	0	0	0	1	-
3544977	TGCAGTAAGTCATCAAGGTTTATTGTCTCTGTCCAATCTCTATGTGAATGATTACAGATCGGAAGAGCG	1	44.2105	1	0	-	-	1	1	0	1	0	0	1	1	0	1	0	0	0	1	0	1	1	-	0	0	0	1	1	1	1	-	0	0	0	1	1	1	1	1	1	1	1	0	0	0	1	1
3551387	TGCAGTTCATTTTTGCTGGATACAATATTTGCTGAAGAACTGTGTTGATGTCCTCTAATGTGGGTATCC	1	44.2105	-	0	1	1	1	1	0	1	0	0	1	1	0	1	0	0	0	1	0	1	1	1	0	0	0	1	1	1	-	1	0	0	0	1	1	1	-	1	1	1	-	0	0	0	1	1
3552769	TGCAGCCAAAAGTCAGACAGCCGACCAGAAACAAGCTTAGTATAACATTTTACAGATCGGAAGAGCGGT	1	44.2105	1	0	1	1	1	1	0	1	0	0	1	1	0	1	0	0	0	1	0	1	1	1	0	-	0	1	1	1	1	1	0	0	0	1	1	1	1	1	1	1	1	0	0	-	1	1
3542713	TGCAGTTCAAGTATTCAATATTTCTTTTTGTTTTGTTTGTCACTTTGTTTTCTCGTCATCTGTTTCAAC	1	45.2632	0	1	0	0	0	1	1	0	1	1	0	0	1	0	1	1	1	0	1	0	0	0	0	1	1	0	0	0	0	1	1	1	1	0	0	0	0	0	0	0	0	1	1	1	0	0
3548453	TGCAGTTCAAGTATTCAATATTTCTTTTTGTTTTGTTTGTCACTTTGTTTTCCGTCATCTGTTTCAACA	1	45.2632	1	0	1	1	1	0	0	1	0	0	1	1	0	1	0	0	0	1	0	1	1	1	1	0	0	-	1	1	1	-	0	0	0	1	1	1	1	1	1	-	1	0	0	0	1	1
3544791	TGCAGGCTCGTAATGATATCTCCCTATGCACATAATTGTGATCCATGACAATATTAGAAAAGATCCAGA	1	48.4211	1	0	1	1	1	0	0	1	0	0	1	1	0	1	0	0	0	1	0	0	1	1	1	0	0	1	1	1	0	1	0	0	0	1	1	1	1	1	1	-	1	0	0	0	1	1
3549263	TGCAGTAGTTTCATTTCGTCTATTTGTAGTATTTCATATTACATTTTCAGAAATTGCAACTTCACACTC	1	52.6316	0	1	1	0	1	-	1	0	1	1	0	0	-	0	1	1	0	0	1	0	0	0	0	1	1	0	0	0	0	1	1	1	1	0	0	1	0	0	0	0	0	1	1	1	0	0
3550715	TGCAGCTTATGCATCAACGGTTCAAGGCCTAATGTACACTATGAAGAGATGTGGGGAAGTGATGACTAA	1	52.6316	0	1	1	0	-	1	1	0	1	1	0	0	1	0	1	1	0	0	1	0	0	0	0	1	1	0	0	0	0	1	1	1	1	0	0	-	0	0	0	0	0	1	1	1	0	0
3558450	TGCAGATAAATGCATGTAAGTTACAAGAAAAATCCTGTAAATACATAGTCAAACAGCTCATTTTATTTC	1	52.6316	1	0	1	-	1	0	0	1	0	0	1	-	0	1	0	0	1	-	0	-	1	1	1	0	0	1	1	1	1	1	0	0	0	1	1	-	1	1	-	1	1	0	0	0	1	1
3561118	TGCAGAATTTTGTCATGATTGGATGGTCAGATTGCAAATTCGGTTAGCCCAAATTGATGGTTGTTTGCT	1	52.6316	1	0	1	-	1	0	0	1	0	0	1	1	0	1	0	0	1	1	0	1	1	-	1	0	0	1	1	1	1	-	0	0	0	1	1	1	1	1	1	1	1	0	0	0	1	1
fructose1-6-bipHospH_SNP1		1	53	-	1	1	-	0	1	-	-	1	1	-	0	-	0	1	-	-	0	1	0	0	-	0	1	1	0	0	0	0	1	1	1	-	0	0	1	0	0	0	0	-	1	1	-	0	-
OPT_SNP1		1	53	-	1	1	-	0	1	-	-	1	1	0	0	-	0	1	-	-	0	1	0	0	-	0	1	1	0	0	0	0	1	1	1	-	0	0	1	0	0	0	0	-	1	1	-	0	-
Suf4_SNP1		1	53.5	-	1	1	-	0	1	-	-	1	1	0	0	-	0	1	-	-	0	1	0	0	-	0	1	1	0	0	0	0	1	1	1	-	0	0	1	0	0	0	0	-	1	1	-	0	-
3543027	TGCAGATAAATGCATGTAAGTTACATGAAAAATCCTGTAAATACAGTCAAACAGCTCATTTTATTTCCC	1	54.7368	0	1	0	0	0	1	1	0	1	1	0	0	-	0	-	1	0	0	1	0	0	0	0	1	1	0	0	0	0	0	1	1	1	0	0	0	0	0	0	0	0	1	1	1	0	0
3547953	TGCAGTTAGCTCTCACTATCAATTGGACGTCACAACTATTAGGTGCAAACAATTGGCGAAGAAAGTCTT	1	54.7368	0	1	0	0	0	1	1	0	1	1	0	0	1	0	1	1	0	0	1	0	0	0	0	1	1	0	0	0	0	-	1	1	1	0	0	0	0	0	0	0	0	1	1	1	0	0
3545558	TGCAGTTTTGATTTACAGCTCAAAGGTGTCCCATCATGATTCCAACGGTTTTGCACACAACACTGGTTT	1	55.7895	1	0	0	1	1	0	0	1	0	0	1	1	0	1	0	0	1	-	0	1	1	1	-	0	0	1	1	1	1	1	0	0	0	1	-	0	-	1	-	1	1	0	0	0	1	1
3550793	TGCAGTTATTATCTGATCTAATCGTAGATTCTGAATGTAGTGTGCAATTGTATTGAATGGTAATAACCC	1	55.7895	1	0	0	-	1	0	0	1	0	0	-	1	0	1	0	0	1	1	0	1	1	1	1	0	0	1	-	1	1	1	0	0	0	1	1	0	1	1	1	1	1	0	0	0	1	1
3551840	TGCAGAATTTATCCCAGACATCACTCATAGCTCTATTTTTCAAAGGTTGTTGAGCTTTCAACTGAAGCT	1	55.7895	1	0	0	1	1	0	0	1	0	0	1	1	0	1	0	0	1	1	0	1	1	1	1	0	0	1	-	1	1	1	0	0	0	1	1	0	1	1	1	1	1	0	0	0	1	1
3558617	TGCAGTTTGACTCAACCATGAGCCACAATACATTTCCATTTTTTTAGTTCATGTTACAGATCGGAAGAG	1	55.7895	1	0	0	1	1	0	0	1	0	0	-	1	0	1	0	0	1	-	0	1	-	1	1	0	0	1	1	1	1	0	0	0	0	1	1	0	1	1	-	1	1	0	0	0	1	1
3546068	TGCAGAATTCATGTGGTGGTTGCTGCAAAATGACATTCAGATCGTGATGCAAGATGGCTTGATTACAGA	1	57.8947	0	1	1	0	0	1	1	0	1	1	0	0	1	0	1	1	0	0	1	0	0	0	0	1	1	0	0	0	0	0	1	1	1	0	0	1	0	0	0	0	0	1	-	0	0	0
3549727	TGCAGACTAGGGAATTACACACTGTTGAGACATACTCACCAGCATACACCAAAAATACAAAAGGTTTCT	1	57.8947	0	1	0	0	0	1	1	0	1	-	0	0	1	0	1	1	0	0	1	0	0	0	0	1	1	0	0	0	0	0	1	1	1	0	0	1	0	0	0	0	0	1	1	0	0	0
3550087	TGCAGACATGGATGATAGGTTTAGGACAAGCAGAGAAAAATAGGGATAACGTGTGAATTTGGTTATGAA	1	57.8947	0	1	1	0	1	1	1	0	1	1	0	0	-	0	1	1	0	0	1	0	0	0	0	1	1	0	0	0	0	-	1	1	1	0	0	1	0	0	0	0	0	1	1	0	0	0
3551565	TGCAGAATTCATGTGGTGGTTGCTGAAAAATGACATTCAGATCGTGAGGCAAGATGGCTTGATTACAGA	1	60	1	0	0	1	1	0	0	1	0	0	1	1	0	1	0	0	-	-	0	-	1	1	1	0	0	-	1	1	1	0	0	0	0	1	1	0	1	1	1	1	1	0	0	1	1	1
3544403	TGCAGTGGTATTCCATCTCATTTGATGTACTATTTATACCAAATGTGTTCAATATGGTTTTTTACAGAT	1	61.0526	0	1	0	0	0	1	1	0	1	1	0	0	1	0	1	1	0	0	1	0	0	0	0	1	1	0	0	0	0	1	1	1	1	0	0	1	0	0	0	0	0	1	0	0	0	0
3547394	TGCAGACTTGGGAATTACACACTGTTGAGACATACTCACAAGCATACACCAAAAATACAAAAGGTTTCT	1	61.7544	1	0	1	-	1	0	0	1	0	0	1	1	0	1	0	0	1	1	0	1	1	1	1	0	0	1	1	1	1	1	0	0	0	1	-	0	1	1	1	1	1	0	0	1	1	1
3553298	TGCAGTGGTATTCCATCTCATTTGATGTACTATTTATACCAAATGTGTGTTCAATATGGTTTTTTACAG	1	61.7544	1	0	1	1	1	0	0	1	0	0	1	1	0	1	0	0	1	1	0	1	1	1	1	0	0	1	1	1	1	-	0	0	0	1	1	0	1	1	1	-	1	0	1	1	1	1
3555928	TGCAGACCCAATCAGTACCAACTTATTACTCAATTGATTGCTTCTGGTTGGCTTAGATTTTCATTTTAC	1	61.7544	1	0	-	1	1	0	0	1	0	0	1	1	0	-	0	0	1	1	0	1	1	-	-	0	0	1	1	1	1	1	0	0	0	1	1	1	1	-	1	1	1	0	1	1	1	1
3543662	TGCAGACCCAATCAGTACCAACTTATTTCTCAGTTGATTGCTTCTGGTTGGCTTAGATTTTCATTTTAC	1	62.1053	0	1	0	0	0	1	1	0	1	1	0	0	1	0	1	1	0	0	1	0	0	0	0	1	1	0	0	0	0	-	1	1	1	0	0	0	0	0	0	0	0	1	0	0	0	0
3544265	TGCAGACCACCGCATGAGTTTTTCAGCAACTATTACATGAACTTTGCAGCAACCATAGCCCATCAATCA	1	63.1579	0	1	0	0	0	-	1	0	1	1	0	0	1	0	1	1	0	0	1	0	0	0	0	1	1	0	0	0	0	-	1	1	1	0	0	0	0	0	0	0	0	1	1	0	0	0
3548851	TGCAGAAACCTCTGTAAGTAACGCGGAGATGTACATACATACATACATACACACATATTTACAGATCGG	1	63.1579	1	0	1	1	1	0	0	1	0	0	1	1	0	1	0	0	1	1	0	1	1	1	1	0	0	-	1	1	-	-	0	0	0	1	1	1	1	1	1	1	1	0	0	1	1	1
3553079	TGCAGTTTATTTGATCAATAGGTTACCATCATCCATACTCACTAAGTTTACAGATCGGAAGAGCGGTTC	1	63.1579	1	0	1	1	1	0	0	1	0	0	1	1	0	1	0	0	1	1	0	-	1	1	1	0	0	1	1	1	-	-	0	0	0	1	1	1	1	1	1	-	1	0	0	1	1	1
3548095	TGCAGTAGCTCTGACTGTGATACCAACAGATCGGTTTAGGTTACAGATCGGAAGAGCGGTTCAGCAGGA	1	68.4211	0	1	0	1	0	1	1	1	1	1	0	0	1	0	0	1	0	0	1	0	0	0	0	1	1	0	0	-	0	-	1	1	1	0	0	0	0	0	-	-	0	1	0	1	0	0
3548266	TGCAGAAATGCCACGCTGATGCAAACTGTTGCAGAAACACAACCCTATGCAAGCACCCATACTGCAATA	1	68.4211	0	1	0	0	0	1	1	1	1	1	0	0	-	0	0	1	0	0	1	0	0	0	0	1	1	0	0	0	0	1	1	1	1	0	0	0	0	0	0	0	0	1	0	1	0	0
3548503	TGCAGGCCTCTCTTTGCATTATGCAAATATAGTGCTCCAAATGGATACTCTAGTTGCCAGATCCGCTTC	1	68.4211	0	1	0	0	-	1	1	1	1	1	0	0	1	0	0	1	0	0	1	0	0	0	0	1	1	0	0	0	0	-	1	1	1	0	0	0	0	0	0	0	0	1	0	1	0	0
3562517	TGCAGAACCAAACATATGATAAAGCTTATATGAAATCAGTTTGGGTTTATTTTATTCGTGTAGTAGAAA	1	69.4737	1	0	1	1	1	0	0	0	0	0	1	1	0	1	1	0	1	1	0	1	1	-	1	0	0	1	1	1	-	1	0	0	0	1	1	-	1	-	1	-	1	0	1	0	1	1
3545489	TGCAGAAAGGGAAACTAAGTCAATAGAACAACAAAAGATCCATAGAGGAGCTTCTGAGAGCGAACTTGT	1	70.5263	1	0	1	1	1	0	0	0	1	0	1	1	0	1	1	0	0	1	0	1	1	1	1	0	0	1	1	1	1	1	0	0	0	1	-	1	-	1	1	1	1	0	1	0	1	1
3549678	TGCAGATTTTCCATATTGTCATGGAAAACACAAATATCATTGTTCAACATGCTAAACTTTACCATACTA	1	70.5263	1	0	1	1	1	0	0	0	1	0	-	1	0	-	1	0	1	1	0	1	1	1	-	0	0	1	1	1	-	1	0	0	0	1	1	1	1	1	1	1	1	0	1	0	-	1
3551100	TGCAGTTGCGCGCAGAGGATACCTGGTTTCTACCGAAAAAACAAAACAATTTACAGATCGGAAGAGCGG	1	70.5263	1	0	1	1	1	0	0	0	1	0	1	1	0	1	1	0	1	1	0	1	1	1	1	0	0	1	1	1	1	-	0	0	0	1	1	1	1	1	1	1	1	0	1	0	1	1
3548521	TGCAGCAACGATCCGTAGAAGTTCGTCCATATCCTTTGACACTAAATCCTGCACAGCCTCTAACTTACA	1	70.5263	0	1	-	0	0	1	1	1	1	1	0	0	1	-	0	1	0	0	1	0	0	0	0	1	1	0	0	0	0	0	1	1	1	0	0	1	0	0	0	0	0	1	0	1	-	0
3546205	TGCAGGCTCAGTTTGGATCAGAAACATAAATGCTCCAGAGAAACATGAAATTTCACCAACAAAAATAAA	1	71.579	0	1	0	0	0	1	1	1	1	-	0	0	1	0	0	1	0	0	1	0	0	0	0	1	1	0	0	0	0	1	1	1	1	0	0	1	0	0	0	0	0	1	0	1	0	0
3541929	TGCAGCTCTCTCTGCAATGTCAACATTATTATTATTAGCTTTACAAGTAGCAAGTAGAGTTTTCTAAGT	1	74.7369	0	1	0	0	0	-	1	1	0	1	0	0	1	0	0	1	0	0	1	0	0	0	0	1	1	0	0	0	0	1	-	1	1	0	0	0	0	0	0	0	0	1	0	1	0	0
3548522	TGCAGTGAAAAAATTGATTCTGAGTGAATTGATTCTGTAAAATTACAGATCGGAAGAGCGGTTCAGCAG	1	74.7369	0	1	0	0	0	1	1	1	0	1	0	0	1	0	0	1	0	0	1	0	0	0	0	1	1	0	0	0	0	-	1	1	1	0	0	0	0	0	0	0	0	1	0	1	0	0
3548789	TGCAGATAATATGCAGGTTTGTGGGGAAGATCCTGGTATGAATAGGTGTCACTGCCATGCCAAATACTG	1	74.7369	0	1	0	0	0	-	1	1	0	1	0	0	1	0	0	1	0	0	1	0	0	0	0	1	1	0	0	0	0	0	1	1	1	0	0	0	0	0	0	0	0	1	0	1	0	0
ProteasB_SNP1		1	75.75	-	1	0	-	0	1	-	-	0	1	0	0	-	0	0	-	-	0	1	0	0	-	0	0	1	0	0	0	0	0	1	1	-	0	0	0	0	0	0	0	-	1	0	-	0	-
3542498	TGCAGATTATATAAACATTATTTTTTAGATACATAAAATAATCAATATATTACAGATCGGAAGAGCGGT	1	75.7895	1	0	0	1	1	0	0	0	1	0	1	1	0	1	1	0	1	1	0	1	1	1	1	0	0	1	1	1	1	0	0	0	0	1	1	1	1	1	-	-	1	0	1	0	1	1
3543408	TGCAGCAACAACCACAATCCATAAACTCAACAAACTCCAACTAACTTCAAAAATCTCTAACAAAAATTG	1	75.7895	0	1	0	0	0	1	1	1	0	1	0	0	1	0	0	1	0	0	1	0	0	0	0	1	1	0	0	0	0	1	1	1	1	0	0	0	0	0	0	0	0	-	0	1	0	0
3544276	TGCAGTCATTTGATTTTGAAGCACTTCTTGTTTATCTTGTATTTGGGAGTTTTTCTATAGTTGATCATT	1	75.7895	1	0	1	1	1	0	0	0	1	0	1	1	0	1	1	0	1	1	0	-	1	1	-	0	0	1	1	1	-	0	0	0	0	-	1	1	1	1	1	1	1	0	1	0	-	1
3544893	TGCAGTTTATAAATTCAACGATTTCATATCGTGTGGAAAAAACTGTTACAGATCGGAAGAGCGGTTCAG	1	75.7895	0	1	0	0	0	1	1	1	0	1	0	0	1	0	0	-	0	0	1	0	0	0	0	1	1	0	0	0	0	1	1	1	1	0	0	0	0	0	0	0	0	1	0	1	0	0
3545000	TGCAGTCTATGTTCATCTTTTTCTACAAGCTAACTAAGTTTGCATGCACTTTCCTCTCTCAACTGGGAT	1	75.7895	1	0	1	1	1	0	0	0	1	0	1	1	0	1	1	0	-	1	0	1	1	1	1	0	0	1	1	1	1	0	0	0	0	1	1	1	1	1	1	1	-	0	1	0	1	1
3547731	TGCAGCAACGATCTGTGACCTTGTAAACTCAATCTCGATAGCTGTGTAAGAAAGAGTAAGGAAAAAATC	1	75.7895	1	0	1	-	1	0	0	0	1	0	1	1	0	1	1	0	1	-	0	1	1	1	1	0	0	1	1	1	1	0	0	0	0	1	1	1	1	1	1	1	-	0	1	0	1	1
3548567	TGCAGCCTTGGACCTGCATCAAGGCCCTCACCTAGACCTGCATTACAGATCGGAAGAGCGGTTCAGCAG	1	75.7895	1	0	0	1	1	0	0	0	1	0	-	1	0	1	1	0	1	1	0	1	1	1	1	0	0	1	1	1	1	0	0	0	0	1	1	0	1	1	1	1	-	0	1	0	-	1
3549445	TGCAGCAGGCATCACAATCCACAAGGACATAGAAAATTTGTAAATAAAAACAGCAGCCAAAGTCAAAAT	1	75.7895	0	1	0	0	0	1	1	1	0	1	0	0	1	0	0	1	0	0	1	0	0	0	0	1	1	0	0	0	0	1	1	1	1	0	0	0	0	0	0	0	0	1	0	1	0	0
3549967	TGCAGTGATTTAGAACGTGCAAATAGTATAGTATAGTGATCAAATTTGAAAAACCAATGGTATTCAAAT	1	75.7895	1	0	0	1	1	0	0	0	1	0	1	1	0	1	1	0	1	-	0	1	1	1	1	0	0	1	1	1	1	0	0	0	0	1	1	0	1	-	1	1	1	0	1	0	1	1
3551997	TGCAGTTCAGTACTTCTTGAAATGAATACTTTTGACGAAAGAATTTCCTCATGCTATCAATCGATGATT	1	75.7895	1	0	1	1	1	0	0	0	1	0	1	1	0	1	1	0	1	1	0	1	1	1	1	0	0	1	1	1	1	1	0	0	0	1	-	1	1	1	1	1	1	0	1	0	1	1
3552556	TGCAGTCATTTGATTTTGAAGCACATCTTGTTTATCTTGTATTTGGGAGTTTTTATATAGTTGATCATT	1	75.7895	0	1	0	0	0	1	1	1	0	1	0	0	1	0	0	1	0	0	1	0	0	0	0	1	1	0	0	0	0	1	1	1	1	0	0	0	0	0	0	0	0	1	0	1	0	0
3552778	TGCAGAAGAGAGATGAGAGCTGTTCCATTCAGAATGTGGATGGATTGTTGAAGTGAATTACAGATCGGA	1	75.7895	1	0	0	1	1	0	1	0	1	0	1	1	0	1	1	0	1	1	0	1	1	1	1	0	0	1	-	1	1	0	0	0	0	1	1	0	-	1	1	1	1	0	1	0	1	1
3553295	TGCAGATCTTCTGTTAGGATGTCCATTTCTAGAAGAGCTGGAAGTAAAGGATTCAATAGTAAATACACT	1	75.7895	-	0	0	-	1	0	0	0	-	0	1	1	0	1	1	0	1	1	0	1	1	-	-	0	0	1	1	1	1	0	0	0	0	1	1	0	1	1	1	1	1	0	1	0	1	1
3565899	TGCAGTTTATATAATTCAACGATTTCATATCGTGTGGAAAAAACTGTTACAGATCGGAAGAGCGGTTCA	1	75.7895	1	0	1	1	1	0	0	0	1	0	1	1	0	1	1	0	1	1	0	1	1	1	1	0	0	1	1	1	1	0	-	0	0	1	1	1	1	1	1	1	1	0	1	0	1	1
3542515	TGCAGAAGGTGCAGTCCATTTTACATCAAGCGTTCTGCGTTGAAAAACAAAATGAGAAAACAATTTCCA	1	77.8947	0	1	0	0	0	1	1	1	0	1	0	0	1	0	0	1	0	0	1	0	0	0	0	1	1	0	0	0	0	1	1	-	1	0	0	-	0	0	0	0	0	1	0	1	0	0
3546061	TGCAGAAAATATAATAAAACTTGATCCTTCTAATTCTACTGCAATGGTGAAACAAATAGGTGAACAAAA	1	77.8947	0	1	0	0	0	1	1	1	0	1	0	0	1	0	0	1	0	0	1	0	0	0	0	1	1	0	0	0	0	1	1	1	1	0	0	0	0	0	0	0	0	1	0	1	0	0
3546989	TGCAGCTACAAGCAATATGACCAAAATATTTGCAATAAAAACACTGGACATGTCGTGTGTCGCATTTGT	1	77.8947	0	1	0	0	0	1	1	1	0	1	0	0	1	0	0	1	0	0	1	0	0	0	0	1	1	0	0	0	0	1	1	1	1	0	0	0	0	0	0	0	0	-	0	-	0	0
3548039	TGCAGTGAAATGAATCTCTTATTGTCCGATAATGATGATTGTTACAGATCGGAAGAGCGGTTCAGCAGG	1	77.8947	1	0	1	-	1	0	0	0	1	0	1	1	0	1	1	0	-	1	0	1	1	-	1	0	0	1	1	1	1	0	0	0	0	1	1	1	1	1	1	1	1	0	1	0	1	-
3549753	TGCAGCATGAGGAACCTGAAAAAATCTGCCATCAAGCTTTTTGACACCATAGCCCAACTGAATTGTTCC	1	77.8947	1	0	1	1	1	0	0	0	1	0	1	1	0	1	1	0	1	1	0	1	1	-	1	0	0	1	1	1	1	-	0	0	0	1	1	1	-	1	1	1	1	0	1	0	1	1
3551016	TGCAGATGGCGCAGTCCATTTTATATCAAGCTTTCTGCATTGAAAAACAAAATGAGAAAACAATTTCCA	1	77.8947	1	0	1	1	1	0	0	0	1	0	1	1	0	1	1	0	1	1	0	1	1	1	1	0	0	1	1	1	1	0	0	0	0	1	1	0	1	1	1	1	1	0	1	0	1	1
3551034	TGCAGTTCAGTAATTCTTGAAATAAATACTTTTGACGAAAGAATTTCCTCAAGCTATCAATTGATGAGT	1	77.8947	0	1	0	0	0	1	1	1	0	1	0	0	-	0	0	1	0	0	1	0	0	0	0	1	1	0	0	0	0	1	1	1	1	0	0	0	0	0	0	0	0	1	0	1	0	0
3552853	TGCAGTTTGGTTTGCATGAGCTTTGTGCAGTGCAAGTTAGAGTTGGCTTTACAGATCGGAAGAGCGGTT	1	77.8947	0	1	0	0	0	1	1	1	0	1	0	0	1	0	0	1	0	0	1	0	0	0	0	-	1	0	0	0	0	1	1	1	1	0	0	0	0	0	0	0	0	1	0	1	0	0
3548787	TGCAGCTTCAGTATGATGAGATCCAGTTGCCTCCATGATGTCCACCTAACCAAAATTTACAGATCGGAA	1	78.9474	1	0	0	1	1	0	1	0	1	0	1	1	0	1	1	0	1	0	0	1	1	1	1	0	0	1	1	1	1	1	0	0	0	1	1	-	1	1	1	1	1	0	1	0	1	1
3552477	TGCAGGTTTATCTTGTTTTCACTTTTATTGTTTTGTCCATTTGTATATTGCACCTATGTTTTTAGTGAT	1	78.9474	1	0	0	1	1	0	1	0	1	0	1	1	0	1	1	0	1	1	0	1	1	1	1	0	0	1	-	1	1	1	0	0	0	1	1	0	1	1	1	1	-	0	1	0	1	-
3543704	TGCAGGTTTTGGTTAGTTTTCTTGGAAATTGCAGGTTGTGTAAGTTTTGTTACAGATCGGAAGAGCGGT	1	78.9474	1	0	-	1	1	0	1	0	1	0	1	1	0	1	1	0	-	1	0	-	-	1	1	0	0	1	1	1	1	0	0	0	0	1	1	1	1	1	1	1	1	0	1	0	1	1
3548175	TGCAGTAGCAGGTCATCATTTGATCACTAGCAAACTTCAATTCAACTTACAACCTGCAACCTGGAAAAT	1	78.9474	1	0	1	1	1	0	1	0	1	0	-	1	0	1	1	0	-	1	0	1	1	1	-	0	0	1	1	1	1	0	0	0	0	1	1	1	1	1	1	1	1	0	1	0	1	1
3553324	TGCAGCAGTAATTCCATGCCGTAAGCGATCTTGGCCATAATTCTGAAATATGACGACTTAGATTGCACA	1	78.9474	1	0	1	-	1	0	1	0	1	0	1	1	0	1	1	0	1	1	0	1	1	1	1	0	0	1	1	1	1	0	0	0	0	1	-	0	1	1	1	1	1	0	1	0	1	1
3543724	TGCAGGGTACTTCCATGTTACTTATAAGTTATAATCACTTTATTCATGCTTTTGCTGATTTGAAAGTAT	1	78.9474	-	1	0	0	0	1	1	1	0	1	0	0	1	0	0	1	0	0	1	0	0	0	0	1	1	0	0	0	0	0	1	1	1	0	0	0	0	0	0	0	0	1	0	1	0	0
3546193	TGCAGATGTTTTTATCGACATTCTTGAGCAGAATTGGCATACTAATTTGAAAATCGACAATCTTTATGT	1	78.9474	0	1	0	0	0	1	1	1	0	1	0	0	-	0	0	1	0	0	1	0	0	0	0	1	1	0	0	0	0	0	1	1	1	0	0	1	0	0	0	0	0	1	0	1	0	0
3546370	TGCAGAAAGGGAAACTAAGCCAATAGAACAACAAAAGATCTATAGAGGAGCTTCTGAGAGCGAACTTGC	1	78.9474	0	1	0	0	0	1	1	1	0	1	0	0	1	0	0	1	0	0	1	0	0	0	0	1	1	0	0	0	0	-	1	1	1	0	0	0	0	0	0	0	0	1	0	1	0	0
3549393	TGCAGACTTATGTTAGGATGTCCATTTCTAGAAGAGCTGGAAGTAAAGGATTCAATAGTAAATACACTT	1	78.9474	0	1	0	0	0	1	1	-	0	1	0	0	1	0	0	1	0	0	1	0	0	0	0	1	1	0	0	0	0	-	1	1	1	0	0	1	0	0	0	0	0	1	0	-	0	0
3546387	TGCAGCAGTAGTTCCAAGCCGTAAGCGATCTTGGCCATAATTCTGAAATATGATGACTTAGATTGCACA	1	81.0526	0	1	0	0	0	1	0	1	0	1	0	0	1	0	0	1	0	0	1	0	0	0	0	1	-	0	0	0	0	1	1	1	1	0	0	0	0	0	0	0	0	1	0	-	0	0
3548890	TGCAGATAACGGATGGTTATTGTGTATTCAAAAACTTACAGATCGGAAGAGCGGTTCAGCAGGAATGCC	1	82.1053	0	1	0	0	0	-	0	1	0	-	0	0	1	0	0	1	0	0	1	0	0	0	0	1	1	0	0	0	0	-	1	1	1	0	0	0	0	0	0	0	0	1	0	1	0	0
3569745	TGCAGAAACGAAGAAGCAAGAATTGAGAATATATTACCTGAATTACAGATCGGAAGAGCGGTTCAGCAG	1	82.1053	0	1	0	0	0	-	0	1	0	1	0	0	1	0	0	1	0	0	1	0	0	0	0	1	1	0	0	0	0	1	1	1	1	0	0	0	0	0	0	0	0	1	0	1	0	0
3542144	TGCAGATCCAACATAGTCAACGAGAGGTGAAAAAAGAATCACATTTTACTTCTGATCAAGGGACAGAAC	1	84.2105	0	0	0	1	1	0	1	0	1	0	-	1	0	1	1	0	1	1	0	1	1	1	1	0	0	-	1	1	1	0	0	0	0	1	1	0	-	1	1	1	1	0	1	0	1	1
3544813	TGCAGGACAGGTACCATTTTACTTTTTTTAGTAATGTTCTAGTTGTGTGTTTACAGATCGGAAGAGCGG	1	84.2105	1	1	0	0	0	1	0	1	0	1	0	0	1	0	0	1	0	0	1	0	0	0	0	-	1	0	0	0	0	-	1	1	1	0	0	0	0	0	0	0	0	1	0	-	0	0
3545268	TGCAGATCCAACATAGTCAACGAGAGGTGAAAAAAGAATGATATTTTACTTCTGATCAAGGGACAAAAC	1	84.2105	1	1	0	0	0	-	0	1	0	1	0	0	1	0	0	1	0	0	1	0	0	0	0	1	1	0	0	0	0	-	1	1	1	0	0	0	0	0	0	0	0	1	0	1	0	0
3546494	TGCAGTGATATCGAAATGAAAAGGTGTATCAGGGAAGTTACAGATCGGAAGAGCGGTTCAGCAGGAATG	1	84.2105	1	1	0	0	0	1	0	1	0	-	0	0	1	0	0	1	0	0	1	0	0	0	0	1	1	0	0	0	0	-	1	1	1	0	0	0	0	0	0	0	0	1	0	1	0	0
3546869	TGCAGTGTTTGCCCTTTTCGCATTTTTGAACCAATCTCTCCTTTCATGGTAGCTTCTGCCACATCAACC	1	84.2105	1	1	0	0	0	1	0	1	0	1	0	0	1	0	0	1	0	0	1	0	0	0	0	1	1	0	0	0	0	1	1	1	1	0	0	0	0	0	0	0	0	1	0	1	0	0
3548030	TGCAGAATGATGTAAACTAGTGTGGTCCTATGTCAGAACTTAGTACTATAGTCATTACAGATCGGAAGA	1	84.2105	1	1	0	0	0	1	0	-	0	1	0	0	-	0	0	1	0	0	1	0	0	0	0	1	1	0	0	0	0	1	1	1	1	0	0	0	0	0	0	0	0	-	0	1	0	0
3550668	TGCAGTTTATGAATGAAAAACCAGCTCCTTGATGAGTGATTTATTGAAGGCTCTTATAGGGTTTCCATT	1	84.2105	1	-	0	0	0	-	0	1	0	1	0	0	1	0	0	1	0	0	1	0	0	0	0	1	1	0	0	0	0	1	1	1	1	0	0	0	0	0	0	0	0	1	0	1	0	0
3551175	TGCAGCTTTTGTTATCTTCCTACAGAGGCTGGTTATTTTCGAATCAGAGCTGTTGTAGATGCGCCTCCG	1	84.2105	1	1	0	0	0	1	0	1	0	1	0	0	-	0	0	1	0	0	1	0	0	0	0	1	1	0	0	0	0	-	1	1	1	0	0	0	0	0	0	0	0	1	0	1	0	0
3544988	TGCAGAATGATGTAACTAGTGTGGTCCTATGTCAGAACTTAGTACTATAGTCATTACAGATCGGAAGAG	1	85.9649	0	0	1	1	1	0	1	0	1	0	1	1	0	1	1	0	1	1	0	1	1	1	-	0	0	1	1	1	1	0	0	0	0	1	1	-	1	1	1	1	1	0	1	0	-	1
3550766	TGCAGCTATGCGTTTTCTGGAGGCTCAAAGAGAATATAATAAGTTGGTAATTACAGATCGGAAGAGCGG	1	85.9649	0	0	1	1	1	0	1	0	1	0	1	1	0	1	1	0	1	1	0	1	1	1	1	0	0	1	1	1	1	0	0	0	0	1	-	1	1	1	1	1	-	0	-	0	1	1
3553422	TGCAGATCTGCAATTCAATAAAGTATTGGCGAAAGACAAGAAAATTTTACAGATCGGAAGAGCGGTTCA	1	85.9649	0	0	1	1	1	0	1	0	1	0	1	1	0	1	1	0	-	-	0	-	1	1	1	0	0	1	1	1	-	0	0	0	0	1	1	1	1	1	1	1	1	0	1	0	1	1
COLc_949		1	86.0005	-	1	0	-	0	1	-	-	0	1	0	0	-	0	0	-	-	0	1	0	0	-	0	1	1	0	0	0	0	-	1	1	-	0	0	0	0	0	0	0	-	1	0	-	0	-
3545738	TGCAGAATGAATGGAAGGACTTTGTTGTAATGCACATATGCTGTTTGAGTGCATTTTCCCTGCCATATA	1	86.3158	0	0	0	-	1	0	1	0	1	0	1	1	0	1	1	0	1	1	0	1	1	1	-	0	0	1	1	1	1	-	0	0	0	1	1	1	-	-	1	1	1	0	1	0	-	1
3546956	TGCAGAATGAAGGTAATATATAGGATGGTTCAAACTAACAGAGTTATGGTTCTATTAGAATTGATAGTG	1	86.3158	0	0	0	1	1	0	1	0	1	0	1	1	0	1	1	0	1	1	0	1	1	1	1	0	0	1	1	1	1	0	0	0	0	1	1	1	1	1	1	1	1	0	1	0	1	1
3543350	TGCAGACATCACTATGCAAGCAAAAAATATTTCTTATGCTGGTGAACATGCCTTCAGCCCAACAATATT	1	87.7193	0	0	-	1	1	0	1	0	1	0	1	1	0	1	1	0	1	-	0	1	1	1	1	0	0	1	1	1	1	0	0	0	0	1	1	1	1	-	1	1	-	0	1	0	-	1
3542162	TGCAGTAGGATAACACCATATATAATTACTTGAGGGGGTTTTGAAACCCTATTACAGATCGGAAGAGCG	1	89.4737	1	1	0	0	0	1	0	1	0	1	0	0	1	0	0	1	0	0	1	0	0	0	0	1	1	0	0	0	0	1	1	1	1	0	0	0	0	0	0	0	0	1	0	1	0	0
3544775	TGCAGACAAGGCTATAACTCTTGGAAAATAGTTGTTGGATTCCCAAACTCATAGACAATAATAATTACA	1	89.4737	1	-	0	0	0	1	0	1	0	1	0	0	1	0	0	1	0	0	1	0	0	0	0	1	1	0	0	0	0	1	1	1	1	0	0	0	0	0	0	0	0	1	0	-	0	0
3545048	TGCAGAACATGAGCTAAACGTTACTTGAAGCTTTATTTATGTCCAATGATCCATACTTACTGAAACTTA	1	89.4737	1	1	0	0	0	1	0	1	0	1	0	0	1	0	0	1	0	0	1	0	0	0	0	1	1	0	0	0	0	1	1	1	1	0	0	0	0	0	0	0	0	1	0	1	0	0
3545757	TGCAGAAATAATAGCAACAAAAATTAGCAAGCCATCTAAAAAGACATTGTATTGTGTTACAGATCGGAA	1	89.4737	0	0	1	1	1	0	1	0	1	0	1	1	0	1	1	0	-	1	0	1	1	1	1	0	0	-	1	1	1	-	0	0	0	1	1	1	1	1	1	1	1	0	1	0	1	1
3547942	TGCAGGACAGGTACCATACTACTTTTTTTAGTAATGTTCTAGTTGTGTGTTTACAGATCGGAAGAGCGG	1	89.4737	0	0	1	1	1	0	1	0	1	0	1	1	0	1	1	0	1	1	0	1	1	1	1	0	0	1	1	1	-	1	0	0	0	-	1	1	1	-	1	1	1	0	1	0	1	1
3548364	TGCAGTACTATTCTGTAATACAAAGGTATTTCCCCCATTTTCTTTACAGATCGGAAGAGCGGTTCAGCA	1	89.4737	0	0	1	1	1	0	1	0	1	0	-	1	0	1	1	0	1	1	0	1	1	1	1	0	0	-	1	1	1	-	0	0	0	1	1	1	1	1	1	1	1	0	1	0	1	1
3543397	TGCAGTTCTTAGAGCCATAAATATTGTTATGGAAAAAGCATAGGTTACAGATCGGAAGAGCGGTTCAGC	1	91.579	0	0	1	1	1	0	1	0	1	0	1	1	0	1	1	0	1	1	0	1	1	1	1	0	0	1	1	1	1	0	0	0	0	1	1	1	1	1	1	1	1	0	1	0	0	1
3547671	TGCAGTTGGACATTTGATCATTGTTTATTGGGTTTATTCCTCTAATACAAATAATTTATTGCTGCCAAA	1	91.579	0	0	1	1	1	0	1	0	1	0	1	1	0	1	1	0	1	-	0	-	1	1	1	0	0	1	1	1	1	0	0	0	0	1	1	1	1	-	1	1	1	0	1	0	1	1
3551626	TGCAGCAAAAGGTTTGCATCTTGGTTTCTATTTGCAGCTATCATAGGGCCAACATGGAAACATTTGAGC	1	91.579	1	1	0	0	0	-	0	1	0	1	0	0	1	0	0	1	0	0	1	0	0	0	0	1	1	0	0	0	0	1	1	-	1	0	0	0	0	0	0	0	0	1	0	1	1	0
3542531	TGCAGGTTCCTTTGTGTTGGTTATGCGTAAGATTTACAAAAATTTCAGCAGAATTTTTACAGATCGGAA	1	92.6316	1	1	0	0	0	1	0	1	0	1	0	0	1	0	0	1	0	0	1	0	0	0	0	1	1	0	0	0	0	1	1	1	1	0	0	0	0	0	0	0	0	1	0	1	1	-
3542951	TGCAGTTCATTTTCAAAAAATCACTATCAAATAATGTTTATTTTCATTGCTTTTGATGTTCATTTGAAC	1	92.6316	1	1	0	0	0	1	0	1	0	1	0	0	1	0	0	1	0	0	1	0	0	0	0	1	1	0	0	0	0	1	1	1	1	0	0	0	0	0	0	0	0	1	0	1	1	0
3543191	TGCAGGTTCTGCTATCTGTTAGGAATTGGGGTCCTGTTAGGCCTTATCAGTTTACTCCAAAAAATCTGT	1	92.6316	1	1	0	0	0	1	0	1	0	1	0	0	1	0	0	-	0	0	1	0	0	0	0	1	1	0	0	0	0	1	1	1	1	0	0	0	0	0	0	0	0	1	0	1	1	0
3544053	TGCAGTCAAATCCATCAAGGTATGCAGATTTTTATCTTCCTCATAATTTTAGATTTTATATAATGAAAA	1	92.6316	1	1	0	0	0	1	0	1	0	1	0	0	1	0	0	1	0	0	1	0	0	0	0	1	1	0	0	0	0	1	1	1	1	0	0	0	0	0	0	0	0	1	0	1	1	0
3545852	TGCAGGACAAAGCTGAAACAAACGGAAGTGAACTGTGAAGCACTGAAGAAATGTTACGAAACTCTAACA	1	92.6316	1	1	0	0	0	-	0	1	0	1	0	0	1	0	0	1	0	0	1	0	0	0	0	1	1	0	0	0	0	1	1	1	1	0	0	0	0	0	0	0	0	1	0	1	1	0
3546391	TGCAGTCAAATCCATCAAGGTATGCAATTTCATATTTCCTTTCGTTGTAAATTTATCTAAATTACAGAT	1	92.6316	1	1	0	0	0	1	0	1	0	1	0	0	1	0	0	1	0	0	1	0	0	0	0	1	1	0	0	0	0	1	1	1	1	0	0	0	0	0	0	0	0	1	0	1	-	0
3548296	TGCAGACTAGCAAGTCTCAAGAAAGCGTGGGACTAAACCATAGCACAATGGTGTTGGATGCTACAATTA	1	92.6316	1	1	0	0	0	-	0	1	0	1	0	0	1	0	0	1	0	0	1	0	0	0	0	1	-	0	0	0	0	1	1	1	1	0	0	0	0	0	0	0	0	1	0	1	1	0
3549664	TGCAGCTATTGCTAGCTAGTAAATACAGTTTGCATCTTCGGATAATTTTGGTTTGTAAATGATATGGTA	1	92.6316	1	1	0	0	0	1	0	-	0	1	0	0	-	0	0	1	0	0	1	0	0	0	0	1	1	0	0	0	0	1	1	1	1	0	0	0	0	0	0	0	0	1	0	1	1	0
3564019	TGCAGATGACAATCTAAAAACTTGAGTTTTTCCTTCCCGGACATAGGTACCAAGGAGAAGAAGTTATAA	1	92.6316	1	1	1	1	1	1	1	1	1	1	1	1	1	1	1	1	1	1	1	1	0	0	1	1	1	0	1	0	-	-	1	1	1	1	1	1	1	-	1	1	-	1	1	1	1	1
3542338	TGCAGACTAGCAAGTCTCAAGAAAGCGTGGGACTAAACCGTAGCAAAATGGTGTTGGATGCTACAATTA	1	92.8948	0	0	1	1	1	0	1	0	1	0	-	1	0	1	1	0	-	1	0	1	1	-	1	0	0	1	1	1	1	0	0	0	0	1	1	1	1	-	1	1	1	0	1	0	0	1
3544392	TGCAGGTTCTGCTATCTGTTAGGAATTGGGGTCCTGTTAGGCCTTATCAGTTAGCTCCAAAAAATCTGT	1	92.8948	0	0	1	1	1	0	1	0	1	0	1	1	0	1	-	0	1	1	0	1	1	1	1	0	0	1	-	1	1	0	0	0	0	1	1	1	-	-	1	-	1	0	1	0	0	1
3548132	TGCAGAACTCATAAATAATACTCCATCTATCCCAAAATAATTATCGGATGCTATTTTAGGATGCTATTT	1	92.8948	0	0	1	-	1	0	1	0	1	0	1	1	0	1	1	0	-	1	0	-	1	1	1	0	0	1	1	1	1	-	0	0	0	1	1	1	1	-	1	1	1	0	1	0	0	1
3548267	TGCAGAAGTGTTTTATCAATAGTATTCAGTTTATCATTCTATCCATTAGTCTTTTACAGATCGGAAGAG	1	92.8948	0	0	1	-	1	0	1	0	1	0	-	1	0	1	1	0	1	1	0	1	1	1	1	0	0	1	1	1	-	-	0	0	0	1	1	1	1	1	1	1	1	0	1	0	0	1
3549504	TGCAGTTGAGAATACATTGGTGATACAGGGAAAGCACTCAGATTTACAGATCGGAAGAGCGGTTCAGCA	1	92.8948	0	0	1	1	1	0	1	0	1	0	1	1	0	1	1	0	1	1	0	1	1	1	1	0	0	1	1	1	-	0	0	0	0	1	-	1	1	-	1	1	1	0	1	0	0	1
3550413	TGCAGTGAAATCCATCAAGGTATGCAAATTTTTATCTTCCTCATCATTTTAGATTTTATATAAAGAAAA	1	92.8948	0	0	1	1	1	0	1	0	1	0	1	1	0	1	1	0	1	1	0	1	1	1	1	0	0	1	-	1	-	0	0	0	0	1	1	1	1	1	1	1	1	0	1	0	0	-
3550667	TGCAGGACAAAGCTGAAACAAACGGAAGTGAACTGCGAAGCACTGAAGAAATGTTATGAAACTCTAACA	1	92.8948	0	0	1	1	1	0	1	0	1	0	1	1	0	1	1	0	1	1	0	1	1	1	1	0	0	1	1	1	1	-	-	0	0	1	1	1	1	1	-	1	1	0	1	0	0	1
3551478	TGCAGCTATTGCTAGCTAGTAAATACAGTTTGCATCTTCGGATAATTTTGGTTTGTAAATGATATCTAC	1	92.8948	0	0	1	1	1	0	1	0	1	0	1	1	0	1	1	0	1	1	0	1	1	1	1	0	0	1	1	1	1	-	0	0	0	1	1	1	1	1	1	1	1	0	1	0	0	1
3551571	TGCAGTCAAATCCATCAAGGTATGCAATTTCATATTTCCTTTCGTGGTAAATTTATCTAAACTAAATAC	1	92.8948	0	0	1	1	1	0	1	0	1	0	1	1	0	1	1	0	-	1	0	1	1	1	-	0	0	-	-	1	1	0	0	0	0	1	-	1	1	1	1	1	1	0	1	0	0	1
3552837	TGCAGACTCGCCAACATAGATCTATATAGATTTTGGATGAAATGCAAGTTTTTTGAAATTATACTTGTT	1	92.8948	0	0	1	1	1	0	1	0	1	0	1	1	0	1	1	-	1	1	0	1	1	1	1	0	0	1	1	1	1	0	0	0	-	1	1	1	1	1	1	1	1	0	1	0	0	1
3544369	TGCAGAAGTATTTTATTTTATCAATAATATTCAGTTTATCATTCTATCCATTAGTCTTTTACAGATCGG	1	93.6842	1	1	0	0	0	1	0	1	0	1	0	0	1	0	0	1	0	0	1	0	0	0	0	1	1	0	0	0	0	-	1	1	1	0	0	0	0	0	0	0	0	1	0	1	1	0
3547003	TGCAGTGTAATAGAATGGAATGAAATAAAGTTACTGTTCCATCATTTGAAAATTTTACAGATCGGAAGA	1	93.6842	1	1	0	0	0	1	0	1	0	1	0	0	1	0	0	1	0	0	1	0	0	0	0	1	1	0	0	0	0	1	1	1	1	0	0	0	0	0	0	0	0	1	0	1	-	0
3547769	TGCAGACTTGCCAACATAGATTATCTAGATTTTGGATGAAATGCAAGTTTTTTGAAATTATACTTGTTC	1	93.6842	1	1	0	0	0	1	0	1	0	1	0	0	-	0	0	1	0	0	1	0	0	0	0	1	1	0	0	0	0	1	1	1	1	0	0	0	0	0	0	0	0	1	0	1	1	0
3546947	TGCAGAGGAGATTGATCAAACAATTTTTGTCAAATTTACAGATCGGAAGAGCGGTTCAGCAGGAATGCC	1	94.7369	0	0	1	1	1	0	1	0	1	0	1	1	0	1	1	0	1	1	0	1	1	-	1	0	0	1	1	1	1	0	0	0	0	1	1	1	1	1	1	1	1	0	1	0	0	1
3551036	TGCAGCGGGAGATAAAATAGGAGAAGTAAGTTGGGTTCAATACTGGAAAGAAGAAAATTGGAGGACAAA	1	94.7369	0	0	1	1	1	0	1	0	-	0	1	1	0	1	1	0	-	1	0	1	1	1	-	0	0	1	1	1	-	0	0	0	0	1	1	-	1	1	1	1	1	0	1	0	0	1
3545658	TGCAGTGGGTTCTCTTTGAAGAAATCGTGTTTCGAACCCTAAAGTGCTTCTTATGCATTACAGATCGGA	1	95.7895	0	0	-	1	-	0	1	0	1	0	1	1	0	1	1	0	1	1	0	1	1	1	1	0	0	1	1	1	1	-	0	0	0	1	1	1	1	1	1	1	1	0	1	0	0	1
3541566	TGCAGTGTCATGTAACAAGCAAGCTAGCAGCAATAATTTACAGATCGGAAGAGCGGTTCAGCAGGAATG	1	96.8421	0	0	1	1	1	0	1	0	-	0	1	1	0	1	1	0	1	1	0	1	1	1	1	0	0	-	1	1	1	0	0	0	0	-	-	1	1	1	1	1	1	0	1	0	0	1
3542547	TGCAGACCAAGATGTTGGAGTTTTATAATGGTTTTCCTCCTAACTAAACACAATATTTTTACAGATCGG	1	96.8421	1	1	0	0	0	1	0	1	0	1	0	0	1	0	0	1	0	0	1	0	0	0	0	1	1	0	0	0	0	1	1	1	1	0	0	0	0	0	0	0	0	1	0	1	1	0
3550622	TGCAGAGTGCTCCAGCCTTGGCTTTAGGCACATATGAATGTTATTTTACAGATCGGAAGAGCGGTTCAG	1	96.8421	0	0	1	1	-	0	1	0	1	0	1	1	0	-	1	0	1	-	0	1	1	1	1	0	0	1	1	1	1	0	0	0	0	1	-	1	1	1	1	1	1	0	1	0	0	1
3551145	TGCAGTAATGATCTATAATTGATAGGAAAATGGAGTTTTGTTGCAATTGCAATGGTTGGAGTCATTGGA	1	96.8421	0	0	-	1	1	0	1	0	1	0	1	1	0	1	1	0	1	1	0	1	1	1	1	0	0	1	-	1	1	-	0	0	0	1	1	1	1	-	1	1	1	0	1	0	0	1
3535193	TGCAGGTATATTGAACAGGGTTTTGCAAAGTTGTGCAAGAAATCTGGTAGCCATGATGCTCCTGTTATC	1	98.9474	1	1	0	0	0	1	0	1	0	1	0	0	1	0	0	1	0	0	1	0	0	0	0	1	1	0	0	0	0	0	1	1	1	0	0	0	0	0	0	0	0	1	0	1	1	0
3542764	TGCAGTATAGTTCTTTAGTTTTGCAGTGTTTTGTTACAGATCGGAAGAGCGGTTCAGCAGGAATGCCAA	1	98.9474	1	1	0	0	0	-	0	1	0	1	0	0	1	0	0	1	0	0	1	0	0	0	0	1	1	0	0	0	0	0	1	1	1	0	0	0	0	0	0	0	0	1	0	1	1	0
3546103	TGCAGATGATCACAATTAGAACTCTAATCCTTACAGTCCTATTGTGAATTATCGAACTGTCCTTACAGA	1	98.9474	1	1	0	0	0	1	0	1	0	1	0	0	1	0	0	1	0	0	1	0	0	0	0	1	1	0	0	0	0	0	1	1	-	0	0	0	0	0	0	0	0	1	0	1	1	0
3542449	TGCAGCAGTGAATTGCTGAGATTTTCATGAAATCCAACTCAGTGATTGATTATACCCAAAACCCTGTCA	1	100	1	1	0	0	0	-	0	1	0	1	0	0	1	0	0	1	0	0	1	0	0	0	0	1	1	0	0	0	0	1	1	1	1	0	0	0	0	0	0	0	0	1	0	1	1	0
3542514	TGCAGGTAAAGCTCCATGTGGTGGCTTGGTCTGCTTCATGTTGCAGAACTGCTTGAATGATATTTTTGG	1	100	1	-	0	0	0	1	0	-	0	-	0	0	-	0	0	1	0	0	1	0	0	0	0	1	1	0	0	0	0	1	1	1	1	0	0	0	0	0	0	0	0	1	0	1	1	0
3542694	TGCAGCAACACATCATTGGCTTGCATCATGCAGTTACAGATCGGAAGAGCGGTTCAGCAGGAATGCCGA	1	100	0	0	-	1	1	0	1	0	1	0	1	1	0	1	1	0	1	1	0	1	1	1	-	0	0	1	1	1	1	1	0	0	0	1	1	1	1	-	1	1	1	0	-	0	0	1
3543066	TGCAGTCAATGTCCATGCACACTGCCAATTGAGCTTACTTAGCGGAACTAGAACATTTTTTTTACAGAT	1	100	1	1	0	0	0	1	0	1	0	1	0	0	1	0	0	1	0	0	1	0	0	0	0	1	1	0	0	0	0	1	1	1	1	0	0	0	0	0	0	0	0	1	0	1	1	0
3543918	TGCAGCAATAACTTCGATAAGCCATGTGACTTCTTAGGTTTACTTCTTAGTGGACTCCTATATTTACGG	1	100	0	0	1	-	1	0	1	0	1	0	1	1	0	1	1	0	1	1	0	1	1	1	1	0	0	1	1	1	1	1	0	0	0	1	-	1	1	1	1	1	1	0	1	0	0	1
3544033	TGCAGGAAAACAGGTTTGAATCCGTGACATCCTACTTAGTCAACTTTACAGATCGGAAGAGCGGTTCAG	1	100	1	1	0	0	0	1	0	1	0	1	0	0	1	0	0	1	0	0	1	0	0	0	0	1	1	0	0	0	0	-	1	1	1	0	0	0	0	0	0	0	0	1	0	1	1	0
3544225	TGCAGCGAAGAACAACGAAGAAGATGATGAACGCGCAAGTTTTTCTGGAAAAATGCTTCATAGATCCGT	1	100	1	1	0	0	0	1	0	1	0	1	0	0	1	0	0	1	0	0	-	0	0	0	0	1	1	0	0	0	0	1	1	1	1	0	0	0	0	0	0	0	0	1	0	1	1	0
3544786	TGCAGGGAAGTGTAGTAGAGTTATTTTTGGGTACATTCGTAGTATTTTGTTAGTAATTACAGATCGGAA	1	100	1	1	0	0	0	1	0	1	0	1	0	0	1	0	0	1	0	0	1	0	0	0	0	1	1	0	0	0	0	-	1	1	1	0	0	0	0	0	0	0	0	1	0	-	1	0
3545353	TGCAGGTTGCGAGTCATATCGAAGCTTGTGAATTTCCTGACCAGCCTGCTATATCTCTTCCTCACTTTC	1	100	1	1	0	0	0	1	0	1	0	-	0	0	1	0	0	1	0	0	1	0	0	0	0	1	1	0	0	0	0	-	1	1	1	0	0	0	0	0	0	0	0	1	0	1	-	0
3545598	TGCAGCAGCAGGCCTGAGCCAGTAGTGCCCTGCTGTCGAAGATTTACCAACGGAATTGATGTTGATTAC	1	100	1	1	0	0	0	1	0	1	0	1	0	0	1	0	0	1	0	0	1	0	0	0	0	1	1	0	0	0	0	1	1	1	1	0	0	0	0	0	0	0	0	1	0	1	1	0
3545849	TGCAGTTTCCAGCATAACCGTCCTAGAGAATTCATTCACATATTTTTTATTTTTACAGATCGGAAGAGC	1	100	0	0	1	1	1	0	1	0	-	0	1	1	0	-	1	0	1	1	0	-	1	1	1	0	0	1	1	1	1	-	0	0	0	1	-	1	1	-	1	1	1	0	1	0	0	1
3548094	TGCAGGGATAATTTATGGAATTTGACGGTACCGCAATTATAAATGTTTTCGCATAATATCAAAATAGTG	1	100	0	0	1	1	1	0	1	0	1	0	1	1	0	1	1	0	1	-	0	-	1	-	1	0	0	1	1	1	1	0	0	0	0	1	1	1	1	1	1	1	1	0	1	0	0	1
3548163	TGCAGAGGAAACGAAAGAGGGGGAGACATTTTGGGATTCCAACGGTCACATGGTTATGGACTTCCCACG	1	100	1	1	0	0	0	1	0	1	0	1	0	0	1	0	0	1	0	0	1	0	0	0	0	1	1	0	0	0	0	-	1	1	1	0	0	0	0	0	0	0	0	1	0	1	1	0
3549352	TGCAGACGCAACTTAGAGTACTCCTCCCACAGTAGGCCATGTTGCAGACCTTTGCAACATTATTGTCCT	1	100	1	1	0	0	0	1	0	-	0	1	0	0	1	0	0	1	0	0	1	0	0	0	0	1	1	0	0	0	0	1	1	1	1	0	0	0	0	0	0	0	0	-	0	1	1	0
3549979	TGCAGAAAATCGAACCGTATTTCTCCATACACTTGATCATCACAAAATGAATTACAGATCGGAAGAGCG	1	100	1	1	0	0	0	1	0	1	0	1	0	0	1	0	0	1	0	0	1	0	0	0	0	1	1	0	0	0	0	-	1	1	1	0	0	0	0	0	0	0	0	1	0	1	1	0
3550150	TGCAGAAAAATCTATAAAGATATGCCAAAAATCCGCATAATAAAATTACAGATCGGAAGAGCGGTTCAG	1	100	0	0	1	1	1	0	1	0	1	0	1	-	0	1	1	0	1	1	0	1	1	1	1	0	0	1	1	1	1	0	0	0	0	1	1	1	-	1	1	-	1	0	1	0	0	-
3550678	TGCAGAACCACCAGCTACAGAAGAAGGAACAGGAGCACTTGGAGTCCATATCTAGAGCAATCCACCACT	1	100	1	1	0	0	0	1	0	1	0	1	-	0	1	0	0	1	0	0	1	0	0	0	0	1	1	-	0	0	0	1	1	1	1	0	0	0	0	0	0	0	0	1	0	1	1	0
3550686	TGCAGAGTTATGTTTTGTTTACATATAAAAGATATTTTGTTTCAAAATTCGGAAAAAAAATTGTAATTT	1	100	0	0	1	-	1	0	1	0	1	0	1	1	0	1	1	0	-	1	0	1	1	1	1	0	0	1	1	1	1	-	0	0	0	1	1	-	1	1	1	1	1	0	1	0	0	1
3551472	TGCAGGAACAAAAAGCTTGCAGATCACTTCTTCCAGATTTACTTCATGTGCAGTACCACCACAACATAT	1	100	1	1	0	0	0	1	0	1	0	1	0	0	1	0	0	1	0	0	1	0	0	0	0	1	1	0	0	0	0	1	1	1	1	0	0	0	0	0	0	0	0	1	0	1	1	0
3552862	TGCAGTTTTATTCTAAAGATTTGATTTTGATCGATAAAATTTTATTTTTTTATGGATTCAATTACAGAT	1	100	1	1	0	0	0	1	0	1	0	1	0	0	1	0	0	1	0	0	-	0	0	0	0	1	1	0	0	0	0	1	1	1	1	0	0	0	0	0	0	0	0	1	0	1	1	0
3553100	TGCAGTCTACAGCGTTTATCAGAGTCAAACAACTAGATTATTGGAGAAATGAAATGAAACTTCTGGAAA	1	100	0	0	1	1	1	0	1	0	1	0	1	1	0	1	1	0	1	1	0	1	1	1	1	0	0	1	1	1	1	-	0	0	0	1	1	-	1	1	1	1	1	0	1	0	0	1
3562915	TGCAGTTGCTTTGTACAGGTTCACGAATTACGAAAGTCAAAAGGGACGTGCATTGTCTGAAAATCCACA	1	100	0	0	1	-	1	0	1	0	1	0	1	1	0	1	1	0	1	-	0	1	1	1	1	0	0	1	-	-	-	1	0	0	0	1	1	1	1	1	1	1	1	0	1	0	0	1
3569350	TGCAGTATTCAAAATAATGGTCGATTAGAAAAATTTTAGAGTTACAGATCGGAAGAGCGGTTCAGCAGG	1	100	-	1	0	0	0	1	0	1	0	1	0	0	1	0	0	1	0	0	1	0	0	0	0	1	1	0	0	0	0	1	1	1	1	0	0	0	0	0	0	0	0	1	0	1	1	0
3543732	TGCAGATATCTTCATGAAGTTGCAGCATTTTTTCATCTGTCTTATGGCATTACAGATCGGAAGAGCGGT	1	101.053	0	0	0	1	1	0	1	0	1	0	1	1	0	1	1	0	1	1	0	1	1	1	1	0	0	1	-	1	0	0	0	0	0	1	1	0	1	1	-	1	1	0	-	0	0	1
3548445	TGCAGAGCATGTCTATAATTTGACATTTTGACACATCCACATCATGCACCAGTGAAAAGCACATTACAG	1	101.053	0	0	0	1	-	0	1	0	1	0	1	1	0	1	1	0	1	1	0	-	1	1	1	0	0	1	-	1	1	0	0	0	0	1	-	0	1	1	1	1	-	0	1	0	0	1
3550167	TGCAGAGTGCTCTAGCCTTAGATTTAGGCACATATCAATGTTATTTTACAGATCGGAAGAGCGGTTCAG	1	101.053	0	0	0	1	1	0	1	0	1	-	1	1	0	1	1	0	1	1	0	1	1	1	1	-	0	1	1	1	1	0	-	0	0	1	1	0	1	1	1	1	1	-	1	0	-	1
3546944	TGCAGCAGCTGCATAGTAGAACCATATTGTAGCGCAATAGTGGTAGATTTTCATATTTTTTACAGATCG	1	102.632	0	0	0	1	1	0	1	0	1	0	1	1	0	1	1	0	1	-	0	1	1	-	1	0	0	-	1	1	1	1	0	0	0	1	1	0	1	1	1	1	1	0	1	0	0	-
3548887	TGCAGGAAACACCATTGCAAATATGGTACTGTTTCCTTTCTTTCCTTTGTTTTGTTTTGTTTTGTTTCG	1	102.632	0	0	0	1	1	0	1	0	1	0	1	1	0	-	1	0	1	-	0	1	1	1	-	0	0	1	1	1	1	1	0	0	0	1	1	0	1	-	1	1	1	0	1	0	0	1
3541836	TGCAGAGCATGTGTATAATTTGACATTTTGACACATATCCACATCATGCACCAGTGAAAAGCACATTAC	1	103.158	1	1	-	0	0	1	0	1	0	1	0	0	1	0	0	1	0	0	1	0	0	0	0	1	1	0	0	0	0	1	1	-	1	0	0	1	0	0	0	0	0	1	0	1	1	0
3545291	TGCAGGAAACACCATTGCAAATATGGTACTGTTTCCTTTCTTTCCTTTGTTTTGTTTTGTTTTGTCCTT	1	103.158	1	1	-	0	-	-	0	1	0	1	0	0	1	0	0	1	0	0	1	0	0	0	0	1	1	0	0	0	0	1	1	1	1	0	0	1	0	0	0	0	0	1	0	1	-	0
3546513	TGCAGTATTCAAAATAATGGTCGATTAGAAATTTTTTAGAGTTACAGATCGGAAGAGCGGTTCAGCAGG	1	103.158	0	0	1	1	-	0	1	0	1	0	1	1	0	1	1	0	1	1	0	1	1	1	1	0	0	1	1	1	1	0	0	0	0	1	1	1	-	-	1	1	1	0	1	0	0	-
3548551	TGCAGCTTGTGGCATTTGTTTTCAAATTGTTTTGCTTAGTCTCTTTTTTTTATTCAGAAATCCCTATTT	1	103.158	1	-	1	0	0	1	0	1	0	1	0	0	-	0	0	-	0	0	1	0	0	0	0	1	1	0	0	0	0	1	1	1	1	0	0	1	0	0	0	0	0	1	0	1	1	0
3544268	TGCAGGTGGACTTCTTGCAGTTCAGTGCTTTCCCTTTTCTCGATCCCATCAAATAGTATTACTTTTCCA	1	106.316	1	1	1	0	-	1	0	1	0	1	0	0	1	0	0	1	0	0	1	0	0	0	0	1	1	0	0	0	0	0	1	1	1	0	0	1	1	0	0	0	0	1	0	1	1	0
3550294	TGCAGGTGGACTTCTTGCAGTTCAGTGTCTTTCCCTTTTCTCGATCCCATCAAATAGTATTACTTTTCC	1	106.316	0	0	0	1	1	0	1	0	1	0	1	1	0	-	1	0	1	1	0	1	1	-	1	0	0	1	1	1	1	1	0	0	0	1	1	0	0	1	1	1	1	0	-	0	0	1
3536505	TGCAGAAACTTCAACCAAGATAATAAGAGTACACCCTCTTGAAAATGGAAACGTAAATCAGGTCACTTG	1	109.474	1	1	0	0	0	1	0	1	0	1	0	0	1	0	0	1	0	0	1	0	0	0	0	1	1	0	0	0	0	-	1	1	1	0	0	0	1	0	0	0	0	1	0	1	-	0
3543165	TGCAGGTATCTCGACTTATGATATATTATAACCATTACAGATCGGAAGAGCGGTTCAGCAGGAATGCCG	1	109.474	1	1	0	0	0	1	0	1	0	1	0	0	1	0	0	1	0	0	1	0	0	0	0	1	1	0	0	0	0	1	1	1	1	0	0	0	1	0	0	0	0	1	0	1	1	0
3544282	TGCAGGTATCTCGTCTTATGATATATTATAAGCATTACAGATCGGAAGAGCGGTTCAGCAGGAATGCCG	1	109.474	0	0	1	1	1	0	1	0	1	0	1	1	0	1	1	0	1	1	0	1	1	1	1	0	0	1	1	-	1	0	0	0	0	1	1	1	0	1	1	1	-	0	1	0	0	1
3546885	TGCAGGTACTGTTCTATTCTGCTTGTGATCTAGATAGATTTTCCTTTTCAATTTTGTTTTTTTACAGAT	1	109.474	0	0	1	1	1	0	1	0	1	0	1	1	0	1	1	0	1	1	0	1	1	1	1	0	0	1	1	1	1	-	0	0	0	1	1	1	0	1	1	1	1	0	1	0	0	1
3547838	TGCAGAGATCTATTGAATGATAACTTATACTTTATTACAGATCGGAAGAGCGGTTCAGCAGGAATGCCG	1	109.474	0	0	1	1	1	0	1	0	1	0	1	1	0	1	1	0	1	1	0	1	1	1	1	0	0	1	1	1	1	-	0	0	0	1	1	1	0	1	1	1	1	0	1	0	0	1
3548767	TGCAGGTACTGTTCTATTCCGCTTGTGATCTAGATAGATTTTCCTTTTCAATTGTTTTTTTACAGATCG	1	109.474	1	1	0	0	0	-	0	1	0	1	0	0	1	0	0	1	0	0	-	0	0	0	0	1	1	0	0	0	0	-	1	1	1	0	0	0	1	0	0	0	0	1	0	1	1	0
3549657	TGCAGCACCAATTTGTTTTCAAATTAGATACATATTGCACGGCAAAACTTTTACCATAATCAATACATA	1	109.474	1	1	0	0	0	1	0	1	0	1	0	0	1	0	0	1	0	0	1	0	0	0	0	1	1	0	0	0	0	1	1	1	1	0	0	0	1	0	0	0	0	1	0	1	1	0
3552022	TGCAGCACCAATTTGTTTTCAAATTAGATACATATTGCACGGCAAAACTTTTACCATAATCAATAAGCG	1	109.474	0	0	1	-	1	0	1	0	1	0	1	1	0	1	1	0	1	1	0	1	1	1	1	0	0	1	1	1	-	-	0	0	0	1	1	1	0	1	1	1	1	0	1	0	0	-
3553254	TGCAGATACAGGTAATTCCTAAACAAATACCCATTTGGCAGGTATTAGAAACAATTCATAGAAGTTTTG	1	109.474	1	1	0	0	0	1	0	1	0	1	0	0	1	0	0	1	0	0	1	0	0	0	0	1	1	0	0	0	0	1	1	1	1	0	0	0	1	0	0	0	0	1	0	1	1	0
3544301	TGCAGTAAAAGCATCAAATTTTCAGCTTCTAGCAATACAACAATTACAGATCGGAAGAGCGGTTCAGCA	1	110.526	0	0	1	1	1	0	1	0	1	0	-	1	0	1	1	0	1	1	0	1	1	1	1	0	0	1	1	1	1	1	0	0	0	1	-	1	0	1	1	1	1	0	1	0	0	1
3544704	TGCAGTAAAAGCATCAAATTTTCAGCTTCTAGCAATACAACAATCAAAGAACATCTAAAAGTAAAAAAA	1	110.526	1	1	0	0	0	1	0	1	0	1	0	0	1	0	0	1	0	0	1	0	0	0	0	1	1	0	0	0	0	1	1	1	1	0	0	0	1	0	0	0	0	1	0	1	1	0
3559229	TGCAGTCATCGAAGAGTCTATGCAATCTGAAAAAAGAATTCCCGCATCCAATGATGCTATTTTGTCTCT	1	111.053	0	0	1	1	1	0	1	1	1	0	-	1	0	1	1	0	1	-	0	1	1	-	1	0	0	1	1	1	1	-	0	0	0	1	-	1	0	1	1	1	1	0	1	0	0	1
3549668	TGCAGCCGTTGGGGTTTCACTTTGTGGTATGAATCTCGCCGCGTGATAGTCCACGTGTTACAGATCGGA	1	111.579	-	1	0	0	0	1	0	0	0	1	0	0	1	0	0	1	0	0	1	0	0	0	0	1	1	0	0	0	0	-	1	1	1	0	0	0	1	0	0	0	0	1	0	1	1	0
3551622	TGCAGAGACAATTCCTTCCATTATGAATCTTACGTTATGGAATTTTTGATCATGTATGCCCTTTTATAA	1	111.579	1	1	0	0	0	1	0	0	0	1	0	0	1	0	0	1	0	0	1	0	0	0	0	1	-	0	0	0	0	1	1	1	1	0	0	0	1	0	0	0	0	1	0	1	1	0
3552971	TGCAGTCGCTGGGGTTTCACTTCTGGCGTTATAATCACGTGTGTTACAGATCGGAAGAGCGGTTCAGCA	1	111.579	1	1	0	0	0	1	0	0	0	1	0	0	1	0	0	1	0	0	1	0	0	0	0	1	1	0	0	0	0	1	1	-	1	0	0	0	1	0	0	0	0	1	0	1	-	0
3541759	TGCAGGACTTCGGGTCATAATACAGTTGTGTCGTTGCCGAAGTTTTGCAGGATTACGGATATCATCTTG	1	112.632	0	0	0	1	-	0	1	1	1	0	1	1	0	1	1	0	1	1	0	1	1	1	1	0	0	1	1	1	-	0	0	0	0	1	1	0	0	1	1	1	1	0	1	0	0	1
3541964	TGCAGTCTCTCACTAAAGGTAATGTTTTTTCAGTTATATATCTTGCTTCGGTCATTACATTTGTTTTAT	1	112.632	1	1	0	0	0	1	0	0	0	1	0	0	1	0	0	1	0	0	1	0	0	0	0	1	1	0	0	0	0	1	1	1	1	0	0	0	1	0	0	0	0	1	0	-	1	0
3542362	TGCAGACAAGTAGGATTAGTAAATTTCATTGCAAACTCAACTGTTAGATTATGAAACTCAGTTGTTACA	1	112.632	0	0	1	1	-	0	1	1	1	0	1	1	0	1	1	0	1	1	0	1	1	1	1	0	0	-	1	-	1	1	0	0	0	-	1	1	0	1	1	1	1	0	1	0	0	1
3543269	TGCAGATAAGCATAAAGTATAGGTCATATTCCAGTTAGTGGAACATAATGATTTCAGTGACTTGAAGCT	1	112.632	1	1	0	0	0	1	0	0	0	-	0	0	1	0	0	-	0	0	1	0	0	0	0	-	1	0	0	0	0	1	1	1	1	0	0	0	-	0	0	0	0	1	0	1	1	0
3544139	TGCAGAAAGTAAATGGCATCTCTATACCTCTTCCTAACAGGATTGTATTCATAAGTATCCTTACAGATC	1	112.632	0	0	1	1	-	0	1	1	1	0	1	1	0	1	1	0	1	1	0	1	1	1	-	0	0	1	1	1	1	0	0	0	0	1	1	1	0	1	1	1	1	0	1	0	0	1
3544150	TGCAGACTTAGTCCTATCATAAACCTTGTCATGTCCAACTTGTTTCGAATTCGAAAAAGAAGTTACAGA	1	112.632	0	0	1	1	1	0	1	1	1	0	1	1	0	1	1	0	1	-	0	1	1	1	1	0	0	1	-	1	1	0	0	0	0	1	1	1	0	1	1	1	1	0	1	0	0	1
3544735	TGCAGTACAAACTTTCATCAAACTCTGTGAACAAGTTGGCAACCAATGGACGTGCAGTTCTTTACAGAT	1	112.632	1	1	0	0	0	-	0	0	0	1	0	0	1	0	0	1	0	0	1	0	0	0	0	1	1	0	0	0	0	-	1	1	1	0	0	0	1	0	0	0	0	1	0	1	1	0
3544991	TGCAGAACAAGTCGGTGACTCCATACAGATAGCAAACTCTAAGTCGTTCACTCCATACAGATAGCAAAC	1	112.632	1	1	0	0	0	1	0	0	0	1	0	0	1	0	0	1	0	0	1	0	0	0	0	1	1	0	0	0	0	1	1	1	1	0	0	0	1	0	0	0	0	1	0	1	-	0
3545121	TGCAGTAATCTAATAGTTGATAATGTTACACTACTTTGAATATTTATTTAGGGTAACATGATACAAGTT	1	112.632	-	1	0	0	0	-	0	0	0	1	0	0	1	0	0	1	0	0	1	0	0	0	0	1	1	0	0	0	0	-	1	1	1	0	0	0	-	0	0	0	0	1	0	1	1	0
3548047	TGCAGAACCTCCAATTTAGGATGATATTTACTCACACCAGATTCAAAATTGTTAGATCATGCTTCTACA	1	112.632	1	1	0	0	0	1	0	0	0	1	0	0	-	0	0	1	0	0	1	0	0	0	0	1	1	0	0	0	0	1	1	1	1	0	0	0	1	0	0	0	0	1	0	1	1	0
3548233	TGCAGAAAATGGTGAACTCATGCAATTCAAAGTGAATGATGCAGTAGAATATAGGTAATTGAAGTTTGC	1	112.632	0	0	0	-	1	0	1	1	1	0	1	1	0	1	1	0	1	1	0	1	1	1	1	0	0	1	1	1	1	0	0	0	0	1	1	0	0	1	1	1	1	0	1	0	0	1
3549448	TGCAGACTTGGCCTAGTTCAGGAGAAGTAACTCCTTGTGGAACTTTCACGTACACATATTCATTACAGA	1	112.632	1	1	0	0	0	1	0	0	0	1	0	0	1	0	0	1	0	0	1	0	0	0	0	1	-	0	0	0	0	1	1	1	1	0	0	0	1	0	0	0	0	1	0	1	1	0
3550455	TGCAGAAGGAGCATATGACAAAATATCATTCAATATAATTCATCAGTTGAAACAAAAAAAATGGCAAAT	1	112.632	1	1	0	0	0	1	0	0	0	-	0	0	1	0	0	1	0	0	1	0	0	0	0	1	1	0	0	0	0	1	1	1	1	0	0	0	-	0	0	0	0	1	0	1	1	0
3550493	TGCAGTCACTAAACCCCACAATCACGCAGTCAGACCAATTCGATTACAGATCGGAAGAGCGGTTCAGCA	1	112.632	1	1	0	0	0	1	0	0	0	1	0	0	1	0	0	1	0	0	1	0	0	0	0	1	1	0	0	0	0	1	1	1	1	0	0	0	1	0	0	0	0	1	0	1	-	0
3551751	TGCAGTAGTAATGAGGCCAATTTGCCTTTGACCTATTTTACAGATCGGAAGAGCGGTTCAGCAGGAATG	1	112.632	1	1	0	0	0	1	0	0	0	1	0	0	1	0	0	1	0	0	1	0	0	0	0	1	1	0	0	0	0	1	1	-	1	0	0	0	1	0	0	0	0	1	0	1	1	0
3552701	TGCAGTCTGTCACTAAAGGTAATGTTTTTTCAGTTATATATCTTGCTTTGGTCATTACATTTGTTTTAT	1	112.632	0	0	0	-	1	0	1	1	1	0	1	1	0	1	1	0	1	1	0	1	1	1	1	0	0	1	1	1	-	-	0	0	0	1	1	0	0	1	-	1	1	0	1	0	0	1
clp_SNP1		1	112.632	-	1	0	-	0	1	-	-	0	1	0	0	-	0	0	-	-	0	1	0	0	-	0	1	1	0	0	0	0	-	1	1	-	0	0	0	1	0	0	0	-	1	0	-	1	-
NIP_SNP1		1	112.632	-	1	0	-	0	1	-	-	0	1	0	0	-	0	0	-	-	0	1	0	0	-	0	1	1	0	0	0	0	-	1	1	-	0	0	0	1	0	0	0	-	1	0	-	1	-
3553060	TGCAGTGATTCAAGAAAAACAATTTTCATTCAATATAACAGTCACAATATTTTGGCAATAACCAAAAGT	1	112.632	1	1	0	0	0	-	0	0	0	1	0	0	1	0	0	1	0	0	1	0	0	0	0	-	1	0	0	0	0	1	1	1	1	0	0	0	1	0	0	0	0	1	0	1	1	0
3552969	TGCAGCTGTTGGGGTTTCACTTTGTGGTATGAATCTCGCCGCGTGATAGTCACGTGTTACAGATCGGAA	1	113.684	0	0	0	1	-	0	1	1	1	0	1	1	0	1	1	0	1	1	0	1	1	1	1	0	0	1	1	1	1	0	0	0	0	1	1	0	0	1	1	1	-	0	1	0	0	1
3541893	TGCAGGGCCATAACTCCAACAACTACTTGTAAGGTCTTCATGCTTTGCCATGATGATGTTGTTCTCAAG	1	115.789	0	0	0	-	1	0	1	-	1	0	1	1	0	1	1	0	1	1	0	1	1	1	1	0	0	1	1	1	1	-	-	0	0	1	-	0	0	1	1	1	1	0	1	0	0	1
3542276	TGCAGACATATATGTTCTAACTCGTAGATGTCTTATATACTCTCTCCGTTCCTTTTTACAGATCGGAAG	1	115.789	0	0	0	1	1	0	1	1	1	0	1	1	0	1	1	0	1	-	0	1	1	1	1	0	0	1	1	1	1	0	0	0	0	-	1	0	0	1	1	1	1	0	1	0	0	1
3542526	TGCAGACAGTCAATAATACAATATTCCACACATGAAACATGATGATTATAAGTATGTATATTTTTACGG	1	115.789	0	0	0	1	1	0	1	1	1	0	1	1	0	1	1	0	1	1	0	1	1	1	1	0	0	1	1	1	1	-	0	0	0	-	-	0	0	1	1	1	1	0	1	0	0	-
3543146	TGCAGTGACCTTTCACAAACCTGTTGCCACGTTTCTCAACTTTATCTCCATCGTACTTGGAAAATTTTA	1	115.789	0	0	0	1	1	0	1	1	1	0	1	1	0	1	-	0	1	1	0	1	1	1	1	0	0	1	1	1	1	-	0	0	0	1	1	0	0	1	1	1	1	0	1	0	0	1
3543237	TGCAGAACAAGTCGGTGACTCCATACAGATAGCAAACTCGAAGTCGTTCGATTTGAATCCAACTGTTCA	1	115.789	0	0	0	1	1	0	1	1	1	0	1	1	0	1	1	0	1	-	0	1	1	1	1	0	0	1	1	1	1	0	0	0	0	1	1	0	0	1	1	-	1	0	1	0	0	1
3543752	TGCAGAAAGAAAGGTGTATCTATTATTGTGTCTTTTTACAGATCGGAAGAGCGGTTCAGCAGGAATGCC	1	115.789	0	0	0	-	1	0	1	1	1	0	1	1	0	1	1	0	1	1	0	1	1	-	1	0	0	1	1	1	1	0	0	0	0	1	1	0	0	1	1	1	1	0	1	0	0	1
3545970	TGCAGCTTTATTGATCAATCTTGTGAGGCCGTTTGTTACCATGGGAATAGGAATGGTGATAATGGGTCA	1	115.789	0	0	0	-	1	0	1	1	1	0	1	1	0	1	1	0	-	1	0	1	1	-	1	0	0	1	1	1	1	0	0	0	0	1	1	0	0	-	1	1	1	0	1	0	0	1
3546831	TGCAGAAGTCTCCAAACAGAGTCAGGCCATGCTGGATCAGCAGCCTGAACATAAGCAATTGTTCCCATT	1	115.789	0	0	0	1	0	0	1	1	1	0	-	1	0	1	1	0	1	1	0	1	1	-	1	0	0	-	1	1	1	0	0	0	0	1	1	0	0	0	1	1	1	0	-	0	0	1
3547383	TGCAGGTATAGATATGTTTATTATTACATTCTCCTTTTGAATTCAGTTACAGATCGGAAGAGCGGTTCA	1	115.789	0	0	0	1	-	0	1	1	1	0	1	1	0	1	1	0	1	-	0	1	1	1	1	0	0	1	1	1	1	-	0	0	0	1	1	0	0	0	1	1	1	0	1	0	0	1
3548685	TGCAGCCGCTGCCTCCTCTTCGGCTTTTTGTTTCTCTTTCTCAATGTTACAGATCGGAAGAGCGGTTCA	1	115.789	1	1	1	0	-	1	0	0	0	1	0	0	1	0	0	1	0	0	1	0	0	0	0	1	1	0	0	0	0	1	-	-	1	0	0	1	1	0	0	0	0	1	0	1	-	0
3550523	TGCAGAGAGAAGGGTTTGAGAATCCCGGTAATAATCTTAGAGAGGAAATGGTAGATTTCTGTTAGTGCG	1	115.789	0	0	0	1	1	0	1	1	-	0	1	1	0	1	1	0	1	1	0	1	1	1	1	0	0	-	1	1	1	0	0	0	0	1	1	0	0	1	1	1	1	0	1	0	0	1
3551908	TGCAGTGTCGAGCTTAGGTGTGCTTGAATTAGGTGTCTGGGTTCATTCTTTTATTTCCAGGATAGGGCT	1	115.789	0	0	0	1	-	0	1	1	1	0	-	1	0	1	1	0	1	1	0	1	1	1	-	0	0	1	1	1	1	0	0	0	0	1	1	0	0	1	1	1	1	0	1	0	0	1
PsAAP2_SNP4		1	115.789	-	1	1	-	0	1	-	-	0	1	0	0	-	0	0	-	-	0	1	-	0	-	0	1	1	0	0	0	0	-	1	1	-	0	0	1	1	0	0	0	-	1	0	-	1	-
3550233	TGCAGAAGGTACTTGGGTTTTCTGTTTTGCATTTGCATTTGTGGTTGCACCTGGTAGTGCTGTTTGTTC	1	116.842	0	0	0	1	1	0	1	1	1	0	1	-	0	1	1	0	1	1	0	0	1	1	1	0	0	1	1	1	1	0	0	0	0	1	-	0	0	1	1	1	1	0	1	0	0	1
3553309	TGCAGAAGGTACTTGGGTTTTCTGTTTTGCATTTGCATTTGCATTTGTGGTTGCACCTGGTCGTGCTGT	1	116.842	1	1	1	0	-	1	0	0	0	1	0	0	1	0	0	1	0	0	1	1	0	0	0	1	1	0	0	0	0	-	1	1	1	0	0	1	-	0	0	0	0	1	0	1	-	0
3552327	TGCAGTTTCACAAGAAAATATTTGCTGAAGCAGATGTCATTGTCTCACCAACAACAGGGTTCGTTCGTC	1	120	1	-	0	0	0	-	0	0	0	1	0	0	1	0	0	1	0	0	1	1	0	0	0	1	1	0	0	0	0	-	1	1	1	0	0	0	1	0	0	0	0	1	0	1	-	0
3536825	TGCAGGAAAAATAACATAAATTTAGGAAAGGAAAGAGAAAACAAACAGAGCGTGACAATTTACAGATCG	1	121.053	1	1	0	0	0	1	0	0	0	1	0	0	1	0	0	0	0	0	1	1	0	0	0	1	-	0	0	0	0	1	1	1	1	0	0	0	1	0	0	0	0	1	0	1	1	0
3544340	TGCAGAATATCAGTTGTTACTTTCTCTTCTAATCATGTTGGTTCTTTACAGATCGGAAGAGCGGTTCAG	1	121.053	1	1	0	0	0	-	0	0	0	1	0	0	1	0	0	0	0	0	1	1	0	0	0	1	1	0	0	0	0	0	1	1	1	0	0	0	1	0	0	0	0	1	0	1	1	0
3545274	TGCAGACGATGATAACAACTTGGAAAAATGGCAATACTTGTTCTTCCATATGTATCAATTTGTGCAGAA	1	121.053	1	1	0	0	0	1	0	0	0	1	0	0	1	0	0	0	0	0	1	1	0	0	0	-	1	0	0	0	0	1	1	1	1	0	0	0	1	0	0	0	0	1	0	1	1	0
3550724	TGCAGCAAATTGAAAACGTGGAATAGATTTATTATACCATCAAATGATGAGATTTATTACAGATCGGAA	1	121.053	1	1	0	0	0	1	0	0	0	1	0	0	1	0	0	0	0	0	1	1	0	0	0	1	1	0	0	0	0	1	1	1	1	0	0	0	1	0	0	0	0	1	0	1	1	0
3552722	TGCAGTAACTATATAACAACCATTGAGAAATTATAAAATAACTTATGATAGTTATTTCATAAATTTATT	1	121.053	1	1	0	0	0	1	0	0	0	1	0	0	1	0	0	0	0	0	1	1	0	0	0	1	1	0	0	0	0	-	1	1	1	0	0	0	1	0	0	0	0	1	0	1	-	0
3564854	TGCAGCTAGCATATTGATGTCACACTAAAATAAAGTTACAGATCGGAAGAGCGGTTCAGCAGGAATGCC	1	121.053	0	0	1	1	1	0	1	1	1	0	1	1	0	1	1	1	1	1	0	0	1	1	1	0	0	1	1	-	1	0	0	0	0	1	1	1	0	1	1	1	1	0	1	0	0	1
3537124	TGCAGAAGAAACAACAACTGACTCAAAACACCAGCTCCAATAGCTACCTCTCTAGCACTCCCAAAATCA	1	121.263	0	0	1	1	1	0	1	1	1	0	1	1	0	-	1	1	1	1	0	0	1	1	1	0	0	1	1	1	-	0	0	0	0	1	1	1	0	1	1	-	1	0	1	0	0	-
3542576	TGCAGCAAATTGAAAAAGTGGAATAGATTTATTATACCATCAAATGATGAGCTTTATTACAGATCGGAA	1	121.263	0	0	1	1	1	0	1	1	1	0	1	1	0	1	1	1	1	-	0	0	1	-	1	0	0	1	1	1	-	0	0	0	0	1	1	1	0	1	1	1	1	0	-	0	0	1
3546203	TGCAGACGGTGATAACAACTGGGAAAATGGCAAACTTGTTCTTCCATATTTATCAAATTGTGCAGAAAA	1	121.263	0	0	1	1	1	0	1	1	1	0	1	1	0	1	1	1	-	1	0	0	1	-	1	0	0	1	1	1	1	0	0	0	0	1	1	1	0	1	1	-	1	0	1	0	0	1
3548060	TGCAGGAAAAATAACATAAATTTAGGAAAGGAAAGAGAAACAAACAGAGCGTGACAATTTACAGATCGG	1	121.474	0	0	1	1	1	0	1	1	1	0	1	1	0	1	1	1	1	1	0	0	1	1	1	0	0	1	1	1	1	-	0	0	0	1	1	1	0	1	1	1	1	0	1	0	0	1
3534472	TGCAGTATTTATTGGATGTGGTTATGGACATGGCAAAATGGATTACAGATCGGAAGAGCGGTTCAGCAG	1	122.105	1	1	0	0	0	1	0	0	0	1	-	0	1	0	0	0	0	0	1	1	0	0	0	1	1	0	0	0	0	1	1	1	1	0	0	0	1	0	0	0	0	1	0	1	1	0
3545320	TGCAGAAAGAAATGTTTTGCAGTGGATTGTTGTAAAGTAGCTATATCAATGGGAGTAATGGATATATTA	1	122.105	1	1	0	0	0	-	0	0	0	1	0	0	1	0	0	0	0	0	1	1	0	0	0	1	1	0	0	0	0	1	1	1	1	0	0	0	1	0	0	0	0	1	0	1	1	0
3543626	TGCAGGTTTGGTTCAATAGAAATTATGAGGTTGAGTGTTACAGATCGGAAGAGCGGTTCAGCAGGAATG	1	123.158	1	1	0	0	0	-	0	0	0	1	0	0	1	0	0	0	0	0	1	1	0	0	0	1	1	0	0	0	0	1	1	1	1	0	0	0	-	0	0	0	0	1	0	1	1	0
3548494	TGCAGACTCAGTCGCAATTGTAAGTGTGGTCATAAATCAATGAATTACAGATCGGAAGAGCGGTTCAGC	1	127.719	0	0	1	1	1	0	1	1	1	0	1	1	0	1	1	1	1	1	0	0	0	0	1	0	0	1	0	1	1	0	0	0	0	1	1	1	0	1	1	1	1	0	1	0	0	1
3542978	TGCAGCTTGTCAATGTATCTTTAGTATATCAGGAGGCTTTTTGTAATTTGGCTTTTTATCTTTTGTATA	1	128.421	0	0	0	1	-	0	1	1	1	0	1	1	0	1	1	1	1	1	0	0	0	0	1	0	0	1	0	1	1	-	0	0	0	1	1	0	0	1	1	1	1	0	1	0	0	1
3544927	TGCAGTATGGATCTCACCTACAGTAGCATGTCACTCGAACAAGAAAACCAGATTACAGATCGGAAGAGC	1	128.421	1	1	0	0	0	1	0	0	0	1	0	0	1	0	0	0	0	0	1	1	1	1	0	1	1	0	1	0	0	1	1	1	1	0	0	0	1	0	0	0	0	1	-	1	1	0
3544985	TGCAGGTAGTTCAAAGAAGGTTGTTGACCGTGTATAGTATTTTGTTACAGATCGGAAGAGCGGTTCAGC	1	128.421	1	1	0	0	0	1	0	0	0	0	0	0	1	0	0	0	0	0	1	-	1	1	0	1	1	0	1	0	0	1	1	1	1	0	0	0	1	0	0	0	0	1	0	1	1	0
3545245	TGCAGCAAAGTTCATTCCCTTGCGTGCAAAGCTGAGAGTGTTCAACAAAAGTGACTTGTCAAGACCCCA	1	128.421	1	1	0	0	0	1	0	0	0	1	0	0	1	0	0	0	0	0	1	1	1	1	0	1	1	0	1	0	0	-	1	1	1	0	0	0	1	0	0	0	0	1	0	1	1	0
3545397	TGCAGTTTAGTATCTTTGAAGTTTTCGCAACACTTTTATGAAAGATCGTATAATATATATGGCCAAATT	1	128.421	0	0	0	-	1	0	1	1	1	0	1	1	0	1	1	1	1	-	0	0	0	0	1	0	0	1	0	1	1	0	0	0	0	1	1	0	0	1	1	1	1	0	1	0	0	1
3546397	TGCAGCATCTCTTCTATATAACACCTAGAAGAAAAAAAAAGCTTTTCATGACCAGGATCAATAAATAAC	1	128.421	1	1	0	0	0	1	0	0	0	1	0	0	1	0	0	0	0	0	1	1	1	1	0	1	1	0	1	0	0	1	1	1	1	0	0	0	1	0	0	0	0	1	0	1	1	0
3546897	TGCAGGTTTTTGTTGGTTTTGAGCACTGACTTGGCCAATGTAAGTCTTGCAGGTGACTTACAGATCGGA	1	128.421	1	1	0	0	0	1	0	0	0	1	0	0	-	0	0	0	0	0	1	-	1	1	0	1	1	0	1	0	0	1	1	1	-	0	0	0	1	0	0	0	0	1	0	1	-	0
3549285	TGCAGTAGAGCCCACTTTTGATAGTTTACTGCTGGAAATCATAGGAAGACTGACATGTAACATTCTGGT	1	128.421	1	1	0	0	0	1	0	0	0	1	0	0	1	0	0	0	0	0	1	1	1	1	0	1	1	0	1	0	0	-	1	1	1	0	0	0	1	0	0	0	0	1	0	1	1	0
3545569	TGCAGCAGTATGTAAGTAACACGACACTATTTCAAACTTGAATCTTACAGATCGGAAGAGCGGTTCAGC	1	131.579	1	1	1	0	-	1	0	0	0	1	0	0	1	0	0	0	0	0	1	1	1	1	0	1	1	0	0	0	0	1	1	1	1	0	0	1	1	0	0	0	0	1	0	-	1	0
3546859	TGCAGTAGGCGTGTTCATGCATAATTATTGGCCATTCATGCATTCGGAACTTCTATGACTATTTGATCT	1	131.579	1	1	1	0	1	1	0	0	0	-	0	0	1	0	0	0	0	0	1	1	1	1	0	1	1	0	0	0	0	-	1	1	1	0	0	1	0	0	0	0	0	1	0	1	1	0
3551757	TGCAGCTTGTCAATGTATCTTAGTATATCAGGAGGCTTTTTGTAATTTGGCTTTTTATCTTTTGTATAT	1	131.579	1	1	1	0	-	1	0	0	0	1	0	0	1	0	0	0	0	0	1	1	1	1	0	1	1	0	-	0	0	1	1	-	1	0	0	1	1	0	0	0	0	1	0	1	1	0
3552745	TGCAGACTCCGTCGCAATTGTAAGTGTAGCCATAAATCAATGAATATGGTTAGGTAAATTTACTTACAG	1	131.579	-	1	1	0	-	1	0	0	0	1	0	0	1	0	0	0	0	0	1	1	1	1	0	1	1	0	1	0	0	1	1	1	1	0	0	1	1	0	0	0	0	1	0	1	1	0
3565283	TGCAGTACTACTTAGCCAAAACATAACATATGACAATTGAAACAACTTTTCCTCATCCAATCAAATGTG	1	133.684	1	1	1	0	-	1	0	0	0	1	0	0	-	0	0	0	0	0	1	1	1	-	0	1	1	0	-	0	0	-	1	1	1	0	0	1	1	0	0	0	0	1	0	1	1	0
3541968	TGCAGGGAGTGAAGTTGAATATCCGGTCATTCAATTTATTGAGTTGCAGATTTTATATTATATACAATG	1	134.737	0	0	0	1	1	0	1	1	1	0	-	1	0	1	1	1	1	1	0	0	0	0	1	0	0	1	0	1	1	-	0	0	0	1	1	0	0	1	0	1	1	0	1	0	0	-
3548487	TGCAGAATTTTATTAGAAAACTAAGGGATAGTAAACCAGTCTGTTACAGATCGGAAGAGCGGTTCAGCA	1	134.737	0	0	0	1	1	0	1	1	1	0	1	-	0	1	1	1	1	1	0	0	0	0	1	0	0	1	0	1	1	0	0	0	0	1	1	0	0	1	0	1	1	0	1	0	0	1
3549314	TGCAGAATTTTATTAGAATTTTATTAGAAAACTAAGGGATAGTAAACCAGTCTGTTACAGATCGGAAGA	1	134.737	1	1	1	0	-	1	0	0	0	1	0	0	1	0	0	0	0	0	1	1	1	1	0	1	1	0	-	0	0	1	1	1	1	0	0	1	1	0	1	0	0	1	0	1	1	0
3550677	TGCAGCCTTTGGTTCAATCATCAATCACCTGCATTATAGCCATAACACAATCCATGCATCATACATTCA	1	134.737	0	0	0	1	1	0	1	1	1	0	1	1	0	1	1	1	1	1	0	0	0	0	1	0	0	1	0	1	-	-	0	0	0	1	1	-	0	1	0	1	1	0	1	0	0	1
3541936	TGCAGCTCTTATAACCGAGGAATACAAGTATACTTCATTGACTAAATATCTACATAAATGGCATGAATG	1	136.842	0	0	1	1	1	0	1	1	1	0	1	1	0	1	1	1	1	1	0	0	0	0	-	0	0	1	0	1	1	0	0	1	0	1	1	1	0	1	0	1	1	0	1	0	0	1
3545933	TGCAGAATTTGGTTTTGAATCTCTTTTACCATGATTGTATATAACTTCAGCGGTATTTGTTTTCATTTT	1	136.842	0	0	1	1	1	0	1	1	-	0	1	1	0	1	1	1	1	1	0	0	0	0	1	0	0	1	0	1	1	-	0	1	0	-	1	1	0	1	0	1	1	0	1	0	0	1
3548044	TGCAGGGGAGCAAAACATGAGATAATCAAATATTGAATCAAACTGTAAATTATTTTACAGATCGGAAGA	1	136.842	0	0	1	1	1	0	1	1	1	0	1	1	0	1	1	1	1	1	0	0	0	0	1	0	0	1	0	1	1	-	0	1	0	1	1	1	0	1	0	1	1	0	1	0	0	1
3552324	TGCAGCTAATGGAGCAACCAACACCATCCTTCAAAACAAAACTACCATTTTATTTTTACAGATCGGAAG	1	136.842	0	0	1	1	1	0	1	1	1	0	1	1	0	1	1	1	1	1	0	0	0	0	1	0	0	1	0	1	1	0	0	1	0	1	1	1	0	1	0	1	1	0	-	0	0	1
3550468	TGCAGAACATAATCTTCCACCATTTCTCATCACATCAGAAGGTATCGCTCAATTTTCATTACCAAGTAT	1	137.895	0	0	1	1	1	0	1	1	1	0	1	1	0	1	1	1	1	1	0	0	0	0	1	0	0	1	0	1	1	1	0	0	0	1	1	1	0	1	0	1	1	0	1	0	0	1
3534785	TGCAGTAATGAGTATTCTTTTTGGTGCCATGTAAGGAAGCAATAAACTTCATGCTAGGTTTAGAATGAA	1	137.895	0	0	1	1	1	0	1	1	1	0	1	1	0	1	1	1	1	1	0	0	0	0	1	-	0	1	0	1	1	-	0	0	0	1	1	1	0	1	0	1	1	0	1	0	0	1
3542630	TGCAGTTTTATAATTATGCTTTGTTGTAATGATAAAAAAGACAATTTTATGGTAAATTTGTTGTAGATG	1	137.895	1	1	0	0	0	1	0	0	0	1	0	0	1	0	0	0	0	0	1	1	1	1	0	-	1	0	1	0	0	1	1	1	1	0	0	0	1	0	1	0	0	1	0	1	1	0
3542761	TGCAGGCCATGAGCAGATTTCAAACAGAACTCGACCCATATAATCCCCATATAAGATGCAGATAGAAAA	1	137.895	0	0	1	1	1	0	1	1	1	0	1	1	0	1	-	1	1	-	0	0	0	0	1	0	0	1	0	1	1	0	0	0	0	1	1	-	0	1	0	1	1	0	1	0	0	1
3544310	TGCAGAACAGAATCTTCCACCATTTCTGATCACATCAGAAGGTATCGCTCAATTTTCATTACCAAGTAT	1	137.895	1	1	0	0	0	-	0	0	0	1	0	0	1	0	0	0	0	0	1	1	1	1	0	1	1	0	1	0	0	1	1	1	1	0	0	0	-	0	1	0	0	1	0	1	1	0
3545717	TGCAGTCTGAATTTCCCTTGAAGTGATTGTCGGCTTCTTGTTGTATCTTGCAAGTCTGGAAGACTCGGC	1	137.895	1	1	0	0	0	-	0	0	0	1	0	0	1	0	0	0	0	0	1	1	1	1	0	1	1	0	1	0	0	-	1	1	1	0	0	0	1	0	1	0	0	1	0	1	1	0
3546356	TGCAGAAAGTTACAAGGCCACGAGATATATACGCGCGCACAATATCAGGACTACGAAAAAGAGATAAAA	1	137.895	0	0	1	1	1	0	1	1	1	0	1	1	0	1	1	1	1	1	0	0	0	0	1	0	0	1	0	1	1	0	0	0	0	1	-	1	0	1	0	1	-	0	1	0	0	1
3547176	TGCAGGCCATGAGCAGATTTCAAACAGAATTCAACCCATATAATCCCCATATAAGATGCAGATAGAAAA	1	137.895	1	1	0	0	0	1	0	0	0	1	0	0	1	0	0	0	0	0	1	1	1	1	0	1	-	0	1	0	0	1	1	1	1	0	0	0	-	0	1	0	0	1	0	1	1	0
3547781	TGCAGCCACTTGATTTTTATTGACAAAAACAACCATGAGATACAACAAGACAAATATTACCTTTTTATA	1	137.895	1	1	0	0	0	1	0	0	0	1	0	0	1	0	0	0	0	0	1	1	1	1	0	1	1	0	-	0	0	1	1	1	1	0	0	0	1	0	1	0	0	1	0	1	1	0
3548404	TGCAGGAGATGATCCTGATACATGATATTGATACTAAGCTACCTTCCTTTTAGTGCCAAAACTAGGAAC	1	137.895	1	1	0	0	0	1	0	0	0	1	0	0	1	0	0	0	0	0	1	1	1	1	0	1	1	0	1	0	0	-	1	1	1	0	0	0	1	0	1	0	0	1	0	1	-	0
3548869	TGCAGTAATGAGTATTCTTTTTGGTGCCATGTAAGGAAGCAATAAACTTACAGATCGGAAGAGCGGTTC	1	137.895	1	1	0	0	0	1	0	0	0	1	0	0	1	0	0	0	0	0	1	1	1	1	0	1	1	0	1	0	0	-	-	1	1	0	0	0	-	0	1	0	0	1	0	1	-	0
3548926	TGCAGAAAGTTACAAGGCCACAAGATATATATATGCGCGCACAATATCAGGACTACGAAAAAGAGATAA	1	137.895	1	1	0	0	0	1	0	0	0	1	0	0	1	0	0	0	0	0	1	1	1	1	0	1	1	0	1	0	0	1	1	1	1	0	0	0	1	0	1	0	0	1	0	1	-	0
3551276	TGCAGGCTCATCTCTACGCATGTCTTACATCAACATACTGTTTCCAGAATTGAAGTGCATTTCTGGTTT	1	137.895	1	1	0	0	0	-	0	0	0	1	0	0	1	0	0	0	0	0	1	1	1	1	0	1	1	0	1	0	0	0	1	1	1	0	0	0	1	0	1	0	0	1	0	1	1	0
3552566	TGCAGTAATAGTAGGTATTTATAGGTTGCAGAGGAAGGATTGAAATATTTATGTAGGTTTAGAGGCTGA	1	137.895	1	1	0	0	0	1	0	0	0	1	0	0	-	0	0	0	0	0	1	1	1	-	0	1	1	0	-	0	0	1	1	1	1	0	0	0	-	0	1	0	0	1	0	1	1	0
3552953	TGCAGCCTGTCATTTCCATATATCAGTCGGAAAACTGTTGAAAAATTACAGATCGGAAGAGCGGTTCAG	1	137.895	0	0	-	1	1	0	1	-	1	0	1	1	0	1	1	1	1	-	0	0	0	0	1	0	0	1	0	1	1	0	0	0	0	1	1	1	0	1	0	1	-	0	1	0	0	1
3558184	TGCAGTCTGGATTTCCCTTGAAGTGATCGTCGGCTTCTTGTTGTATCTTGCAAGTCTGGAAGATTCGGC	1	137.895	0	0	1	1	1	0	1	1	1	0	1	1	0	1	1	1	1	1	0	0	0	0	1	0	0	1	0	1	1	0	0	0	0	1	1	1	0	1	0	1	1	0	1	0	0	-
3542585	TGCAGAATTTGGTTTTGAATCTCTTTTACCATGATTGTATATAACTTTGGCGGTATTTGTTTTCATTTT	1	138.947	-	1	0	0	0	1	0	0	0	-	0	0	1	0	0	0	0	0	1	-	1	1	0	1	1	0	1	0	0	1	1	0	1	0	0	0	1	0	1	0	0	1	0	1	1	0
3546934	TGCAGCTCTTATAACCAAGGAATAAGAGTATACTTCATTGACTAAATATCTACATAAATGGCATGAATG	1	138.947	1	1	0	0	0	1	0	0	0	1	0	0	1	0	0	0	0	0	-	1	1	-	0	1	1	0	1	0	0	1	1	0	1	0	0	0	-	0	1	0	0	1	0	1	1	0
3548096	TGCAGAAAACGTATCCACGGTCATAGACATCCTTTTGGGTTCTGTTGTAGATTCAGAAACAGATTCCCA	1	138.947	1	1	0	0	0	1	0	0	0	1	0	0	1	0	0	0	0	0	1	1	1	-	0	1	1	0	1	0	0	1	1	0	1	0	0	0	-	0	1	0	0	1	0	1	1	0
3542358	TGCAGAAAAACCCCAAATCAGAGGGTTTGGCATGATAAGAGAAAGAAAAGTGTTATGGGTAATATAAAA	1	141.053	0	0	1	-	1	0	1	1	1	0	1	1	0	1	1	1	1	1	0	0	0	0	1	0	0	1	0	1	1	0	0	1	0	1	1	1	0	-	0	1	1	0	1	0	0	1
3542386	TGCAGTTATTGTTCGTGGACTCCCATCTTCTGCTTCCTGGCAAGATTTGAAGGTATCAAAATGTTCACA	1	141.053	0	0	1	1	1	0	1	1	1	0	1	1	0	1	1	1	1	1	0	0	0	0	1	0	0	1	0	1	1	-	0	-	0	1	1	1	0	1	0	1	1	0	1	0	0	1
3549899	TGCAGTTATTGTTCGTGGACTCCCATCTTCTGCATCCTGGCAAGATTTGAAGGTATCATAATGTTCACA	1	141.053	1	1	0	0	0	-	0	0	0	1	0	0	1	0	0	0	0	0	1	1	1	1	0	1	1	0	-	0	0	1	1	0	1	0	0	0	1	0	1	0	0	1	0	1	1	0
3535827	TGCAGCTCTTTGCTTTTTATTAGTGATTTTTGCAATTATTCTTAGTTTGGAATGTAATTTCAAGCTATT	1	146.316	1	0	1	0	1	1	0	0	0	1	0	0	1	0	0	0	0	0	1	1	1	-	0	1	1	0	1	0	0	1	1	0	1	0	0	1	1	0	1	0	0	-	0	1	1	0
3542474	TGCAGGAAACTCATGTAACAAACTTCATGGAGGGCGTTACAGATCGGAAGAGCGGTTCAGCAGGAATGC	1	146.316	0	1	0	1	1	0	1	1	1	0	1	1	0	1	1	1	-	1	0	0	0	0	1	0	0	1	0	1	1	0	0	1	0	1	1	0	0	1	0	1	1	0	1	0	0	-
3542521	TGCAGATTCTTCATAGGAAATCTCAATCAACAGGGAAGGTTACAGATCGGAAGAGCGGTTCAGCAGGAA	1	146.316	1	0	1	0	0	1	0	0	0	1	0	0	1	0	0	0	0	0	-	1	1	1	0	1	1	0	1	0	0	-	1	0	1	0	0	1	-	0	1	0	0	1	0	1	1	0
3549834	TGCAGCTCTTTGCTTTTTATTAGTGATTTTTGCAATTATTCTTACAGATCGGAAGAGCGGTTCAGCAGG	1	146.316	0	1	0	1	-	0	1	-	1	0	1	1	0	1	1	1	1	1	0	0	0	0	1	0	0	1	0	1	1	0	0	1	0	1	1	0	0	1	0	1	1	0	1	0	0	1
3550297	TGCAGATGAAATGTGCAAATTATTCAGTTTCAGTGATGTATCATATCAGTTATAAATGTTATTTTACAG	1	146.316	0	1	0	1	1	0	1	1	1	0	-	1	0	1	1	1	1	1	0	0	0	0	1	0	0	1	0	1	1	-	0	1	0	1	1	0	0	1	0	1	1	0	1	0	0	1
3550630	TGCAGGAGATTTTCCTAAAGAACCATACATGGCTCCCATAATTGGTTCCGTTACAGATCGGAAGAGCGG	1	146.316	1	0	1	-	1	1	-	0	0	1	0	0	1	0	0	0	0	0	1	1	1	1	-	1	1	0	1	0	0	1	1	0	1	0	0	1	1	0	1	0	0	1	0	1	1	0
3553486	TGCAGCAAGAACATCATGAAGGGCATTATCCCATGAAGTGATATTGAGATCCTTTTTACAGATCGGAAG	1	146.316	0	1	0	1	1	0	1	1	1	0	1	1	0	1	1	1	1	1	0	0	0	0	1	0	0	1	0	1	1	1	0	1	0	1	1	0	0	1	0	1	1	0	1	0	0	1
3567036	TGCAGGAAAAGTGTGAATCACATTTGGGCTTCATAAATTTACAGATCGGAAGAGCGGTTCAGCAGGAAT	1	146.316	1	0	1	0	-	-	0	0	0	1	0	0	1	0	0	0	0	0	1	1	1	1	0	1	1	0	1	0	0	-	1	0	1	0	0	1	1	0	1	0	0	1	0	1	1	0
3542109	TGCAGGCTTCTTCCAGAAATCTTAGGATGTTGTGGGAGATAATTCTTGTAAATTCATCCAGAATTTGTG	1	146.842	0	1	1	1	1	0	1	1	1	0	1	1	0	1	1	1	1	1	0	0	0	0	1	0	0	1	0	1	1	-	0	1	0	1	1	1	0	1	0	1	-	0	1	0	0	1
DipeptIV_SNP1		1	146.842	-	0	0	-	0	1	-	-	0	1	0	0	-	0	0	-	-	0	1	-	1	-	0	1	1	0	1	0	0	-	1	0	-	0	0	0	1	0	1	0	-	1	0	-	1	-
3547549	TGCAGGTTTTCTTACAATTGGTATGATCGTCATATTACAGATCGGAAGAGCGGTTCAGCAGGAATGCCG	1	146.842	0	1	1	1	-	0	1	1	1	0	1	1	0	1	1	1	1	1	0	0	0	0	1	0	0	1	0	1	1	0	0	1	0	1	1	1	0	1	0	1	1	0	1	0	0	1
3551113	TGCAGGCCTAACATTCCAAATAGTAAGAACACAAAAAGAAGAAAAAAAACAGTCTACCTAAATACAATT	1	146.842	0	1	1	1	1	0	1	1	1	0	1	1	0	1	1	1	1	-	0	0	0	0	1	0	0	1	0	1	1	-	0	1	0	1	1	1	0	1	0	1	-	0	1	0	0	1
3552603	TGCAGCCTGAAATAAATGTACGCATTGTTTATTCAGACCACCATTTGGTATGCCTATGTTGTTTACAGA	1	146.842	0	-	1	-	1	0	1	1	1	0	1	1	0	1	1	1	1	1	0	0	0	0	1	0	0	1	0	1	1	0	0	-	0	1	1	1	0	1	0	1	1	0	1	0	0	1
3543555	TGCAGTGCACCTTCAGAAAACTTCATGCAGTGAAGAACAAAGATCATAATGAACACTTGCTTTAGTGCA	1	149.474	1	0	0	0	0	1	0	0	0	1	0	0	1	0	0	0	0	0	-	-	1	1	0	1	1	0	1	0	0	-	1	0	1	0	0	0	1	0	1	0	0	1	0	1	1	0
3544129	TGCAGAAGAGGGACTTTTTTTGGACTCTGCCATACAATCTTCTCCAATCTCACCTTCACCTTCAACTTC	1	149.474	0	1	0	1	1	0	1	1	1	0	1	1	0	1	1	1	1	1	0	0	0	0	1	0	0	1	0	1	1	0	0	1	0	1	-	1	0	1	0	1	1	0	1	0	0	1
3545146	TGCAGTAAGGAGAATCCTCTAGTACTCGAGATGAACACTCTTCGTGTTCTATACAAAAGAAACATGATG	1	149.474	1	0	0	0	0	1	0	0	0	1	0	0	1	0	0	0	0	0	-	1	1	1	0	1	1	0	1	0	0	-	1	0	1	0	0	0	-	0	1	0	0	1	0	1	1	0
3548107	TGCAGTCGCAATCACTTACGGTGACATATTCCGTGCGGTTTCATCAAAATCATTTTATTTATTACAGAT	1	149.474	1	0	0	0	0	1	0	0	0	1	0	0	1	0	0	0	0	0	-	1	1	1	0	1	1	0	-	0	0	-	1	0	1	0	0	0	1	0	1	0	0	1	0	1	1	0
3548481	TGCAGGCTTTTATACAGACTACAAAGATAACAAATTATTCATAATAAAATTCTATATACCTATTAGACT	1	149.474	1	0	0	0	0	1	0	0	0	1	0	0	1	0	0	0	0	0	1	1	1	-	0	1	1	0	1	0	0	1	1	0	1	0	0	0	-	0	1	0	0	1	0	1	1	0
3549143	TGCAGACAGACTCTACTGTAAAAGGTATAAGCTGAAAGCCAGATGAGCAAGAGCGTCGCAGTGCTGTTA	1	149.474	0	1	1	1	1	0	1	1	1	0	1	1	0	1	-	1	1	0	0	0	0	0	1	0	0	-	0	1	1	0	0	1	0	-	-	1	0	1	0	-	1	0	1	0	0	1
3549675	TGCAGAAGAGGGACTTTTTTTGGACTCTGCCATACAATCTTCTCCAATCTCACCTTCAACTTCACCTTT	1	149.474	1	0	0	0	0	1	0	0	0	1	0	0	1	0	0	0	0	0	1	1	1	1	0	1	-	0	1	0	0	1	1	0	1	0	0	0	1	0	1	0	0	1	0	1	-	0
3549922	TGCAGGATATCCATTAGGCCCTGGGGACTTCCAAAGGGCCATATCAAAGATTGCCTACTTTACAGATCG	1	149.474	1	0	0	0	0	-	0	0	0	1	0	0	1	0	0	0	0	0	1	1	1	1	0	1	1	0	1	0	0	1	1	0	1	0	0	0	1	0	1	0	0	1	0	1	1	0
3552694	TGCAGAAGAAATGTGCAAATTATTCAGTTTCAGTGATGTATCATATCAGTTATAAATATTATTTTACAG	1	149.474	1	0	0	0	0	1	0	0	0	1	0	0	1	0	0	0	0	0	1	1	1	1	0	1	1	0	1	0	0	1	1	0	1	0	0	0	1	0	1	0	0	1	0	1	1	0
3553163	TGCAGAATGGTAAAAAATGCAAATGCATCGTCAAAACATAAGCTGGAAGAACGCAAAGCCGAGATGAGT	1	149.474	1	0	0	0	0	1	0	0	0	1	0	0	-	0	0	0	0	0	1	1	1	1	0	1	1	0	-	0	0	1	1	0	1	0	0	0	1	0	1	0	0	1	0	1	1	0
3565867	TGCAGCAAGGTATTTCCCTTTATATAGCGTTTCTCTTTATTTTACAGATCGGAAGAGCGGTTCAGCAGG	1	149.474	0	1	1	1	1	0	1	1	1	0	1	1	0	1	1	1	1	1	0	0	0	0	1	0	0	1	0	1	1	0	0	1	0	1	1	1	0	1	0	1	1	0	1	0	0	1
3569454	TGCAGTCGCAATCACGTACGGTGACATATTCCGTGAGGTTTCATCAAAATCATTTTATTTATTACAGAT	1	149.474	0	1	1	1	1	0	1	1	1	0	1	1	0	1	1	1	1	1	0	0	0	0	1	0	0	1	0	1	1	0	0	1	0	1	1	1	0	1	0	1	1	0	-	0	0	1
3550160	TGCAGTGTGCTGTACAATTTCTCGTAGCCAGAACTTTCCTAGATATGCTAATGTTATCTGTTTTACAGA	1	152.632	1	0	0	0	0	1	-	0	0	1	0	0	1	0	0	0	0	0	1	1	1	1	0	1	1	0	1	-	0	1	1	0	1	0	0	0	1	0	1	0	0	1	0	1	1	0
3549159	TGCAGGACATGACCAGTGGCAAGGGAATATCGGATTTCCTTGTTACAGATCGGAAGAGCGGTTCAGCAG	1	153.684	1	0	0	0	0	1	0	0	0	1	0	0	0	0	0	0	0	0	1	1	1	1	0	1	1	0	1	0	0	1	1	0	1	0	0	0	1	0	1	0	0	1	0	1	1	0
3552700	TGCAGCTTGTGCTTGCAACCTTGTCTGATAAAATACAGAAAACAAATTACAGATCGGAAGAGCGGTTCA	1	153.684	1	0	0	0	0	1	0	0	0	1	0	0	0	0	0	0	0	0	1	-	1	1	0	1	1	0	1	0	0	-	1	0	1	0	0	0	1	0	1	0	0	1	0	-	-	0
3542204	TGCAGACATATAATAATAATAAGTTGAAAATAATTGTTTTTTCACTCTTACAATTCTTCACTTATGAAG	1	154.737	0	0	0	0	0	1	0	0	0	1	0	0	0	0	0	0	0	0	1	1	1	1	0	1	1	0	1	0	0	1	1	0	1	0	0	0	1	0	1	0	0	1	0	1	1	0
3548245	TGCAGACATATGATAATAATAAGTTGAAAATAATTGTTTTTTCACTCTTACAATTCTTCACTTGTGAAG	1	154.737	1	1	1	1	1	0	1	1	1	0	1	1	1	1	1	1	1	1	0	0	0	0	1	0	0	1	0	1	1	0	0	1	0	1	1	1	0	1	0	1	1	0	1	0	0	1
3538958	TGCAGATGAAAAAGAGAATTCGGAATTGGACCGGTGAGGAAATTGTGCGAAAGATCAACTGCTTCAAGT	1	157.895	0	0	0	0	0	-	0	0	0	1	0	0	0	0	0	0	0	0	-	1	1	1	0	0	1	0	1	0	0	0	0	0	1	0	0	0	1	0	1	0	0	1	0	1	1	0
3541897	TGCAGTTGTTTGATGTTATATTACAATTACATGTTCATTTTTCTCATAGTCGATGCAATCTTTGAGTCG	1	157.895	0	0	0	0	0	1	0	0	0	1	0	0	0	0	0	0	0	0	1	1	1	1	0	0	1	0	1	0	0	0	0	0	1	0	0	0	1	0	1	0	0	1	0	1	-	0
3541986	TGCAGCCCAACACTAGCCTCGATAGAATTCTAAGCATAACAGGGCATTCTAGTTTCACCATAATCACAA	1	157.895	0	0	0	0	0	-	0	0	0	1	0	0	0	0	0	0	0	0	1	-	1	1	0	0	1	0	1	0	0	0	0	0	1	0	0	0	1	0	1	0	0	1	0	1	1	0
3544385	TGCAGGTTGAATTCCAGAGTCTAAAGTGTAAGGAAGTGCAAGAAGCAGCAAAAGAGAATAAAAAAAGCT	1	157.895	0	0	0	0	0	1	0	0	0	1	0	0	0	0	0	0	0	0	1	1	1	1	0	0	1	0	1	0	0	0	0	0	1	0	0	0	1	0	1	0	0	1	0	1	1	0
3545279	TGCAGCAACAAGAGAGAATCGCCTAAAATCACAGTGTTTCCCAAGAAAGAGATATCCTTATGTTATATA	1	157.895	0	0	0	0	0	1	0	0	0	1	0	0	0	0	0	0	0	0	1	1	1	1	0	0	-	0	1	0	0	0	0	0	1	0	0	0	1	0	1	0	0	1	0	1	1	0
3546957	TGCAGTTTTTTTCATCATAAACCCTAGTAAGCAAAAGCACTGAAACTCTCTCTCAATCTTCATAACACG	1	157.895	0	0	0	0	0	1	0	0	0	1	0	0	0	0	0	0	0	0	1	1	1	-	0	0	1	0	1	0	0	0	0	0	1	0	0	0	1	0	1	0	0	1	0	1	-	0
3547105	TGCAGGTATATTACAAATTATCAAAACACAATCAATAAACCGATGATTACAGATCGGAAGAGCGGTTCA	1	157.895	0	0	0	0	0	1	0	0	0	1	0	0	0	0	0	0	0	0	1	1	1	1	0	0	1	0	1	0	0	0	0	0	1	0	0	0	1	0	1	0	0	-	0	1	1	0
3549236	TGCAGTCTGAATTTCCCTCGAAGTGATCGTTGGCTTCTTGTTGTATCTCGCAAGTCTGGAAGATTCAGC	1	157.895	0	0	0	0	0	1	0	0	0	1	0	0	0	0	0	0	0	0	1	1	1	-	0	0	1	0	1	0	0	0	0	0	1	0	0	0	-	0	1	0	0	1	0	1	1	0
3549433	TGCAGTTGTGGTACTTGATTTATCGCCACCTCTGAATAATAAATTCTGACATTTCAAAAGAAAAATAAA	1	157.895	0	0	0	0	0	1	0	0	0	1	0	0	0	0	0	0	0	0	1	1	1	1	0	0	1	0	1	0	0	0	0	0	1	0	0	0	1	0	1	0	0	1	0	1	0	0
3550253	TGCAGTCTGAATTTCCCTCGAAGTAATTGTTGGCTTCTTGTTGTATCTTGCAAGTCTGGAAGATTCAGC	1	157.895	1	1	1	1	1	0	1	1	1	0	1	1	1	1	1	1	1	1	0	0	0	0	1	1	0	1	0	1	1	1	1	1	0	1	1	1	0	1	0	1	1	0	1	0	0	1
3552303	TGCAGTAAATTCCGTAGGAAAGTCCTCAAGTAAATCCGCAGGAAATTCCTATTCCATAGATAAATCCAC	1	157.895	0	0	0	0	0	1	0	0	0	1	0	0	0	0	0	0	0	0	1	-	1	1	0	0	1	0	1	0	0	0	0	0	1	0	0	0	1	0	1	0	0	1	0	1	1	0
3552807	TGCAGAATTTGAAGATATAGCAACGACGGCAAGTCCTTTCTGTAGAAAGAATGGATAAAAAAACAATTT	1	157.895	1	1	1	1	1	0	1	1	1	0	1	1	1	1	1	1	1	1	0	0	0	0	1	1	0	1	0	1	1	-	1	1	0	1	1	1	0	1	0	1	1	0	1	0	0	1
3553062	TGCAGTTGTGGTACTTGATTTATCGCCACCTTCTGAATAATAAATTCTGACATTTCAAAAGAAAAATAA	1	157.895	1	1	1	1	1	0	1	1	1	0	1	1	1	1	1	1	1	1	0	0	0	0	1	1	0	1	0	1	1	-	1	1	0	1	-	1	0	1	0	-	1	0	1	0	1	1
ADH1_SNP2		1	159	-	0	1	-	0	1	-	-	0	1	0	0	-	0	0	-	-	0	1	-	1	-	0	0	1	0	1	0	0	0	0	0	-	0	0	0	1	0	1	0	-	1	0	-	1	-
3548281	TGCAGAGTTTCGTTGCGTTTTCTTGTGTAATATGTGAAGCAGTGCAATAGCTTATTTATATGGAAGAGA	1	161.053	0	0	1	0	1	-	0	0	0	1	0	0	0	0	0	0	0	0	1	1	1	1	0	0	1	0	-	0	0	0	0	0	1	0	0	-	1	0	1	0	0	1	0	1	1	0
PSADH1		1	161.5	0	0	1	0	0	1	0	0	0	1	0	0	0	0	0	-	0	1	0	0	1	-	0	0	1	0	1	0	0	0	0	0	1	0	0	1	1	0	1	0	-	1	0	0	1	0
3543001	TGCAGACAGAAGATCATAATCGATTATTACCCCGATGATTCATGATGATTACAGATCGGAAGAGCGGTT	1	162.15	1	-	0	1	1	0	1	1	1	0	1	1	1	1	1	1	1	1	0	0	0	0	1	1	0	1	0	1	-	-	1	1	0	1	1	0	0	1	0	1	1	0	1	0	0	1
3547830	TGCAGAGATATTCCATTATACTACGAATCATTTCATGTCGTATATGTCATACAATGTGTGTTTGGTAAA	1	162.15	1	1	0	1	1	0	1	1	1	0	1	1	1	1	1	1	1	1	0	0	0	0	-	1	0	1	0	1	1	1	-	1	0	1	1	0	0	-	0	1	1	0	-	0	0	1
3549536	TGCAGTCAATTCCGCAGGAGAGTCCTCAAGTAAATCCGCAGGAAATTCCTATTCCATAGGTAAACCCAC	1	162.15	1	1	0	1	-	0	1	1	1	0	1	1	1	1	1	-	1	1	0	0	0	0	-	1	0	1	0	1	1	1	1	1	0	1	1	0	0	1	0	1	1	0	1	0	0	1
3551707	TGCAGATAATGTTCTGTTGGTTTTTTTGCTGTGGGAAAATGATGTATTTTTGCAATTACAGATCGGAAG	1	162.15	1	1	0	1	1	0	1	1	1	0	1	1	1	1	1	-	1	1	0	0	0	0	1	1	0	1	0	1	-	1	1	1	0	1	1	0	0	1	0	1	1	0	1	0	-	1
3552920	TGCAGTTGTTTGATGTTATATTACGATTACATGTTCATTTTTCTCATAGTTGAGTCGTAAAGTTTGTTT	1	162.15	1	1	0	1	1	0	1	1	1	0	1	1	1	1	1	1	-	1	0	0	0	0	1	1	0	1	0	1	1	1	1	1	0	1	1	0	0	1	0	1	1	0	1	0	0	1
3544976	TGCAGTCATGTTCTCAGCCCCTTTCTCCCTTTCTTCTTCCGCCGTTGTCCATTACCACAGCACCATAAT	1	164.301	1	1	0	-	-	0	1	1	1	0	1	1	1	1	1	1	1	1	0	0	0	0	1	1	0	1	0	1	1	1	1	1	0	1	1	0	0	1	0	1	1	0	1	0	1	1
3552403	TGCAGTGAGGGTCCATTCTTCTTTTATACTCCATTGGTTCTATATTATAGGAAAATTTCAACTTTACAT	1	164.301	1	1	0	1	1	0	1	1	1	0	1	1	1	1	1	1	1	1	0	0	0	0	1	1	0	1	0	1	-	1	1	1	0	1	1	0	0	1	0	1	1	0	1	0	1	1
3548119	TGCAGGAAAGTAAAGCATATTTCAATTCACTACATCATTCTTGAATTTCCATTAGAATCTCTTGCTTCC	1	167.368	0	0	1	0	-	0	0	0	0	1	0	0	0	0	0	0	0	0	1	1	1	1	0	0	1	0	1	0	0	0	0	0	1	0	0	1	-	0	1	0	0	1	0	1	0	0
3542046	TGCAGATTTTTGCCCAGAAACTGCACATATCATTTTGAATTTGATTGTTTATATTACAGATCGGAAGAG	1	167.526	1	1	0	-	1	1	1	-	1	0	1	1	1	1	1	1	1	1	0	0	0	0	1	1	0	1	0	1	-	1	1	1	0	1	1	0	0	1	0	1	1	0	1	0	1	1
3542286	TGCAGGAAAGTAAAGCATATTTCAATTCACTAGGCATATTACAGATCGGAAGAGCGGTTCAGCAGGAAT	1	167.526	1	1	0	1	-	1	1	1	1	0	1	1	1	-	1	1	1	1	0	0	0	0	1	1	0	1	0	1	1	-	1	1	0	1	1	0	0	1	0	1	1	0	1	0	1	1
3545814	TGCAGTGGGTGTAGGTTCATGGTTATCAAGATAACCTGAAATATGGCAGCATGAATGGTTGTGGACCAG	1	167.526	1	1	0	1	1	1	1	-	1	0	1	1	-	1	1	1	1	1	0	0	0	0	1	1	0	1	0	1	-	1	1	1	0	1	1	0	0	-	0	-	1	0	1	0	1	-
3549548	TGCAGTATCTTCTGTTTGAATGTAGGGACATGGCGCAGGTGTGGAGACATGTGGAAAAACAAGAATTTA	1	167.526	1	1	0	1	1	1	1	1	-	0	1	1	1	1	1	1	-	1	0	0	0	0	1	1	0	1	0	1	-	-	1	1	0	1	1	0	0	1	0	1	1	0	1	0	1	1
CE007M24_SNP1		1	168.526	-	0	1	-	0	0	-	-	0	1	0	0	-	0	0	-	-	0	1	-	1	-	0	0	1	0	1	0	0	0	0	0	-	0	-	1	1	0	1	0	-	1	0	-	-	-
3545967	TGCAGCTGTAAAATTGTTTTCTATTTGCTAACATGATTTACAGATCGGAAGAGCGGTTCAGCAGGAATG	1	170.132	1	1	-	1	1	1	1	1	1	0	1	1	1	1	1	1	1	1	0	0	0	0	1	1	0	1	0	1	1	1	1	1	0	1	1	1	0	1	0	1	1	0	1	0	1	1
3552268	TGCAGGAAATCAACAAAAAAAGAGAGATTATGATAGGAGAAAACAGACTACGGAAGTGGGAAAGGAAAA	1	170.132	1	1	1	1	1	1	1	1	1	0	1	-	-	1	1	1	1	1	0	0	0	0	1	1	0	1	0	1	1	0	1	1	0	1	1	-	0	1	0	1	1	0	1	0	1	1
3543769	TGCAGGCGTGTGTCAAGAATCATCATATGAAATTTCATTACAGATCGGAAGAGCGGTTCAGCAGGAATG	1	170.526	0	0	0	0	0	0	0	0	0	1	0	0	0	0	0	0	0	0	1	-	-	1	0	0	1	0	1	0	0	0	0	0	1	0	0	0	1	0	1	0	0	1	0	1	0	0
3544488	TGCAGTAGTTTTCAATTTTTAGAAGTCATAATTGTATCGGTATCATTTCTTCATTTACAGATCGGAAGA	1	170.526	0	0	0	0	0	0	0	0	0	-	0	0	0	0	0	0	0	0	1	1	1	1	0	0	1	0	1	0	0	0	0	0	1	0	0	0	1	0	1	0	0	1	0	1	0	0
3553177	TGCAGTTTATTATGCTATTATGCCCAAAAGTCAAAATAAGCCAAAAGAATACCCTATTAGAAGCATGAC	1	170.526	0	0	0	0	0	0	0	0	0	1	0	0	0	0	0	0	0	0	1	1	1	1	0	0	1	0	1	0	0	0	0	0	1	0	0	0	1	0	1	0	0	1	0	-	0	0
3538156	TGCAGTATATGTTTTGCTATGGAAAAGAAAAATGAAACACTCTTACTTTTTACAGATCGGAAGAGCGGT	1	172.632	1	1	1	1	1	1	1	1	1	0	1	1	1	-	1	1	-	1	0	0	0	0	1	1	0	1	0	1	1	1	1	1	0	1	1	1	0	1	0	1	1	0	1	0	1	1
3543622	TGCAGAACATGGTAATAACCTGGTGCACATTTACTATGACCTATAGAATTGGAGTAACTTACAGATCGG	1	172.632	0	0	0	0	0	0	0	0	0	1	0	0	0	0	0	0	0	0	1	1	1	1	0	0	1	0	1	0	0	0	0	0	1	0	0	0	-	0	1	0	0	1	0	1	0	0
3544588	TGCAGGGTAATTGATCGATTTAGTGAATTGCTCAAATCTAGACAAAATTACAAATGCCCATCTTACAGA	1	172.632	1	1	1	1	1	1	1	1	1	0	1	1	1	1	1	1	1	-	0	1	0	0	1	1	0	1	0	1	-	1	1	1	0	1	1	1	0	1	0	1	0	0	-	0	-	1
3548953	TGCAGCACCATGCAACAGCGACGAAAACGGCTAGATTTACTGATTAGATTTACAGATCGGAAGAGCGGT	1	172.632	0	0	0	0	0	0	0	0	0	1	0	0	0	0	0	0	0	0	1	1	1	1	0	0	1	0	1	0	0	0	0	0	1	0	0	0	1	0	1	0	0	1	0	1	0	0
3549629	TGCAGATTGAAGTTTGTAACAATTGTGAGAGTAAAAACTCAATTATGTGTTTTCTCATCAGTCACAAGG	1	172.632	0	0	0	0	0	0	0	0	0	1	0	0	0	0	0	0	0	0	1	1	1	1	0	0	1	0	1	0	0	0	0	0	1	0	0	0	1	0	1	0	0	1	0	1	0	0
3550608	TGCAGTATAGTTTTTCAAGTTTGTTACAATTCCAAAGAAAGACAAAGTTGACAATGGATGATTTCAAGC	1	172.632	0	0	0	0	0	0	0	0	0	1	0	0	0	0	0	0	0	0	1	1	1	1	0	0	-	0	-	0	0	0	0	0	1	0	0	0	1	0	1	0	0	1	0	1	0	0
3551978	TGCAGTGTAACATAAACATATACGCTGTGTGAATTTTATATATGAATGTTACAGATCGGAAGAGCGGTT	1	172.632	0	0	0	0	0	0	0	0	0	1	0	0	0	0	0	0	0	0	1	1	1	1	0	0	-	0	-	0	0	0	0	0	1	0	0	0	1	0	-	0	0	1	0	1	0	0
3553056	TGCAGCTGACTTTTTTGTTGCTGCCTCTGATTGTGAAGCTGCATCAGTGCCTGAAGTTCTTTTACAGAT	1	172.632	1	1	1	-	1	1	1	1	1	0	1	1	1	1	1	1	1	1	0	0	0	0	1	1	0	1	0	1	1	-	1	-	0	1	1	1	0	1	0	1	1	0	1	0	1	1
3548063	TGCAGGTATTATATCATTTTATTCTTGGCCACAAATTTTTATTTTATAATTACCTAAACATTACAGATC	1	175.789	0	0	0	0	0	0	0	0	0	1	0	0	0	0	0	0	0	0	1	0	1	1	0	0	1	0	1	0	0	0	0	0	1	0	0	0	1	0	-	0	0	1	0	-	0	0
3550008	TGCAGGGTAATTGATCGATTTAGCGAACTGCTAAAATCTAGACAAAATTACAAATGCCCATCTTACAGA	1	175.789	0	0	0	0	0	0	0	0	0	1	0	0	0	0	0	0	0	0	1	0	1	1	0	0	1	0	1	0	0	0	0	0	-	0	0	0	-	0	1	0	0	1	0	1	0	0
3550354	TGCAGCAAAAAGTGAACGAACAAAAATAATTCAATGATATGAAACAATAATAACATGACTGACTATAAG	1	175.789	1	1	-	1	1	1	1	1	1	0	1	1	1	1	1	-	-	1	0	1	0	0	1	1	0	1	0	-	1	1	1	1	0	-	1	1	0	1	0	1	1	0	-	0	-	1
3552509	TGCAGTTTTTGTGTTGTTAGATTATTAGCTAGTCAAGAGAAGCAGCATTTGAAAGTCCAAACCAAACCA	1	175.789	1	1	1	1	1	1	-	1	1	0	-	1	1	1	1	1	1	1	0	-	0	0	1	1	0	1	0	1	1	-	1	1	0	1	1	1	0	1	0	1	1	0	-	0	1	1
3542068	TGCAGAAATTGCAGGTAACTCGGACGATGCACTCTCAACCATTGCAGTGAATGAGAATGATCTTTCACT	1	176.842	0	0	0	0	0	0	0	0	0	-	0	0	0	0	0	0	0	0	1	0	1	1	0	0	1	0	1	0	0	0	0	0	1	0	0	0	0	0	1	-	0	1	0	1	0	0
3542733	TGCAGTTCCTGCATTTCACTCACAAAAATTGATCCTTTCAATTTTTTATGTTTGGAAATTTGTATTCTC	1	176.842	0	0	0	0	0	0	0	0	0	1	0	0	0	0	0	0	0	0	1	0	1	1	0	0	1	0	1	0	0	0	0	0	-	0	0	0	0	0	1	0	0	1	0	1	0	0
3545850	TGCAGCCTTGCTTGAAGAGTTCCCCTCTTTTTTGTTTATATTAGCAGCAAAATGACGATATATTGTTGG	1	176.842	0	0	0	0	0	0	0	0	0	1	0	0	0	0	0	0	0	0	1	0	1	1	0	0	1	0	1	0	0	0	0	0	1	0	0	0	0	0	1	0	0	1	0	1	0	0
3547175	TGCAGCTGCCACAACTCTAAGGGGTGCAACAATGTTGAAAGCAAGGGCATTGAAAGAGATGTGGAGCAT	1	176.842	0	0	0	0	0	0	0	0	0	1	0	0	0	0	0	0	0	0	1	0	1	-	0	0	1	0	1	0	0	0	0	0	1	0	0	0	0	0	1	0	0	1	0	1	0	0
3547280	TGCAGAACAATAGAGGAGAGGAAATAATGAAGAAAATTGAAGAAGCTATTGCTGATTTAGATGTTGGAA	1	176.842	0	0	0	0	0	0	0	0	0	1	0	0	0	0	0	0	0	0	1	0	1	1	0	0	1	0	1	0	0	0	0	0	1	0	0	0	0	0	1	0	0	1	0	1	0	0
3547683	TGCAGAATTTCAAGAGTGAAGAAAAGCATATGTGGACTCTCCCGTTACTCAAAAGGATCTTGTTACAGA	1	176.842	0	0	0	0	0	0	0	0	0	1	0	0	0	0	0	0	0	0	1	0	1	1	0	0	1	0	1	0	0	0	0	0	1	0	0	0	0	0	1	0	0	1	0	1	0	0
3548519	TGCAGATGTGGGTTCAGTAACAGTTGGTGAAAGACACTGAAAACCCCAATATTTCAAATACCCAAGTGC	1	176.842	0	0	0	0	0	0	0	0	0	1	0	0	0	0	0	0	0	0	1	0	1	-	0	0	1	0	1	0	0	0	0	0	1	0	0	0	0	0	1	0	0	1	0	1	0	0
3549001	TGCAGATTCATGCTTCTGCAAATCAACCTTCAACTGCTCAATCTCTGTATTCTTTTCATTTATAAGACC	1	176.842	0	0	0	0	0	0	0	0	0	1	0	0	0	0	0	0	0	0	1	0	1	1	0	0	1	0	1	0	0	0	0	0	1	0	0	0	0	0	1	0	0	1	0	1	0	0
3549960	TGCAGCTAGCCTCATGCTCTTCTTACTTCTTAGGTTCCTCCATGTTATATTTGAAGGTGCAAATGATTT	1	176.842	0	0	0	0	0	0	0	0	0	1	0	0	0	0	0	0	0	0	1	0	1	1	0	0	1	0	1	0	0	0	0	0	-	0	0	0	0	0	-	0	0	1	0	1	0	0
3549968	TGCAGTCGTTTGTCATAAGGGCGATTCCTGATGTGTTGTTGGATTCGTATATGCTCAGTTATTTTCTTT	1	176.842	0	0	0	0	0	0	0	0	0	1	0	0	0	0	0	0	0	0	1	0	-	1	0	0	1	0	1	0	0	0	0	0	-	0	0	0	0	0	1	0	0	1	0	1	0	0
3551081	TGCAGGGAACAAAGAATCTCTGAACTCCGAGCAATCAACGCACGGCCGGCTTTTCACAGTTTTCAAAGA	1	176.842	0	0	0	0	0	0	0	0	0	-	0	0	0	0	0	0	0	0	1	0	-	-	0	0	1	0	1	0	0	0	0	0	1	0	0	0	0	0	1	0	0	1	0	-	0	0
3541818	TGCAGGTCACAGTCTTTTGTTTCCTAGAAACTCTGACTTGTAATTATAGGGGTTTAGTGATGCATATTG	1	177.895	1	1	0	1	1	1	1	1	1	0	1	1	1	1	1	1	1	1	0	1	0	0	1	1	0	1	0	1	1	1	1	1	0	1	-	0	1	1	0	1	1	0	1	0	-	1
3542786	TGCAGCCGTTGATGCCTTTTACTGTGTGGGTGCCTTACACAATGATTCTTATGCTGTCTGTTTGTAGAT	1	177.895	1	1	1	1	1	1	1	1	1	0	1	1	1	-	1	1	1	1	0	1	0	0	-	1	0	1	0	1	1	-	1	1	0	1	1	1	1	1	0	1	1	0	1	0	1	1
3545109	TGCAGGTAACGAAGCCGTGCTTATTAGTAAAACGCTCCCTCGCAAATCTGCCAGTTAGATAGGAACGGA	1	177.895	1	1	0	1	1	1	1	1	1	0	1	1	1	1	1	1	1	0	0	1	0	0	1	1	0	1	0	1	1	-	1	1	0	1	1	0	1	1	0	1	-	0	1	0	-	1
3547192	TGCAGAATGACCAAAAGAGTATATAGGCATGTATTACTTTTGTCAGTATTTTGTTTACAGATCGGAAGA	1	177.895	1	1	0	1	1	1	1	1	1	0	1	1	1	1	1	1	1	1	0	1	0	0	1	1	0	1	0	1	1	1	1	1	0	1	1	0	1	1	0	1	1	0	1	0	-	1
3548067	TGCAGATGTGGTTTCAGTAACAGTTGGTGAAAGACACTGAAAACCCCAATATTTCAAATACCGAAGTGC	1	177.895	1	-	1	1	1	1	1	1	1	0	1	1	1	1	1	1	1	1	0	1	0	0	1	1	0	1	0	1	1	1	1	1	0	1	1	1	-	1	0	1	1	0	1	0	1	1
3549565	TGCAGTATGTCTTATCAACATCCTACCTACATTGGCATTAGACAATTACATCTCACCATTTTTTCCTTA	1	177.895	1	-	1	1	1	1	1	1	1	0	1	1	1	1	1	1	1	1	0	1	-	0	1	1	0	1	0	1	1	1	1	1	0	1	1	1	1	1	0	1	1	0	1	0	1	1
3552725	TGCAGTTGCGACGTTACAATCAATAAGGTAAAATTCAAAAACACGAATCTTTTGATTCAAGTAAGAAAA	1	177.895	-	1	0	1	1	1	1	1	1	0	1	1	1	1	1	1	1	-	0	1	0	0	1	1	0	1	0	-	1	-	1	1	0	1	1	0	1	1	0	1	1	0	1	0	1	1
3548589	TGCAGGTAGCCCTCCTATCAAGAATTCATCACAGAAACTTGGTTCCTCTGATTGGATATTGCGAAGAAG	1	180	0	0	1	0	-	0	0	0	0	1	0	0	0	0	0	0	0	0	1	0	1	1	0	0	1	0	1	0	0	0	0	0	1	0	0	1	0	0	1	0	0	1	0	1	0	0
3541875	TGCAGTTCAATCCTGCATGAGGGCAAATGAGAAAATTACAGATCGGAAGAGCGGTTCAGCAGGAATGCC	1	181.053	1	1	0	1	1	1	1	1	1	0	1	1	1	1	1	1	1	-	0	1	0	0	1	1	0	1	0	1	1	1	1	1	0	-	1	0	-	1	0	0	1	0	-	0	1	1
3544052	TGCAGCAGCTATGTCTTTGACGTAAGTAATCAAAATTCGTTGTTTTTTATATGTTTTTTTTGTAATTTT	1	181.053	1	1	0	1	-	1	1	1	1	0	1	1	1	1	1	1	1	1	0	1	0	0	1	-	0	1	0	1	1	-	1	1	0	1	1	0	-	1	0	0	1	0	1	0	1	1
3548085	TGCAGAATGATCGTGTCTAAGGAGCTGCAAATTTTCTTTTTGCATCACAAAAAAAAGTCTTACAGATCG	1	181.053	-	1	0	-	1	1	1	1	1	0	1	1	1	1	1	1	1	1	0	1	0	0	-	1	0	1	0	-	1	1	1	1	0	1	1	0	1	1	0	0	-	0	-	0	1	1
3553193	TGCAGAAGATCTTGGTTTTAGGTATCACTGACTGAATCAGACATTTTTACATTTTGTATAGCTGAGCTG	1	181.053	0	0	1	0	0	0	0	0	0	1	0	0	0	0	0	0	0	0	1	0	1	1	0	0	1	0	-	0	0	0	0	0	1	0	0	1	0	0	1	1	0	1	0	1	0	0
3547514	TGCAGTTCGATCCTGCATGAAGGCAAAATTGTTTTTTTATGACATATACATGTGCGTTTTTTTTACAGA	1	184.21	0	0	0	0	0	0	0	0	0	1	0	0	0	0	0	0	0	0	1	0	1	-	0	0	1	0	1	0	0	0	0	0	1	0	0	0	0	0	1	1	0	1	0	1	0	0
3541604	TGCAGTACAAAAAGCCGCATTCACACCGTTACGATATTACAGATCGGAAGAGCGGTTCAGCAGGAATGC	1	185.053	1	1	1	-	1	1	1	1	1	0	1	1	1	1	1	1	1	-	0	1	0	0	-	1	0	1	0	1	1	1	1	1	0	1	1	1	1	-	0	0	1	0	1	0	1	1
3553057	TGCAGCTTGATCTTCGAAACACTTATTATTTATATAGTACAATCTTTACAGATCGGAAGAGCGGTTCAG	1	185.053	1	1	1	1	1	1	1	1	1	0	-	1	1	1	-	1	-	1	0	1	0	0	1	1	0	1	0	1	1	-	1	1	0	1	1	1	1	1	0	0	1	0	1	0	1	1
3564113	TGCAGTTTATTGTAACCTAGTGATTATCTGTATTATAACTTGACTATGCGTTTCAATGTGATTGTGACG	1	185.053	1	1	1	1	1	1	1	1	1	0	1	1	1	1	1	1	1	1	0	1	-	0	1	1	0	1	0	1	1	1	1	1	0	1	1	1	1	1	0	0	1	0	1	0	1	1
3541729	TGCAGTGAATACTCAAACCAAACAGGAATGAACATGCTGGTGATAGAATTAGAGAATTGGAACCATGAA	1	188.421	0	0	0	0	0	0	0	0	0	1	0	0	0	0	0	0	1	0	1	0	1	1	0	0	0	0	1	0	0	0	0	0	1	0	0	0	0	0	1	1	0	1	0	-	0	0
3544267	TGCAGGTGATATGCGAGTTTCTAGTACTGACGAAGGTGAAGAATTTTGTATGGAGACTTGCCCAGATTG	1	188.421	0	0	0	0	0	0	0	0	0	1	0	0	0	0	0	0	-	0	1	0	1	-	0	0	0	0	1	0	0	0	0	0	1	0	0	0	0	0	1	1	0	1	0	1	0	0
3544769	TGCAGTTAGTAATATGAATTTGTTAGTTCATGTTTGAAGCAATTACAGATCGGAAGAGCGGTTCAGCAG	1	188.421	0	0	0	0	0	0	0	0	0	-	0	0	0	0	0	0	1	0	1	0	-	1	0	0	0	0	1	0	0	0	0	0	1	0	0	0	0	0	1	1	0	1	0	1	0	0
3545210	TGCAGTGTAGATGTAAGGAGAAATTTGCAGAGCTTACAGATCGGAAGAGCGGTTCAGCAGGAATGCCGA	1	188.421	0	0	0	0	0	0	0	0	0	1	0	0	0	0	0	0	-	0	-	0	1	1	0	0	0	0	1	0	0	0	0	0	1	0	0	0	0	0	1	1	0	1	0	1	0	0
3545434	TGCAGACGATATGCAAGTTTCTAGTACTGACAAAGGTGAAGAATTTTGTATGGAGACTTGCCCAGATTG	1	188.421	1	1	1	-	1	1	1	1	1	0	1	1	1	1	1	1	1	1	0	1	0	0	1	1	-	1	0	1	1	-	1	1	0	1	-	1	1	1	0	0	1	0	1	0	1	1
3547567	TGCAGGTTGAAGGTGGCGATGGCGTTTTTTGCTACTGTTACAGATCGGAAGAGCGGTTCAGCAGGAATG	1	188.421	0	0	0	0	0	0	0	0	0	1	0	0	0	0	0	0	0	0	1	0	1	1	0	0	0	0	1	0	0	0	0	0	1	0	0	0	0	0	1	1	0	1	0	-	0	0
3550454	TGCAGCCAAGTACCACGAACTATTAGCAACAAAGTTGACTTTTCATCTTTACAGATCGGAAGAGCGGTT	1	188.421	0	0	0	0	0	0	0	0	0	-	0	0	0	0	0	0	-	0	1	0	1	1	0	0	0	0	1	0	0	0	0	0	1	0	0	0	0	0	1	1	0	1	0	1	0	0
3551146	TGCAGTATCCTAATCAATGTGATCCTCTTTAGCAATTTCCTAAAATGCTTTCAACTTCACTTCACCAGG	1	188.421	0	0	0	0	0	0	0	0	0	1	0	0	0	0	0	0	-	0	1	0	-	1	0	0	0	0	1	0	0	0	0	0	1	0	0	0	0	0	1	1	0	1	0	1	0	0
3551494	TGCAGTTGCATGATTGCATCAAGTTATTCATAATTCACATCCAAAAATGAAGTAAAGTACAAAAGGTCC	1	188.421	1	1	1	-	1	-	1	1	1	0	1	1	1	1	-	1	-	1	0	1	0	0	1	1	1	1	0	1	1	-	1	1	0	1	1	1	-	1	0	0	1	0	1	0	1	1
3553063	TGCAGCCCCTCGCGAAGAAACCCTCCGTCACTGCCTACAAATCGGTGTCAAAGCTCTCAAATCAGACAT	1	188.421	0	0	0	0	0	0	0	0	0	1	0	0	0	0	0	0	1	0	1	0	1	1	0	0	0	0	1	0	0	0	0	0	1	0	0	0	0	0	1	1	0	1	0	1	0	0
3535997	TGCAGACGGTTTGAATTGTGTGTTTTGGTCACAGTTCCTTATAGATGAAGAACTAATGAAGACAGAGTT	1	189.474	1	1	1	1	1	1	1	1	1	0	0	-	1	1	1	1	1	1	0	1	0	0	1	1	1	1	0	1	1	1	1	1	0	1	-	1	1	1	0	0	1	0	1	0	1	1
3538238	TGCAGAAGTTTGTTAGTGCTGGGTGCAAGTTTAGTCCCGGCTGAGTTAGGACAAGCACTCTATAAAACT	1	189.474	1	1	1	1	1	1	1	-	-	0	0	1	1	1	1	1	0	-	0	-	0	0	1	1	1	1	0	1	1	1	1	1	0	-	1	1	-	1	0	0	1	0	1	0	1	1
3542261	TGCAGTCAGCAATCTCTATCTTTTGATTGAGATCACTGAATGACATTATAATTTTTACAGATCGGAAGA	1	189.474	1	1	1	1	1	1	1	1	1	0	0	1	1	1	1	1	-	1	0	1	0	0	1	1	1	1	0	1	1	-	1	1	0	1	1	1	1	1	0	0	1	0	1	0	1	1
3542311	TGCAGAAGGAAAGATTACCTCTAGAATCCCATGACCGAAGCTGCTTTCACGAAAAGCGCTATAATCAGG	1	189.474	0	0	0	0	0	0	0	0	0	1	1	0	0	0	0	0	1	0	1	0	1	1	0	0	0	0	1	0	0	0	0	0	-	0	0	0	0	0	1	1	0	1	0	1	0	0
3544546	TGCAGGAGTTACTAGCTCTCCAACCCCCATTTATGAGAAATTTGAAGGCATATTTACAGATCGGAAGAG	1	189.474	0	0	0	0	0	0	0	0	0	-	1	0	0	0	0	0	1	0	-	0	1	1	0	0	0	0	1	0	0	0	0	0	1	0	0	0	0	0	1	1	0	1	0	1	0	0
3544594	TGCAGGCTCTACAACTTTGTACAAAGAAGGAGCCCTTGGATCTGTTTTGGTGTCAACCACATGTATACG	1	189.474	0	0	0	0	0	0	0	0	0	1	1	0	0	0	0	0	1	0	1	0	1	-	0	0	0	0	1	0	0	0	0	0	1	0	0	0	0	0	1	1	0	1	0	1	0	0
3544963	TGCAGTAGCATTCAAATTTTATTAGTAGACCGGTAACAAGGCTTCCATCACTAATGTAAACCAAACTTA	1	189.474	1	1	1	1	1	1	1	-	1	0	0	1	1	1	1	1	-	1	0	1	0	0	1	1	1	1	0	1	1	-	-	1	0	1	1	1	1	1	0	0	1	0	-	0	1	1
3545515	TGCAGTGATTACATAGAAGCAGTGTTATCATAATTTTGGATATAACTTGAACTCAAGAATTCAAATTGC	1	189.474	1	1	1	1	1	1	1	1	1	0	0	1	1	1	1	1	0	1	0	1	0	0	1	1	1	1	0	1	1	1	1	1	0	1	1	1	1	-	0	0	-	0	1	0	1	1
3546076	TGCAGCCATCAGCATCATGACTCAAACACAACCTTTATGCAAATTATCTCCAACTTCATTTTTCTAACC	1	189.474	0	0	0	0	0	0	0	0	0	1	1	0	0	0	0	0	-	0	1	0	1	1	0	0	0	0	1	0	0	0	0	0	1	0	0	0	0	0	1	1	0	1	0	1	0	0
3546820	TGCAGATATAATAATCAAAACCATCAATAGAATGTTGTATTTTACAGATCGGAAGAGCGGTTCAGCAGG	1	189.474	0	0	0	0	0	0	0	0	0	-	1	0	0	0	0	0	-	0	1	0	1	1	0	0	0	0	1	0	0	0	0	0	1	0	0	0	0	0	1	1	0	1	0	1	0	0
3548809	TGCAGGTCTTTGTAGGCGGAAGCGCGACAAAGCATGATAGCGGAAAGGAGGAGGAAAATTCCATCCGTG	1	189.474	0	0	0	0	0	0	0	0	0	-	-	0	0	0	0	0	1	0	1	0	1	1	0	0	0	0	1	0	0	0	0	0	1	0	0	0	0	0	1	1	0	1	0	1	0	0
3552076	TGCAGGTGGTCAACAGAGTACATTTGAGACAAGAAAATTGGGGACAAAACAAACAGCAATCAGATGTGG	1	189.474	0	0	0	0	0	0	0	0	0	1	1	0	0	0	0	0	-	0	1	0	1	1	0	0	0	0	1	0	0	0	0	0	1	0	0	0	0	0	1	1	0	1	0	1	0	0
3552087	TGCAGCTTATACTAAATCTCTCTCAATTCCAAAAACCAATATGCATTCTTCCTTCACAAGACTTATGTA	1	189.474	0	0	0	0	0	0	0	0	0	1	1	0	0	0	0	0	-	0	1	0	1	1	0	0	0	0	-	0	0	0	0	0	1	0	0	0	0	0	1	1	0	1	0	1	0	0
3564260	TGCAGCTTATACTAGATCTCTTTCAATTCCAAAAACCAATAAGCATTCTTCCTTCACAAGACTAATGTA	1	189.474	1	1	1	1	1	1	1	1	1	0	0	1	1	1	1	1	1	1	0	1	0	0	1	1	1	1	0	-	1	1	1	1	0	1	1	1	1	1	0	0	-	0	1	0	-	1
3542508	TGCAGTAAAAACGAATAAGATTATCAGAAAAATAAAACAAACATAAAAAACACTTTTACAGATCGGAAG	1	190.526	0	0	0	0	0	0	0	0	0	1	-	0	0	0	0	0	-	0	-	0	1	1	0	0	0	0	1	0	0	0	0	0	1	0	0	0	0	0	1	1	0	1	0	1	0	0
3547537	TGCAGAGATAACACAAAAAATACAGTTAGCATTTTTCTTACAGATCGGAAGAGCGGTTCAGCAGGAATG	1	190.526	0	0	0	0	0	0	0	0	0	1	-	0	0	0	0	0	1	0	1	0	1	1	0	0	0	0	1	0	0	0	0	0	-	0	0	0	0	0	1	1	0	1	0	1	0	0
3550885	TGCAGTAGCATTCAAATTTTATTAGTAGACCGAAAACAAGGCTTCCATCACTAATGTAAAACCAAACTT	1	190.526	0	0	0	0	0	0	0	0	0	1	1	0	0	0	0	0	-	0	1	0	1	1	0	0	0	0	1	0	0	0	0	0	1	0	0	0	0	0	1	1	0	1	0	1	0	0
3550984	TGCAGAGTAAGAACACACTGAGCGAACGCACCTGATTTTTTTCATTGTCCCTTCCTTTACAGATCGGAA	1	190.526	0	0	0	0	0	0	0	0	0	1	1	0	0	0	0	0	1	0	1	0	1	1	0	0	0	0	-	0	0	0	0	0	1	0	0	0	0	0	1	1	0	1	0	1	0	0
3552453	TGCAGTAGTTGCTAGAAAAAAAATTGTGTGTATTGAAATGACTATTGATACTACTGTTTCTCATCTCTA	1	190.526	0	0	0	0	0	0	0	0	0	1	1	0	0	0	0	0	1	0	1	0	1	1	0	0	0	0	1	0	0	0	0	0	1	0	0	0	0	0	1	1	0	1	0	1	0	0
3552873	TGCAGAATAATCCTAACCTTTCCCATCACATGTTACCAACTTCAAAGCCCTCAAGTTACAGATCGGAAG	1	190.526	0	0	0	0	0	0	0	0	0	1	1	0	0	0	0	0	-	0	1	0	1	1	0	0	0	0	1	0	0	0	0	0	1	0	0	0	0	0	1	1	0	1	0	1	0	0
3552966	TGCAGCATTTATCACAACACCACTATAAAAATAAATAATTACAGATCGGAAGAGCGGTTCAGCAGGAAT	1	190.526	0	0	0	0	0	0	0	0	0	1	1	0	0	0	0	0	-	0	1	0	1	1	0	0	0	0	1	0	0	0	0	0	-	0	0	0	0	0	1	1	0	1	0	1	0	0
3551148	TGCAGCCCATCTTGTTGGTGGAAACAATTTCCTAAACTGCAAAATCACAGTTTACAGATCGGAAGAGCG	1	192.631	0	0	0	0	0	0	0	0	0	1	1	0	0	0	0	0	0	0	1	0	1	1	0	0	0	0	1	0	0	0	0	0	1	0	0	0	0	0	1	1	0	1	0	1	0	0
3543415	TGCAGTTAGTAATATGAATTTATTAGTTCATGTTTGAAGCACATAATTACAGATCGGAAGAGCGGTTCA	1	193.158	1	1	0	1	1	1	1	1	1	0	1	1	1	1	1	1	-	1	0	1	0	0	1	1	1	1	0	1	-	1	1	1	0	1	1	0	1	1	0	0	1	0	1	0	1	1
3547044	TGCAGAGACACTTTTGGTTTAGAGATTACTACTAATTGTTATATTTACAGATCGGAAGAGCGGTTCAGC	1	193.158	1	1	0	1	1	1	1	1	1	0	-	1	1	1	1	1	-	1	0	-	0	0	1	1	1	1	0	1	1	0	1	1	0	1	1	0	1	1	0	0	-	0	1	0	-	1
3547635	TGCAGGCAGCATCAAAATTTTTTATAACAGTTTAGGAAAAGGGTAGACATTGTAACCAATAATTGGTTG	1	193.158	1	1	0	1	1	-	1	1	1	0	1	1	1	1	1	1	-	1	0	1	0	0	1	1	-	1	0	1	1	1	1	1	0	1	1	0	-	-	0	0	1	0	1	0	1	1
3547901	TGCAGTAACATATCTTTCCATTCATCAATATGACACACCACCTATCTTTGATTACAGATCGGAAGAGCG	1	193.158	1	1	0	1	1	-	1	1	1	0	1	1	1	1	1	1	-	1	0	1	0	0	1	1	1	1	0	1	1	-	1	1	0	1	1	0	1	1	0	0	-	0	1	0	-	1
3551338	TGCAGTGAATACTCAAACCAAACAGGAATGAACATGCTGGTATAAAAAAAACCAAAACAGCATGGTTTG	1	193.158	1	1	0	1	1	1	-	1	1	0	1	1	1	1	1	1	-	1	0	1	0	0	-	1	1	-	0	1	-	1	1	1	0	1	1	0	1	1	0	0	-	0	1	0	1	1
3536536	TGCAGAAATAGAAAGTATCAAATTTGAAAGGATACAGAAGTTGGATTTTACACATACAAGGCAATAATT	1	193.553	1	1	1	1	1	1	1	1	1	0	0	1	1	1	1	-	1	1	0	1	0	0	1	1	1	1	0	1	1	1	1	-	0	1	1	1	1	1	0	0	1	0	1	0	1	1
3549006	TGCAGTACATTGAAGAAAAGAACATGCACGTAATTAGTATAGATCGTATCTCAGATGAAAATTATATGC	1	193.553	1	1	1	1	1	1	1	1	1	0	0	1	1	1	1	1	-	1	-	1	0	0	1	1	1	1	0	1	1	-	1	1	0	1	1	1	1	1	0	0	1	0	1	0	1	1
3549601	TGCAGAATTTGCTTCTAAGTATCAAAGGCACAAAAAGCCAATTCACACATAAACCATTTTCCCACTAAT	1	193.553	1	1	1	1	1	1	1	1	1	0	0	1	1	1	1	1	-	1	0	1	0	0	1	1	1	1	0	1	0	0	1	1	0	1	1	1	1	1	0	0	-	0	-	0	1	1
3536333	TGCAGATATTTTTACCAAAATTGATAAATTGATGCTCATTTCCCAATTACATCAAATAGAAATGGAATC	1	193.684	0	0	0	0	0	0	0	0	0	1	1	0	0	0	0	0	-	0	1	0	1	1	0	0	0	0	-	0	0	0	0	0	1	0	0	0	0	0	1	1	0	1	0	1	0	0
3539633	TGCAGATGGAGGGCGATGGAAATTGTCAGGTATTCAGGTTTCTTTCCTTCGAAAGAAAACTTATGCGAC	1	193.684	0	0	0	0	0	0	0	0	0	1	1	0	0	0	0	0	-	0	1	0	1	1	0	0	0	0	1	0	0	0	0	0	1	0	0	0	0	0	1	1	0	1	0	1	0	0
3540136	TGCAGAAATAGAAAGTATCTTTGAAAGGATACAGAAGTTGGATTTTACACATACAAGGCAATAATTTTA	1	193.684	0	0	0	0	0	0	0	0	0	1	1	0	0	0	0	0	1	0	1	0	1	-	0	0	0	0	1	0	0	0	0	0	1	0	0	0	0	0	1	1	0	1	0	-	0	0
3540801	TGCAGTAAATGGACTTGTAAATTGGATGAATAAAAAAACTTCTAAGAAGTAAATGTTGTAATGTTTCTT	1	193.684	0	0	0	0	0	0	0	0	0	1	1	0	0	0	0	0	1	0	1	0	1	1	0	0	0	0	1	0	0	0	0	0	1	0	0	0	0	0	1	1	0	1	0	1	0	0
3542009	TGCAGATAATTTCCAGCCTACCAGAGGAATAAGACATGAAGATCCCCTTTCCTCTTATCTTTTTATTCT	1	193.684	1	1	1	1	1	1	1	1	1	0	0	1	1	1	1	1	-	1	0	1	0	0	1	1	1	1	0	1	1	-	1	1	0	1	1	-	1	1	0	0	1	0	1	0	1	1
3542170	TGCAGCGGTTAGCAGATTGTAGCTGAAGCTCATTCTCCGGACAAGTGTTTACAGATCGGAAGAGCGGTT	1	193.684	0	0	0	0	0	0	0	0	0	-	1	0	0	0	0	0	1	0	1	0	1	1	0	0	0	0	1	0	0	0	0	0	1	0	0	0	0	0	1	-	0	1	0	1	0	0
3543745	TGCAGTACTCATGTTTCTTAGCAGAAGAAGAGAGAAACTGAATTTTGCTAATATGAGTGTAGTTATGAG	1	193.684	1	1	1	1	1	1	1	1	1	0	0	1	1	1	1	1	-	1	0	1	0	0	1	1	1	1	0	-	1	-	1	-	0	1	1	1	1	1	0	0	1	0	1	0	1	1
3544487	TGCAGTGCTGTTATGCGATACAAGGAAAAGAAGAAGACACGCAAGTAAGTAGTTTTGTAACAATGAATG	1	193.684	0	0	0	0	0	0	0	0	0	1	1	0	0	0	0	0	1	0	1	0	1	1	0	0	0	0	-	0	0	0	0	0	1	0	0	0	0	0	1	1	0	1	0	1	0	0
3545974	TGCAGAGGACCCACATCCCTCTATTTGTGTGGAGAATTTTAGTTGGATTTGAGATGGGATTTTACAGAT	1	193.684	1	1	1	1	1	1	1	-	1	0	0	1	1	1	1	1	-	1	0	-	0	0	1	-	1	1	0	1	1	1	1	1	0	1	-	1	-	1	0	0	1	0	1	0	1	-
3546168	TGCAGTTTTCGTTTGCAGCTTTATTTGCCAAATTCCTTTTTTTATTGTATTTTCATGTAAATGTGAACA	1	193.684	0	0	0	0	0	0	0	0	0	1	-	0	0	0	0	0	1	0	1	0	1	1	0	0	0	0	-	0	0	0	0	0	1	0	0	0	0	0	1	1	0	1	0	1	0	0
3546278	TGCAGCTTGCTATGTTAGTATACTACCAGAGCACAAATTACAGATCGGAAGAGCGGTTCAGCAGGAATG	1	193.684	0	0	0	0	0	0	0	0	0	1	1	0	0	0	0	0	-	0	1	0	1	1	0	0	0	0	1	0	0	0	0	0	1	0	0	0	0	0	1	1	0	-	0	1	0	0
3547697	TGCAGCTCTCTGAAAACACACCAGCAATATTTATTACAATACAACTCCTAAAAAATATATATACAATTT	1	193.684	0	0	0	0	0	0	0	0	0	1	1	0	0	0	0	0	-	0	-	0	-	1	0	0	0	0	1	0	0	0	0	0	1	0	0	0	0	0	1	1	0	1	0	1	0	0
3548113	TGCAGAAAAAACAGAAATACAATTCAAGATGAAGTAGAGTACCTTAGAGGGAAGAGGATAACTCAACGG	1	193.684	0	0	0	0	0	0	0	0	0	1	-	0	0	0	0	0	-	0	1	0	1	1	0	0	0	0	1	0	0	0	0	0	1	0	0	0	0	0	1	1	0	1	0	1	0	0
3548443	TGCAGATTACTGCACAGATGGCATGATGATGTGTGGAACCTGGCTTCCAAAATGTATTTTCAATAGAAA	1	193.684	0	0	0	0	0	0	0	0	0	1	1	0	0	0	0	0	1	0	1	0	1	1	0	0	0	0	1	0	0	0	0	0	1	0	0	0	0	0	1	1	0	-	0	1	0	0
agps1_SNP3		1	193.684	-	0	-	-	0	0	-	-	0	1	1	0	-	0	0	-	-	0	1	0	1	-	0	0	0	0	1	0	0	0	0	0	-	0	-	-	0	0	1	1	-	1	0	-	-	-
3549309	TGCAGTAGTGAGTACCGCAGCAGAAAGCTAAATCACGTGTGTGTGTCGAAAGTTGGGTAAGTGATTAGA	1	193.684	0	0	0	0	0	0	0	0	0	1	1	0	0	0	0	0	-	0	1	0	1	1	0	0	0	0	1	0	0	0	0	0	1	0	0	0	0	0	1	1	0	1	0	1	0	0
3549946	TGCAGTGCCACCAATAGCAGCCAAATTGCAGCAAGATACATTTACAGATCGGAAGAGCGGTTCAGCAGG	1	193.684	0	0	0	0	0	0	0	0	0	1	1	0	0	0	0	0	1	-	1	0	1	1	0	0	0	0	1	0	0	0	0	0	-	0	0	0	0	0	1	1	0	1	0	1	0	0
3551257	TGCAGCTCTCTGAAAACACACCAGCAATATTTATTACAATACAATTCCTAACAAAATATATACAATTTC	1	193.684	1	1	-	1	1	1	1	1	1	0	0	1	1	1	1	1	-	1	0	1	0	0	1	1	1	1	0	1	-	1	1	1	0	1	1	1	1	1	0	0	1	0	1	0	1	1
3551268	TGCAGGTTTTTTTGAACATATTGATCCCATGTCAGTTGGTGAGTTATGATATCCTTCCTCCATCTTACA	1	193.684	1	1	1	1	-	-	1	1	1	0	0	1	1	1	1	-	0	1	0	1	0	0	1	1	1	1	0	1	1	1	1	1	0	1	1	-	1	1	0	0	1	0	1	0	1	1
3551893	TGCAGTCAGTTGAATCTAGTTGTGAATTGTGGGTATGTTTGTGTTAGGATTATTTACAATCAATTCTGT	1	193.684	0	0	0	0	0	0	0	0	0	1	1	0	0	0	0	0	1	0	1	0	1	-	0	0	0	0	1	0	0	0	0	0	1	0	0	0	0	0	1	1	0	1	0	1	0	0
3551952	TGCAGGTGCCTCCCAAACCTTCTTGAAAATACTGCACCCCCTTGTTTGCCAATGTAATGATAATATGGA	1	193.684	0	0	0	0	0	0	0	0	0	1	-	0	0	0	0	0	1	0	1	0	1	1	0	0	0	0	1	0	0	0	0	0	1	0	0	0	0	0	1	1	0	-	0	1	0	0
3569741	TGCAGTAAATGGACTTGTAAATTGGACGAATAAAAAAACTCTTACAGATCGGAAGAGCGGTTCAGCAGG	1	193.684	1	1	1	1	1	1	1	1	1	0	0	1	1	1	1	1	-	1	0	1	0	0	1	1	1	1	0	1	1	1	1	1	0	1	1	1	1	1	0	0	1	0	1	0	1	1
3546241	TGCAGGGTTATGCTTTGTTATAAAATTGCATGTTATAATTGTTTTTACTGAGTTTTTCTGTTAGGTAAC	1	195.789	1	1	0	1	1	1	1	1	1	0	0	1	1	1	1	1	1	-	0	1	0	0	1	1	1	1	0	1	1	1	1	1	0	1	1	0	1	1	0	0	1	0	1	0	1	1
3546568	TGCAGCAATTTGGGTCCTAGAACATATGATGCAATCAAGAATGAAACAAGTAGAAAGAAAATGAATCAA	1	195.789	1	1	0	1	-	1	1	1	1	0	0	1	1	1	1	1	0	-	0	1	0	0	1	1	1	1	0	1	1	1	1	1	0	1	1	0	1	1	0	0	1	0	1	0	1	1
3553315	TGCAGGGCTCATGCGTGGGTCCTTTGTCTATGTGTGTTTTCCTGCTGTTTCTGTTAGTTGGTTTGAAGA	1	195.789	1	1	0	-	1	1	1	1	1	0	0	1	1	1	1	1	-	1	0	1	0	0	1	1	1	1	0	1	-	1	1	1	0	1	1	0	1	1	0	0	-	0	1	0	1	1
3550381	TGCAGTATAACAACCTACATTATGAATAAAGCCCTCCCACTCATGGTTTACAGATCGGAAGAGCGGTTC	1	196.842	0	0	1	0	-	0	0	0	0	1	1	0	0	0	0	0	1	0	1	0	1	1	0	0	0	0	1	0	0	0	0	0	1	0	0	1	0	0	1	1	0	1	0	1	0	0
3536486	TGCAGTATATCTCTTTGTTGAAAATGAATACAAATTACAGATCGGAAGAGCGGTTCAGCAGGAATGCCG	1	197.895	1	1	0	1	1	1	1	1	1	0	0	1	1	1	1	1	0	-	0	1	0	0	1	1	1	1	0	1	1	-	1	1	0	1	1	0	1	1	0	0	-	0	1	0	1	1
3542164	TGCAGTATGTATATGATGTAATTCTCTGCATTTGTAGCCTCTCTCTGTCATGCTGCAAGCATTTATGGG	1	197.895	1	1	0	1	1	1	1	1	1	0	0	1	1	1	1	1	1	1	0	1	0	0	1	1	1	1	0	1	1	1	1	1	0	1	-	0	1	1	0	0	1	0	-	0	1	1
3543206	TGCAGAGTTGCTTCCAATTGCAATAAAACCAGCATTTACAGATCGGAAGAGCGGTTCAGCAGGAATGCC	1	197.895	1	1	0	1	-	1	1	1	1	0	0	1	1	1	1	1	-	1	0	1	0	0	1	1	-	1	0	1	1	-	1	1	0	1	1	0	1	-	0	0	1	0	1	0	-	1
3544003	TGCAGCTTTCTTCCTTGCAAGCTTGTTGTAAAGATGAAGACTGTAATTCACCATTATGCAGCTCTGTGT	1	197.895	0	0	1	0	-	0	0	0	0	1	1	0	0	0	0	0	-	0	1	0	1	1	0	0	0	0	1	0	0	0	0	0	1	0	0	1	0	0	1	1	0	1	0	1	0	0
3544533	TGCAGAGAACAACAAAGAGCAAAATAAGAAGAAAATTACAGATCGGAAGAGCGGTTCAGCAGGAATGCC	1	197.895	1	1	0	1	1	-	1	1	1	0	0	1	1	1	1	1	-	1	0	1	0	0	1	1	1	1	0	1	1	1	1	1	0	1	1	0	-	1	0	0	1	0	1	0	-	1
3545308	TGCAGAGACACTTTTGGTTTAGAGATTACTAATTGTTATATTTACAGATCGGAAGAGCGGTTCAGCAGG	1	197.895	0	0	-	0	0	0	0	0	0	1	0	0	0	0	0	0	1	0	1	0	1	1	0	0	0	0	1	0	0	0	0	0	1	0	0	1	0	0	1	-	0	1	0	1	0	0
3545836	TGCAGAATAACACAATGTTTTTGCCAGATATACAATGAACAGGTCACAGATCTGTTGGATCCGAGTCAA	1	197.895	0	0	1	0	-	0	0	0	0	1	0	0	0	0	0	0	1	0	1	0	1	1	0	0	0	0	1	0	0	0	0	0	1	0	0	1	0	0	1	1	0	1	0	1	0	0
3550013	TGCAGGACATATGCAAACATATTATGAAAATTCCGTTACAGATCGGAAGAGCGGTTCAGCAGGAATGCC	1	197.895	1	1	0	1	1	1	1	1	1	0	0	1	1	1	1	1	1	-	0	-	0	0	1	1	1	1	0	1	1	1	1	1	0	1	1	0	1	1	0	0	1	0	1	0	1	1
3553241	TGCAGAACCGTAAAACGATTCACCTGTGAATCCATGTCAACCTGCATCATAAATTACAGATCGGAAGAG	1	197.895	1	1	0	1	1	-	1	1	1	0	0	1	1	-	1	1	-	1	0	1	0	0	1	1	1	1	0	1	-	1	1	-	0	1	1	0	1	1	0	0	1	0	1	0	1	1
3553416	TGCAGTATTCAAGATTTCAGGATCATCTGGAAAATCTTCTTGGAGATGGAGGGATCTTACAGATCGGAA	1	197.895	1	1	0	1	1	1	1	1	1	0	0	1	1	1	1	1	-	1	0	1	0	0	1	1	1	1	0	1	1	1	1	1	0	-	1	0	1	1	0	0	1	0	1	0	-	1
3569691	TGCAGTGAACAAGTTGGTATGTGAAGTCGATGATGCTAAGCGGATCCGTTATGAATGCGTGGTAGTGAA	1	197.895	1	1	0	1	1	1	1	1	1	0	0	1	1	1	1	1	-	-	0	1	0	0	1	1	1	1	0	1	1	1	1	1	0	1	1	0	1	1	0	0	1	0	1	0	1	1
3541991	TGCAGTGATGATGTTCCAATTGTAGTTCTTGGTATTGATTCAAGAATTGACAATGGACCAAATCCTATC	1	206.466	1	1	0	1	-	1	1	1	1	1	0	1	-	1	1	1	-	0	0	1	0	0	1	1	1	1	0	1	-	1	1	1	0	1	1	0	1	1	0	0	1	0	1	0	1	1
3546220	TGCAGCGAAGGTAAGATCCTTTAGTTTCAAAATGATAATCAGTATTTTCTCAGCCCCTTGCATTTGTTT	1	206.466	1	1	1	1	1	1	1	1	1	1	0	1	1	-	1	1	-	0	0	1	0	0	1	1	1	1	0	1	1	1	1	1	0	1	1	1	1	1	0	0	1	0	1	0	1	1
3547540	TGCAGTTGGATGAATTTGTGACTCATGAAGTGGAGTTTACAGATCGGAAGAGCGGTTCAGCAGGAATGC	1	206.466	1	1	1	-	1	1	1	1	1	1	0	1	1	1	1	1	-	0	0	1	0	0	1	1	1	1	0	1	1	1	1	1	0	1	1	1	1	1	0	0	1	0	1	0	1	1
3547638	TGCAGCATAAAGAGCAACCATTTGCTTGTACAATTCAAAGATCTCAATATATGATTTATTTATGTATTA	1	206.466	1	1	1	1	1	1	1	1	1	1	0	1	1	-	1	1	-	0	0	1	0	0	1	1	1	1	0	-	1	1	1	1	0	1	1	1	1	1	0	0	1	0	1	0	-	1
3550991	TGCAGGTAACAAACATGCCAAAACTGAATAAGTAGGATGTCGCGAATTCGAATCCGCGTCTTGCATTTG	1	206.466	1	1	1	1	1	1	1	1	1	1	0	1	1	1	1	1	-	0	0	1	0	0	1	1	1	1	0	1	1	1	1	1	0	1	1	1	1	-	0	0	1	0	1	0	1	1
3552162	TGCAGAAATAACAGTTCCTTTGAATGACAGAAATAATCTGTTACAGATCGGAAGAGCGGTTCAGCAGGA	1	206.466	1	1	-	1	-	1	1	1	1	1	0	1	1	1	1	1	-	0	0	-	0	0	1	1	1	1	0	1	1	1	1	1	0	1	1	1	-	1	0	0	-	0	1	0	1	1
3553360	TGCAGCATGGGTCTATGTCACTCTAACTCCCTATAGGTGTTACAACATATTTACAGATCGGAAGAGCGG	1	206.466	1	1	1	1	1	1	1	1	1	1	0	1	1	1	1	1	-	0	0	1	0	0	1	1	1	1	0	1	1	1	1	1	0	1	1	1	1	1	0	0	1	0	1	0	-	1
3553435	TGCAGAGAGAATATGACGAATTTCATATCAGTTGATAAAATAATTCCAACTAAAAATTAGGATAGTTAC	1	206.466	1	1	1	1	1	1	1	1	1	1	0	1	1	1	1	1	-	0	0	-	0	0	1	1	1	1	0	1	1	1	1	1	0	1	1	1	1	1	0	0	1	0	1	0	1	1
3537635	TGCAGCTCTTGGCAGAAGATTCAGCTCTCAAGCCATTCAAGTCATATAAGCAGAGTGTAAAAAAGCTCA	1	207.368	0	0	0	0	0	0	0	0	0	0	1	0	0	0	0	0	1	1	1	0	1	1	0	0	0	0	1	0	0	0	0	0	1	0	0	0	0	0	1	1	0	1	0	1	0	0
3539693	TGCAGCAGCCCACTTCAATTCTGTGTATTCTAATTCAGTGGAAATCTGTTTCCTCAGAATATCATTACA	1	207.368	0	0	0	0	0	0	0	0	0	0	1	0	0	0	0	0	1	1	1	0	-	1	0	0	0	0	1	0	0	0	0	0	1	0	0	0	0	0	1	1	0	-	0	1	0	0
3541035	TGCAGCCTTCTCATCTTTTATCTTTGACACTCGGAACATAGCCAAATGAGTATCCCCTAACATTGACAA	1	207.368	0	0	0	0	0	0	0	0	0	0	1	0	0	0	0	0	-	1	-	0	1	1	0	0	0	0	1	0	0	0	0	0	1	0	0	0	0	0	1	1	0	1	0	1	0	0
3541691	TGCAGAGAGAGAAAATGATGAATTTCATATAGGTTGATCAAATAATTCCAACTAAAAATTACAGATCGG	1	207.368	0	0	0	0	0	0	0	0	0	0	1	0	0	0	0	0	1	1	1	0	1	1	0	0	0	0	1	0	0	0	0	0	1	0	0	0	0	0	1	1	0	1	0	1	0	0
3541774	TGCAGCAAATAAAAGAAATCACAAAAATGATGCCTACTAAGTGATATACATAAAAAAAAATCAACAAAT	1	207.368	0	0	0	0	0	0	0	0	0	0	1	0	0	0	0	0	1	1	1	0	1	1	0	0	0	0	1	0	0	0	0	0	1	0	0	0	0	0	1	1	0	1	0	1	0	0
3543459	TGCAGCATGGGTCTATGTCACTCTAATTCCCTATAGGTGCTACAACATATTTACAGATCGGAAGAGCGG	1	207.368	0	0	0	0	0	0	0	0	0	0	1	0	0	0	0	0	-	1	1	0	1	1	0	0	0	0	1	0	0	0	0	0	1	0	0	0	0	0	1	1	0	1	0	1	0	0
3543611	TGCAGCATAAATTTTGATTTTCATAAAAATAATAAATTACAGATCGGAAGAGCGGTTCAGCAGGAATGC	1	207.368	0	0	0	0	0	0	0	0	0	0	1	0	0	0	0	0	1	1	1	0	-	1	0	0	0	0	1	0	0	0	0	0	1	0	0	0	0	0	1	1	0	1	0	1	0	0
3543932	TGCAGTATTATTCTCCTTTTTATATATGTAGGCTATGGCTATTTACAGATCGGAAGAGCGGTTCAGCAG	1	207.368	0	0	0	0	0	0	0	0	0	0	1	0	0	0	0	0	-	1	1	0	1	1	0	0	0	0	1	0	0	0	0	0	1	0	0	0	0	0	1	1	0	1	0	1	0	0
3544195	TGCAGCAAAGGTAAGATCCTCTAGTTTCAAAATGATAATTAGTATTTTCTCAGCCACTTGCATTTGCTT	1	207.368	0	0	0	0	0	0	0	0	0	0	1	0	0	0	0	0	-	1	1	0	1	1	0	0	0	0	1	0	0	0	0	0	1	0	0	0	0	0	1	-	0	1	0	1	0	0
3545728	TGCAGACGGAAATGGAAATGGGCACGAGGAGTCGTTGCCTCCTCCGCCTCCTGTTGTCCCCTCAGATGT	1	207.368	0	0	0	0	0	0	0	0	0	0	1	0	0	0	0	0	1	1	1	0	1	1	0	0	0	0	1	0	0	0	0	0	1	0	0	0	0	0	1	1	0	1	0	1	0	0
3546668	TGCAGTGGTGATACCGATTCAGTGGTTCCAGTTACATCTTCAAGATATTCAATCAACACTCTTACAGAT	1	207.368	0	0	0	0	0	0	0	0	0	0	1	0	0	0	0	0	1	1	-	0	1	1	0	0	0	0	1	0	0	0	0	0	1	0	0	0	0	0	-	1	0	1	0	1	0	0
3547611	TGCAGCATAAAGAGCAACCATTTGCTTGTACAATTCAAAGATCTCAATATATGTTTTACTTATGTATTA	1	207.368	0	0	0	0	0	0	0	0	0	0	1	0	0	0	0	0	1	1	1	0	1	1	0	0	0	0	1	0	0	0	0	0	1	0	0	0	0	0	1	1	0	1	0	1	0	0
3548778	TGCAGAAATAAACACAGCTTTCTATACTCAATTCTGAGTTTACAGATCGGAAGAGCGGTTCAGCAGGAA	1	207.368	0	0	0	0	0	0	0	0	0	0	1	0	0	0	0	0	1	-	1	0	1	1	0	0	0	0	1	0	0	0	0	0	1	0	0	0	0	0	1	1	0	1	0	1	0	0
3549342	TGCAGGGCATTCAAGACTGGTTTGGAGGTTTCATGGAGGGATTCCCGGATTGGTTTGGCGATGACTTAT	1	207.368	0	0	0	0	0	0	0	0	0	0	1	0	0	0	0	0	1	1	1	0	1	1	0	0	0	0	1	0	0	0	0	0	1	0	0	0	0	0	1	1	0	-	0	1	0	0
3552899	TGCAGTCAAGTCGACGGAATTCGGAAATTTCCAGGTTTCCAATTTATCAATGATGGTCTCAGTATGTTC	1	207.368	0	0	0	0	0	0	0	0	0	0	-	0	0	0	0	0	1	1	1	0	-	1	0	0	0	0	1	0	0	0	0	0	1	0	0	0	0	0	1	1	0	1	0	1	0	0
3553084	TGCAGATACAACTGGAGAAACAGAAGGTGAATCAGACAATGGTGACAAATCTGATATTACTGAAACAAG	1	207.368	0	0	0	0	0	0	0	0	0	0	1	0	0	0	0	0	-	1	-	0	-	-	0	0	0	0	1	0	0	0	0	0	1	0	0	0	0	0	1	1	0	1	0	1	0	0
3553269	TGCAGAATTGACTGTTGCCAAAGTTATAGTTTTGACATGGAATTTGATAGCCTGTACCTCTCCCATTTA	1	207.368	0	0	0	0	0	0	0	0	0	0	1	0	0	0	0	0	1	1	1	0	1	1	0	0	0	0	1	0	0	0	0	0	1	0	0	0	0	0	1	1	0	1	0	1	0	0
3544879	TGCAGTGTAGTGTTTTATCAAATTACTATATCTCAGAGAAATTTCTGCACTTTTTTTACCCAGTTTCTT	1	207.895	1	1	1	1	1	1	1	1	1	1	0	1	1	1	1	1	0	0	0	-	0	0	-	1	1	1	0	1	1	-	1	1	0	1	1	1	1	1	0	0	1	0	1	0	1	1
3542510	TGCAGGTTTGCATTTTGCTTGTTTTCTTCTTTTTTACCATTCACCATTACCTGATTTCATTTTAGCATG	1	208.421	0	0	0	0	0	0	0	0	0	0	1	0	0	0	0	0	1	1	1	0	1	-	0	0	0	0	1	0	0	0	0	0	1	0	0	0	0	0	1	1	0	1	0	1	0	0
3543493	TGCAGCAATTTTTCATAACAAAACCACAACAAATTTCATGACCAAGTATAAAAACAGAAACTGAAAACT	1	208.421	0	0	0	0	0	0	0	0	0	0	1	0	0	0	0	0	1	1	1	0	1	1	0	0	0	0	1	0	0	0	0	0	1	0	0	0	0	0	1	1	0	1	0	1	0	0
3544025	TGCAGTATTTCATCTACAATTAGCTCTACTCAAAAACACAATGCATTGAGTTATTAGGAATGACTACCA	1	211.579	0	0	0	0	0	0	0	0	0	1	-	0	0	0	0	0	1	-	1	0	1	-	0	0	0	0	1	0	0	0	0	0	1	0	0	0	0	0	1	-	0	1	0	1	0	0
3550191	TGCAGGTAAGCCCACAGGAAATTCTAAAAGCGCAGGTAACTTTGCAGGAAATTCAGAAATCCATATATA	1	211.579	0	0	0	0	0	0	0	0	0	1	1	0	0	0	0	0	-	1	1	0	-	1	0	0	0	0	1	0	0	0	0	0	1	0	0	0	0	0	1	1	0	1	0	1	0	0
3551766	TGCAGACTCAAAGGGACTCGTATCTATGGTCGGTCTTGACTTCACTACTAAAGATTTTTTTTACAGATC	1	211.579	1	1	1	1	1	1	1	1	1	0	0	1	1	1	1	1	-	0	0	1	0	0	1	1	1	1	0	1	-	1	1	1	0	1	1	1	1	1	0	0	1	0	1	0	-	1
3546349	TGCAGAAGAAATTATAATTTACATTTAGGTTGTTGCATGTTGAATATATATATATCAACAGAAAAAAGA	1	212.632	0	0	0	0	0	0	0	0	0	0	1	0	0	0	0	0	-	1	1	0	1	1	0	0	0	0	-	0	0	0	0	0	1	0	0	0	0	0	1	1	0	1	0	1	0	0
3546721	TGCAGAAGAAAATTATAATTCACATTTAGGTTGGTGCGCGTTGAATATATATGTCAACAGAAAAAGAAA	1	212.632	1	1	1	1	1	1	1	1	1	1	0	1	1	1	1	1	-	0	0	1	0	0	-	1	1	1	0	1	1	-	1	-	0	1	1	1	1	1	0	0	1	0	1	0	1	1
3546972	TGCAGTGAATGTGCTGTTTGGATCAGTTTTTACCCAAAGTCAAATTGTCAGCTAAAGATTATACAGAAT	1	212.632	0	0	0	0	0	0	0	0	0	0	1	0	0	0	0	0	1	1	-	0	1	1	0	0	0	0	1	0	0	0	0	0	1	0	0	0	0	0	1	1	0	1	0	-	0	0
3549540	TGCAGTGAATGTGCTGTTTGGATCAGTTTTTACCCAAAATCAAATTGTCAGCTAATGATTATACAGAAT	1	212.632	1	1	1	-	1	1	1	1	1	1	0	1	1	1	1	1	-	0	0	1	0	0	1	1	1	1	0	1	1	1	1	1	0	1	-	1	1	1	0	0	1	0	1	0	1	1
3536833	TGCAGTAGGATATATTGGATCCATATACCATGCTCATGGGAGGGCCCTGTGTGGTCATAGCCGTGTGAA	1	215.789	0	0	0	0	0	0	0	0	0	0	1	0	0	0	0	0	0	1	1	0	1	1	0	0	0	0	1	0	0	0	0	0	1	0	-	0	0	0	1	1	0	1	0	1	0	0
3550082	TGCAGGATCTCAAAGTGGACACTCTCTTGACTGGAGGAGCAGACTAGATGTTGCTGTAAAGATAGGGGA	1	215.789	0	0	0	0	0	0	0	0	0	0	1	0	0	0	0	0	0	1	1	0	-	-	0	0	0	0	1	0	0	0	0	0	1	0	0	0	0	0	1	1	0	1	0	1	0	0
3551192	TGCAGTGGAATTTTTCCTTTTCAGTACATAGTTACATGCCTCGCAAACTGAGACAAACATGTTTTCAGT	1	215.789	0	0	0	0	0	0	0	0	0	0	1	0	0	0	0	0	0	1	1	0	1	-	0	0	0	0	1	0	0	0	0	0	1	0	0	0	0	0	1	1	0	1	0	1	0	0
3542841	TGCAGGATCTCAAAGTGGACACTCTCTTGACTGGAGGAGCAGACTAGATGTTGCTGTAAAGATAGCAGA	1	216.842	1	1	1	1	1	1	1	1	1	1	0	1	-	1	1	1	-	0	0	1	0	0	1	1	-	1	0	1	-	1	1	1	0	1	-	1	1	-	0	0	-	0	1	0	1	-
3543571	TGCAGGCCTGCTCATAATCTCATTATCAGGTTAGGTGTTGTATGAAATGGTTTTGGTTACAGATCGGAA	1	216.842	0	0	0	0	0	0	0	0	0	0	-	0	0	0	0	0	1	0	1	0	1	1	0	0	0	0	1	0	0	0	0	0	1	0	0	0	0	0	1	1	0	1	-	1	0	0
3544126	TGCAGGTATGCAGACAGGATGACAGATAAGCTGTAGAAATCTAATACTACTAGTATATGATACGATGAT	1	216.842	1	1	1	-	-	1	1	1	1	1	0	1	1	1	1	1	-	0	0	1	0	0	1	1	1	-	0	1	1	1	1	1	0	1	1	1	-	1	0	0	1	0	1	0	1	1
3549851	TGCAGAAGGCATTACAAACCCCTGCAACTAGCATTACCATCATAATATGGCATCATCAACTAAATGGCT	1	216.842	0	0	0	0	0	0	0	0	0	0	1	0	0	0	0	0	1	-	1	0	1	1	0	0	0	0	1	0	0	0	0	0	1	0	0	0	0	0	1	1	0	1	-	1	0	0
3550327	TGCAGGTATGCAGACAGGGAGACAGATAAGCTGTAGAAATCTAATACTACTAGTATATGATACTATGAT	1	216.842	0	0	0	0	0	0	0	0	0	0	1	0	0	0	0	0	1	1	-	0	1	1	0	0	0	0	1	0	0	0	0	0	1	0	0	0	0	0	1	-	0	1	0	1	0	0
3551660	TGCAGACCATCCAGGAATTTGTGGATGATCATCACTTTCAGCTTCTTCATCATTCCCTTTTGCATCAGT	1	216.842	-	1	1	1	1	1	1	1	1	1	0	1	1	1	1	1	-	0	0	1	0	0	-	1	1	1	0	1	1	1	1	1	0	1	1	1	1	1	0	0	1	0	1	0	1	1
3544273	TGCAGGGTTAGTTCAAGGTCCATGTGGTGATACAGGGCCAGTAATGGCATGTTGTTGATGCAAGTCTTC	1	217.895	1	1	1	-	1	1	1	1	1	1	0	1	1	-	1	1	1	0	0	-	0	0	1	1	1	1	0	1	1	1	1	1	0	1	1	1	-	1	0	0	1	0	0	0	1	1
3544441	TGCAGATCACTGGTTGCAGGTATACCATGCACATGCACATGCACATTGTTTACCATTTGCCTTCATTTT	1	217.895	0	0	0	0	0	0	0	0	0	0	1	0	0	0	0	0	-	1	1	0	1	1	0	0	0	0	1	0	0	0	0	0	1	0	0	0	0	0	1	1	0	1	1	1	0	0
3546036	TGCAGGTCTCGCAGAATCTGAATTCCATGAAAAGATTAGCTTATAAATCCAAACAGTGTTTACTTGTTG	1	217.895	0	0	0	0	0	0	0	0	0	0	1	0	0	0	0	0	1	1	1	0	1	1	0	0	0	0	1	0	0	0	0	0	1	0	0	0	0	0	-	1	0	1	1	1	0	0
3548192	TGCAGCTTGGTTCATTGCTCAAATCCTTGGTGGCAGCTTGGTGAATTTGGTCATGGCTTTTATGGTTGG	1	217.895	0	0	0	0	0	0	0	0	0	0	1	0	0	0	0	0	1	1	1	0	1	1	0	0	0	0	1	0	0	0	0	0	1	0	0	0	0	0	1	1	0	1	1	1	0	0
PPT1_SNP2		1	217.895	-	0	0	-	0	0	-	-	0	0	1	0	-	0	0	-	-	1	1	0	1	-	0	0	0	0	1	0	0	0	0	0	-	0	-	0	0	0	1	1	-	1	1	-	-	-
3548275	TGCAGAAAACACAAATTTCAAAACTCAATCATATAAATAACTCCAAATTCAAACACGAAACCAGTTCAA	1	217.895	0	0	0	0	0	0	0	0	0	0	1	0	0	0	0	0	-	1	1	0	1	1	0	0	0	0	1	0	0	0	0	0	1	0	0	0	0	0	1	-	0	1	1	1	0	0
3548590	TGCAGAATGAATTTATGTGGTTTTGAGATTGTTGTGAAATTATGGTTTTTGAATGTAACTTGTAGGCAA	1	217.895	1	1	-	1	1	1	1	1	1	-	0	1	-	1	1	-	0	0	0	-	0	0	1	1	1	1	0	1	1	1	1	1	0	1	1	1	1	-	0	0	1	0	0	0	1	1
3551200	TGCAGGTAACAATGTATTATCATGTCAATGATAGAGAAATTCTAGACAAAATTACAGATCGGAAGAGCG	1	217.895	0	0	0	0	0	0	0	0	0	0	1	0	0	0	0	0	1	-	1	0	1	-	0	0	0	0	1	0	0	0	0	0	1	0	0	0	0	0	1	1	0	1	1	1	0	0
3551452	TGCAGGTCATCATTTGATCCGCAGGATAGTCCAACAATTTACAGATCGGAAGAGCGGTTCAGCAGGAAT	1	217.895	1	1	1	1	1	1	1	1	1	1	0	1	1	1	1	1	-	0	0	1	0	0	1	1	1	1	0	1	1	1	1	-	0	1	-	1	1	1	0	0	1	0	0	0	1	1
3551844	TGCAGGTTCTGCTTTCCATGCTCGTGTGAATCAATTAGCTTGAGTTACAGATCGGAAGAGCGGTTCAGC	1	217.895	1	1	1	1	1	-	1	1	1	1	0	1	1	1	1	1	0	0	0	1	0	0	1	1	1	-	0	1	-	-	1	1	0	1	1	1	1	1	0	0	1	0	0	0	1	1
3551980	TGCAGAAAACACAAATTTCAAAACTCAATCAATATAAATAACTTCAAATTCAAACACGAAATCAGTTCA	1	217.895	1	1	1	1	1	1	1	1	1	1	0	1	1	1	1	1	-	0	0	1	0	0	1	1	1	1	0	1	1	1	1	1	0	-	1	1	1	1	0	0	1	0	0	0	1	1
3552386	TGCAGATCACTGGTTGCAGGTATACCATGCACATGCACATGCACATTATTTACCATTTGCCTCTCATTT	1	217.895	1	1	1	1	1	1	1	1	1	1	0	1	1	1	1	1	1	0	0	1	0	0	-	1	1	1	0	1	1	1	1	-	0	1	1	1	1	1	0	0	-	0	0	0	-	1
3542388	TGCAGACTCTTTCCACCTTCACTTTTTTTCCAAACCAGACCAAAATTTTAGCCTCGGGCTAGACCAAAA	1	220	0	0	0	0	0	0	0	0	0	0	1	0	0	0	0	0	1	-	1	0	1	1	0	0	0	0	1	0	0	0	0	0	1	0	0	0	0	0	1	1	0	1	1	1	0	0
3544016	TGCAGCCTCAAACGTATGATACATGTTAGTGGTAGCTTAGATTGGAAGAAAGATGACGAAACAATTAGC	1	220.702	1	1	1	1	1	1	1	1	1	1	0	1	1	1	1	1	-	0	0	1	0	0	1	1	1	1	0	1	1	1	1	1	0	1	1	1	1	1	0	0	1	0	0	0	1	-
3550165	TGCAGGTAAGTCCAGAACTGTATGGAGACAAATATCCAAGGTTCTTCACTTATTGGACTGTGAGTATTT	1	220.702	1	1	1	-	1	1	1	1	1	1	0	1	1	1	1	1	-	0	0	1	0	0	1	1	1	1	0	1	-	1	1	1	0	1	1	1	1	1	0	0	1	0	0	0	1	1
3550471	TGCAGTGAGCATCTCACTCAAGATTCACTACTGAAGAGCTTTTACACTTGCCCTTGCACGTGTTTCCTT	1	220.702	1	1	1	-	1	1	1	1	1	1	0	1	-	1	1	1	-	0	0	1	0	0	1	1	1	1	0	1	-	1	1	1	0	1	1	1	1	1	0	0	1	0	0	0	1	1
3542337	TGCAGTGAGCATCTCACTCAGATTCACTACTGAAGAGGTTTTACACTTGCACTTGCACGTGTTTCCTTT	1	221.053	0	0	0	0	0	0	0	0	0	0	1	0	0	0	0	0	1	1	1	0	1	-	0	0	0	0	1	0	0	0	0	0	1	0	0	0	0	0	1	1	0	1	1	1	0	0
3546466	TGCAGCCTCAAACGTACGTATGATACATGTTAGTGGTAGCTTAGATTGGAAGAAAGATGACGAAACAAT	1	221.053	0	0	0	0	0	0	0	0	0	0	1	0	0	0	0	0	-	1	1	0	-	1	0	0	0	0	1	0	0	0	0	0	1	0	0	0	0	0	1	1	0	1	1	1	0	0
3547075	TGCAGTTTTAGTTATTTTTGCTTGTAGTCAAAGTTTGTTTGATATCTTTTGTGTACTTGTTATTACAGA	1	221.053	0	0	0	0	0	0	0	0	0	0	1	0	0	0	0	0	1	1	1	0	1	-	0	0	0	0	-	0	0	0	0	0	1	0	0	0	0	0	-	1	0	1	1	1	0	0
3548893	TGCAGAATGAAATGGTTCCTTAGTGGAAAATAGCTATAATATGAAAATTCAATTACAGATCGGAAGAGC	1	221.053	0	0	0	0	0	0	0	0	0	0	1	0	0	0	0	0	1	1	1	0	1	1	0	0	0	0	1	0	0	0	0	0	1	0	0	0	0	0	1	1	0	1	1	1	0	0
3542097	TGCAGAAGAATCGTCAATACTTCCCTTAGTAGAAGCAATGAAGAGTTCGTTACCACTCTCTACGGAATA	1	222.105	0	0	0	0	0	0	0	0	0	0	-	0	0	0	0	0	-	1	1	0	1	1	0	0	0	0	1	0	0	0	0	0	1	0	0	0	0	0	1	1	0	1	1	1	0	0
3545086	TGCAGCAAATGAATAATCTAATGGATAATAACTATACAACATTACAGATCGGAAGAGCGGTTCAGCAGG	1	222.105	0	0	0	0	0	0	0	0	0	0	1	0	0	0	0	0	-	1	1	0	1	-	0	0	0	0	1	0	0	0	0	0	-	0	0	0	0	0	1	1	0	1	1	1	0	0
3546666	TGCAGAAAATAGTAAACTACGGATATCATTTACAAAACAACTTACAGATCGGAAGAGCGGTTCAGCAGG	1	222.105	1	1	1	1	-	-	1	1	1	1	0	1	1	1	-	1	-	0	0	1	0	0	1	1	1	1	0	1	1	1	1	1	0	1	1	1	1	-	0	0	1	0	0	0	1	1
3546686	TGCAGGCAAATGCTATTATTGCCATTCGTCTCTTGGTTAGAAATTGGGGCTTAGAGCAAATACCTTCAT	1	222.105	0	0	0	0	0	0	0	0	0	0	1	0	0	0	0	0	1	1	1	0	1	-	0	0	0	0	1	0	0	0	0	0	1	0	0	0	0	0	1	1	0	1	1	1	0	0
3547964	TGCAGAAAATAGTAAACAACTGATATCATTTACAAAACAACTTACAGATCGGAAGAGCGGTTCAGCAGG	1	222.105	0	0	0	0	0	0	0	0	0	0	1	0	0	0	0	0	1	1	1	0	1	1	0	0	0	0	1	0	0	0	0	0	1	0	0	0	0	0	1	1	0	1	1	1	0	0
rfs_SNP1		1	222.105	-	0	0	-	0	0	-	-	0	0	1	0	-	0	0	-	-	1	1	0	1	-	0	0	0	0	1	0	0	0	0	0	-	0	0	0	0	0	1	1	-	1	1	-	-	-
3549635	TGCAGCCACATGGCAAGTCTCCAAACTTTCATGATATTACAGATCGGAAGAGCGGTTCAGCAGGAATGC	1	222.105	0	0	0	0	0	0	0	0	0	0	1	0	0	0	0	0	-	1	-	0	1	1	0	0	0	0	1	0	0	0	0	0	1	0	0	0	0	0	1	1	0	1	1	-	0	0
3551214	TGCAGAAAATATGAAAAAGTTGATTACTAATAAAGTAATTACAGATCGGAAGAGCGGTTCAGCAGGAAT	1	222.105	0	0	0	0	0	0	0	0	0	0	1	0	0	0	0	0	-	1	1	0	1	-	0	0	0	0	1	0	0	0	0	0	1	0	0	0	0	0	1	1	0	1	1	1	0	0
3551286	TGCAGGAACAAGGAAAACAATTATGCTGTGGCTGCAATTACAGTTGCAGAAGATATTTACAGATCGGAA	1	222.105	0	0	0	0	0	0	0	0	0	0	1	0	0	0	0	0	-	1	1	0	1	1	0	0	0	0	1	0	0	0	0	0	1	0	0	0	0	0	1	1	0	-	1	1	0	0
3551516	TGCAGAAGAATCGTCAATACTTCCCTTAGTAGAGGCAATGAAGAGTTTGTTACAGATCGGAAGAGCGGT	1	222.105	1	1	1	1	1	1	1	1	1	1	0	1	1	1	1	1	-	0	0	1	0	0	1	1	1	1	0	1	1	1	1	1	0	1	-	1	1	1	0	0	1	0	0	0	1	1
3552948	TGCAGCAACACCTACTATTTGCTCGAGCGAACTCACCTTTTTCATCTCTAATCAACCACCACCATTACA	1	222.105	0	0	0	0	0	0	0	0	0	0	1	0	0	0	0	0	-	0	1	0	1	1	0	0	0	0	1	0	0	0	0	0	1	0	0	0	0	0	1	1	0	-	1	1	0	0
3543410	TGCAGCAAGCATGTGTACACAATCATCCACAAATTGAGCCAACAATTCCACATCAGCATATGTAGTTTA	1	223.158	0	0	0	0	0	0	0	0	0	0	1	0	0	0	0	0	1	1	1	0	1	1	0	0	0	0	1	0	0	0	0	0	1	0	0	0	0	0	1	1	0	1	1	1	0	0
3543900	TGCAGATTTCTAAAATATATGATTTTCTAAAGATAATTTTGTTACAGATCGGAAGAGCGGTTCAGCAGG	1	223.158	0	0	0	0	0	0	0	0	0	0	-	0	0	0	0	0	1	1	1	0	1	1	0	0	0	0	-	0	0	0	0	0	1	0	0	0	0	0	1	1	0	1	-	1	0	0
3544447	TGCAGCAGGAACAAACAAACAAGCTTTGTAACATAAGTAAGACAAAGGAAATTCTTTGGTACCCTGAAA	1	224.211	0	0	0	0	0	0	0	0	0	0	1	0	0	0	0	0	1	1	1	0	1	1	0	0	0	0	1	0	0	0	0	0	-	0	0	0	0	0	1	1	0	1	1	1	0	0
3546424	TGCAGACAAATCACCAACTAGCATGACAAAATATCAAGCTTGTAATTATTTATTATTACAGATCGGAAG	1	224.211	0	0	0	0	0	0	0	0	0	0	1	0	0	0	0	0	-	1	1	0	1	1	0	0	0	0	1	0	0	0	0	0	1	0	0	0	0	0	1	1	0	-	1	1	0	0
3546448	TGCAGTGCTGAAGTCTGTGATTCGAATCTTTGCAGCGTCATCCTTCTGTGAGTATGAGGATTAGGGCAC	1	224.211	0	0	0	0	0	0	0	0	0	0	1	0	0	0	0	0	1	1	1	0	1	-	0	0	0	0	1	0	0	0	0	0	1	0	0	0	0	0	1	1	0	1	1	1	0	0
3544501	TGCAGAAATGACTGTTTTTGATTTTTTGATTTTTCTTATCACACACAAAATAATGTTTACAGATCGGAA	1	225.263	0	0	0	0	0	0	0	0	0	0	1	0	0	0	0	0	0	-	1	0	1	1	0	0	0	0	1	0	0	0	0	0	1	0	0	0	0	0	1	1	0	1	1	1	0	0
3547148	TGCAGGTAGGGGTGGCCTAAAATTATCAACAAGTAAAAAAGAATGGCTCATTGCATCTTACAAAAAGTT	1	225.263	-	1	1	1	1	1	1	1	1	-	0	1	1	1	1	1	-	0	0	1	-	0	1	1	-	1	0	1	1	-	1	1	0	1	1	1	1	1	0	0	1	0	0	0	1	1
3551399	TGCAGGTGTTTATTCGGATGGGTTGGAACATAAACACCCTTAGTCAAAATCACTCCAATTTTTACAGAT	1	225.263	0	0	0	0	0	0	0	0	0	0	1	0	0	0	0	0	-	1	1	0	1	1	0	0	0	0	1	0	0	0	0	0	1	0	0	0	0	0	1	1	0	1	1	1	0	0
3543074	TGCAGAGTTCTGGAATTGTTCTAACATGATAAGTTGGCATTCATTTTTTATTACAGATCGGAAGAGCGG	1	226.316	0	0	0	0	0	0	0	0	0	0	1	0	0	0	0	0	-	1	1	0	-	1	0	0	0	0	-	0	0	0	0	0	1	0	0	0	0	0	1	1	0	1	1	1	0	0
3543216	TGCAGCCAGGCACAGGTACATTTTAGGCAAAAAAACAAGGTCACTTTTCTTTTACAGATCGGAAGAGCG	1	226.316	1	1	-	-	1	1	1	1	1	1	0	1	1	1	1	1	1	0	0	1	0	0	1	1	1	1	0	1	-	1	1	1	0	1	1	1	-	1	0	0	1	0	0	0	1	-
3545335	TGCAGTCAGTTGTAAAATGATAGAAATTATACCTGCCGCAGACCTAACCCTTCCACCACCGTCATGGTT	1	226.316	0	0	0	0	0	0	0	0	0	0	1	0	0	0	0	0	1	1	1	0	1	1	0	0	0	0	1	0	0	0	0	0	1	0	0	0	0	0	1	1	0	1	1	1	0	0
3548774	TGCAGATACAACACAACACAAATTTTGCAACTACTTTTTCCTTTTGTCATTTACACGAGTTTATAAATT	1	226.316	0	0	0	0	0	0	0	0	0	0	1	0	0	0	0	0	1	1	1	0	1	1	0	0	0	0	1	0	0	0	0	0	1	0	0	0	0	0	1	1	0	1	1	1	0	0
3550755	TGCAGCAGCATCGACATAAAAATTATTAGAAGTCAGGCATACAATTCTTTCAAAAAAATTTTAGTTAGC	1	226.316	0	0	0	0	0	0	0	0	0	0	-	0	0	0	0	0	1	1	1	0	1	1	0	0	0	0	1	0	0	0	0	0	1	0	0	0	0	0	1	1	0	1	1	1	0	0
3551471	TGCAGCAGCCTGCAAATAAACCAGTTAGCACACTGTCAAGTAGAAATAGGACCTGCAATTACAGATCGG	1	226.316	0	0	0	0	0	0	0	0	0	0	-	0	0	0	0	0	-	1	-	0	1	1	0	0	0	0	1	0	0	0	0	0	1	0	0	0	0	0	1	1	0	1	1	1	0	0
3552238	TGCAGTTTCTGCCATGCCTCTATTATGGCAGTTGCGGTGTGAAATTTGATTCAGTGTTTGAAATACAAT	1	226.316	0	0	0	0	0	0	0	0	0	0	1	0	0	0	0	0	1	-	1	0	1	1	0	0	0	0	1	0	0	0	0	0	1	0	0	0	0	0	1	1	0	1	1	1	0	0
3562971	TGCAGTTTCTGCTCTATTGTAGCCGTTCCCGTGTAAATTTTGATTCAGTGTTTGAAATACAGTGTTACA	1	226.316	1	1	1	1	1	1	1	1	1	1	0	1	1	1	1	1	-	0	0	1	0	0	1	1	1	1	0	1	1	-	1	1	0	1	1	1	1	1	0	0	1	0	0	0	1	1
3564207	TGCAGTGCAAGACAGTTTGAATCAAGTTCAGTAAATTCAAAAAAACATTTACAGATCGGAAGAGCGGTT	1	226.316	1	1	1	1	1	1	1	1	1	1	0	1	1	1	1	1	-	0	0	1	0	0	1	1	1	1	0	1	-	1	1	1	0	1	-	1	1	1	0	0	1	0	0	0	1	1
3564911	TGCAGACAACGAATGAGGGGCATTCATAATAAAGTTACAGATCGGAAGAGCGGTTCAGCAGGAATGCCG	1	226.316	1	1	1	-	1	1	1	1	1	1	0	1	1	1	1	1	-	0	0	-	0	0	1	1	1	1	0	1	1	1	1	1	0	1	1	1	1	1	0	0	1	0	0	0	1	1
3567908	TGCAGGAAACCAACCTGTTGAGAAAGGTCAAGCACTGCCTGCTGCTGCTACCAGCCATCACCAACGGCA	1	226.316	0	0	0	0	0	0	0	0	0	0	1	0	0	0	0	0	1	1	-	0	1	1	0	0	0	0	1	0	0	0	0	0	1	0	0	0	0	0	1	1	0	1	1	1	0	0
3541614	TGCAGATACAACACAACACAAATTTTGCAACTACTTTTCCCTTTTTGTCATTTACACGAGTTTATAAAT	1	227.368	1	1	1	1	1	1	1	1	1	1	0	1	1	1	1	1	0	0	0	1	0	0	1	1	-	1	0	1	1	-	1	1	0	1	1	1	1	1	0	0	1	0	0	0	1	1
3553447	TGCAGTGACCATAATCGTAATACCATCTACAATTTTAGTATTTACAGATCGGAAGAGCGGTTCAGCAGG	1	227.368	1	1	1	-	1	1	1	1	1	-	0	1	1	1	1	1	0	0	0	1	0	0	1	1	1	1	0	1	-	-	1	1	0	1	1	1	1	1	0	0	1	0	0	0	1	1
3562843	TGCAGAGTTCTGGAATTGTTATAACATGATAAGTTGGCATTCATTTTTTATTATTTTGGTGCTAGAATT	1	227.368	1	1	1	1	1	1	1	1	1	1	0	1	-	1	1	1	-	0	0	1	0	0	1	1	-	1	0	1	-	1	1	1	0	1	1	1	1	-	0	0	1	0	0	0	1	1
3548520	TGCAGAACTTTGAGGATCTGCAATCTTTCTGACCTAACGGAACATTTCTCTCAAATGGTAAGATATCTC	1	229.474	0	0	1	0	-	0	0	0	0	0	1	0	0	0	0	0	1	1	1	0	1	1	0	0	0	0	1	0	0	0	0	0	1	0	0	1	0	0	1	1	0	1	1	1	0	0
3542502	TGCAGCCACATACTGTTTCATTATATATTTCGCCATTGAAACCTCCTGCATAATCATAAAAAACAAAAG	1	229.825	1	1	0	1	-	1	1	1	1	1	0	1	-	1	1	1	-	0	0	1	-	0	1	1	1	1	0	1	1	1	1	1	0	1	1	0	1	1	0	0	1	0	0	0	1	1
3544173	TGCAGAACTTTGAGGATCTGCAATCTTTCTGATCTAACGGAACATTTCTCTCAAATGATAAGATATCTC	1	229.825	1	1	0	1	1	1	1	1	1	1	0	1	-	1	1	1	-	0	0	1	0	0	1	1	1	1	0	1	1	1	1	1	0	1	1	0	1	1	0	0	1	0	0	0	1	1
3544464	TGCAGCAAAAGCAGATTGAAGCAGTTGAAGATATGGAAAACGATGCATACGTTTTTGTTCCCTCAAACG	1	229.825	-	1	0	1	1	1	1	1	1	1	0	1	1	1	1	1	-	0	0	1	0	0	1	-	1	1	0	1	1	1	1	1	0	1	1	0	1	1	0	0	1	0	0	0	1	1
3547325	TGCAGTTGTTGTTCTTTTTGTAATTGTGAGGAAAAATCTGCAATGGTTATCTTTGCATTTGAAATAAGT	1	229.825	1	1	0	1	1	1	1	1	1	1	0	1	1	1	1	1	-	0	0	-	0	0	1	1	1	1	0	1	1	1	1	1	0	-	1	0	1	1	0	0	1	0	0	0	-	1
3547356	TGCAGTTTCATGAACAAAAAGATCAAAGTCTCACCTAAGAAGAAGACTGAGTTTTGGATGGTGGACCAC	1	229.825	1	1	0	1	1	-	1	1	1	1	0	1	-	1	1	1	1	0	0	1	0	0	1	1	1	1	0	1	1	1	1	1	0	1	-	0	1	-	0	0	1	0	0	0	1	1
3536679	TGCAGCAGGCATTGAACAGAGCAAACATCCACCTGTAGCAGAACACAACTAAGCTTTTAGCTATGCATT	1	230.526	1	1	0	1	1	1	1	1	1	1	0	1	1	1	1	1	0	0	0	1	0	0	1	1	1	1	0	1	-	1	1	1	0	1	1	0	1	-	0	0	-	0	0	0	1	-
3545810	TGCAGTTAGATACTTGATTGTTTTCATTTTGTGTGGAAGTTACAGATCGGAAGAGCGGTTCAGCAGGAA	1	230.526	0	0	1	0	0	0	0	0	0	0	1	0	0	0	0	0	-	0	1	0	1	1	0	0	0	0	1	0	0	0	0	0	1	0	0	1	0	0	-	1	0	1	1	1	0	0
3550416	TGCAGTAACACCTATGAGGCAAGTCATGGCCATCCATAACCAAAGAAAATATCCAGGCATGTATCAACA	1	232.982	1	-	1	1	1	1	1	1	1	1	0	1	-	-	1	1	0	0	0	1	0	0	1	1	1	1	0	1	1	1	1	1	0	-	1	-	-	1	0	0	1	0	0	0	1	1
3552872	TGCAGGGTTTTACCATCTGAGTTGTACTTACGGGGGCGTTCATAACCCATTGTTACAGATCGGAAGAGC	1	232.982	1	1	1	1	-	1	1	1	1	-	0	1	1	1	1	1	0	0	0	-	0	0	1	1	1	1	0	1	1	1	1	-	0	1	1	1	1	1	0	0	1	0	0	0	1	1
3568067	TGCAGACAACCAGTGAGGGGCGGTTCATAATAAAGTTACAGATCGGAAGAGCGGTTCAGCAGGAATGCC	1	235.79	0	0	0	0	0	0	0	0	0	0	1	0	0	0	0	0	1	1	1	0	1	1	0	0	0	0	1	0	0	0	0	0	1	0	0	0	0	0	1	1	0	1	1	1	0	0
3543566	TGCAGCTTTACTACACAACAAGAACAACTCAACTGCTACCGTCGTTCACATGCATGGTATTCTTTCTTT	1	236.842	0	0	0	0	0	0	0	0	0	0	1	0	0	0	0	0	0	1	1	0	1	-	0	0	0	0	1	0	0	0	0	0	1	0	0	0	0	0	1	1	0	1	1	1	0	0
3541111	TGCAGACACTAAAGCTACTTATGGAATGCAAAAAAATGAGGAAAGAAATCGGCACTGTCGTGACGTTTA	1	238.947	0	0	0	0	0	0	0	0	0	0	1	0	0	0	0	0	1	1	1	0	1	1	0	0	0	0	1	0	0	0	0	0	1	0	-	0	0	0	1	1	0	1	1	0	0	0
3541819	TGCAGAATTATACTGGACCACTACCGTTACATACAAATTTTGATCAGGTTACAGATCGGAAGAGCGGTT	1	238.947	0	0	0	0	0	0	0	0	0	0	1	0	0	0	0	0	1	1	1	0	1	1	0	0	0	0	1	0	0	0	0	0	1	0	0	0	0	0	1	1	0	1	1	0	0	0
3542545	TGCAGTACATATAATGCTGATTTGGACGGTGATGAGTTTACAGATCGGAAGAGCGGTTCAGCAGGAATG	1	238.947	0	0	0	0	0	0	0	0	0	0	1	0	0	0	0	0	1	1	1	0	1	1	0	0	0	0	1	0	0	0	0	0	-	0	-	0	0	0	1	1	0	1	1	0	0	0
3544811	TGCAGCCATATATAATATATGTATTTTCTGAGATGCCTTCAAAGTGCTAAATATATTTTTACAGATCGG	1	238.947	0	0	0	0	0	0	0	0	0	0	1	0	0	0	0	0	1	1	1	0	1	1	0	0	0	0	1	0	0	0	0	0	1	0	-	0	0	0	1	1	0	1	1	0	0	0
3545366	TGCAGTTGTATAATACATGCAAATTGTTTTCTCCCCCTTTACAGATCGGAAGAGCGGTTCAGCAGGAAT	1	238.947	0	0	0	0	0	0	0	0	0	0	1	0	0	0	0	0	0	1	1	0	1	-	0	0	0	0	1	0	0	0	0	0	1	0	0	0	0	0	1	1	0	1	1	0	0	0
3546801	TGCAGTACTCCCCAAGATTTCTCCACAAGACCCCACCAACTGCAATATCGAATGCAGGGCAATGATGCT	1	238.947	0	0	0	0	0	0	0	0	0	0	1	0	0	0	0	0	-	1	1	0	1	1	0	0	0	0	1	0	0	0	0	0	1	0	0	0	0	0	1	1	0	1	1	0	0	0
3547282	TGCAGTAATGAGTGAAGAATCTGGGGACAAATCACAGTTCAATAAGTATACGAGTGTGTGATTACAGAT	1	238.947	0	0	0	0	0	0	0	0	0	0	1	0	0	0	0	0	1	0	1	0	1	1	0	0	0	0	1	0	0	0	0	0	1	0	0	0	0	0	1	1	0	1	1	0	0	0
3541671	TGCAGCTGTGCTGGACATTTCAGAAGTGTCGGAAATGGGCCAACAAAAATGAATAAATTATCTACGGTA	1	239.211	1	1	1	-	1	1	1	1	1	1	0	1	1	1	1	1	0	0	0	1	0	0	1	1	1	1	0	1	1	1	1	1	0	1	1	1	1	1	0	0	1	0	0	1	1	1
3543075	TGCAGAATGTTGATAACTTTTGTATATTTGTAACTTCATTTTACAGATCGGAAGAGCGGTTCAGCAGGA	1	239.211	1	1	1	1	1	1	1	1	1	1	0	1	1	1	1	1	0	0	0	1	0	0	1	1	1	1	0	1	1	-	1	1	0	1	1	1	1	1	0	0	-	0	0	1	1	1
3543858	TGCAGACAACAACCGATTGGAAGAAGAAGAAGGAAATTGAAGCAAGAAGAGTTTGAAAGCTTGAAGTTT	1	239.211	1	1	-	-	1	-	1	1	1	1	0	1	1	1	-	1	0	0	0	1	0	0	-	1	1	1	0	1	1	1	1	1	0	1	-	1	1	1	0	0	1	0	0	1	1	1
3544690	TGCAGCCATTATAATTTATGTATTTTCTGAGACGCCTTTGAAGTGCTAAATATATTTTACAGATCGGAA	1	239.211	1	1	1	1	1	1	1	1	1	1	0	1	1	1	1	1	0	0	0	1	0	0	1	1	-	1	0	1	1	1	1	1	0	1	-	1	1	1	0	0	1	0	0	1	1	1
3545863	TGCAGAACTATACTTCAAGGATTCTGACAAAATTCAAAACAGCATAAAATCAAAAACAATAACAAATGA	1	239.211	1	1	1	1	1	1	1	1	1	1	0	1	-	1	1	-	0	0	0	1	0	0	1	1	1	1	0	1	1	0	1	1	0	1	1	1	1	1	0	0	1	0	0	1	-	-
3549280	TGCAGTGAATCAGGAAATGAACCGAACCTATCCTTTATAAACTGAACTTTTGAAACAGCTCACTAGCCG	1	239.211	1	1	1	-	1	1	1	1	1	1	0	1	1	1	1	-	0	0	0	1	0	0	1	1	1	1	0	1	1	-	1	1	0	1	-	1	-	1	0	0	1	0	0	1	1	-
3550423	TGCAGACACTAAAGCTACTTATGATCAAAAAGATGAGGAAAGAAATCGGCACTGTCGTGACGTTTACAG	1	239.211	1	1	1	1	1	1	1	1	1	1	0	1	1	1	1	1	0	0	0	1	0	0	1	1	1	1	0	1	1	1	1	1	0	1	-	1	1	1	0	0	1	0	0	1	-	1
3564465	TGCAGTAATGAATGAAGAATCTGGGGACAAATCACAGTTCAATAAGTATACGAGTGTGTGATAAAGTTA	1	239.211	1	1	1	1	1	1	1	1	1	1	0	1	1	1	1	1	0	0	0	1	0	0	1	1	1	1	0	1	-	-	1	1	0	1	1	1	-	1	0	0	1	0	0	1	1	1
3542067	TGCAGTATCCATCTCATTCTGCTTCAGAACCACCCGATCCTGGTTCCATGTGAGCTTCTCAATGTGGCT	1	242.105	0	0	0	0	0	0	0	0	0	0	1	0	0	0	0	0	1	0	1	0	1	1	0	0	0	0	1	0	0	0	0	0	-	0	1	0	0	0	1	1	0	1	1	0	0	0
3542583	TGCAGCATGCCTTATTGGCCTAACTATCTCACCACACCCACTAACTAACCAATTACAGATCGGAAGAGC	1	242.105	0	0	0	0	1	0	0	0	0	0	1	0	0	0	0	0	1	1	1	0	1	1	0	0	0	0	1	0	0	0	0	0	1	0	-	0	0	0	1	1	0	1	1	0	0	0
3543107	TGCAGTCGGTAGAATTGTGCAGCAGCCATAGTCTATAGCTGTTGCACGATACTGCAAGACATTGCAGGA	1	242.105	1	1	1	1	-	1	1	1	1	1	0	1	1	1	1	1	0	0	0	1	0	0	1	1	1	1	0	1	1	1	1	1	0	1	-	-	1	1	0	0	1	0	0	1	1	1
3548945	TGCAGTACAACACCAATATCAAATTGATAAAAAAAACACATTTTACAGATCGGAAGAGCGGTTCAGCAG	1	242.105	0	0	0	0	1	0	0	0	0	0	1	0	0	0	0	0	1	1	1	0	1	1	0	0	0	0	1	0	0	0	0	0	1	0	-	0	0	0	1	1	0	1	1	0	0	0
3552923	TGCAGCGGATCCGAACTCAACCACCACCGTCTTATCATGGGAAGTATCTACAGATATCACTGTTTCTTT	1	242.105	1	1	1	1	-	1	1	1	1	1	0	1	1	1	1	1	0	0	0	1	0	0	1	1	1	1	0	1	1	-	1	1	0	1	1	1	1	1	0	0	1	0	0	1	1	1
3541763	TGCAGTAGAACACCAATATCAAATTGATAAAAAGAAACACATTTTACAGATCGGAAGAGCGGTTCAGCA	1	243.158	1	1	0	1	-	1	1	1	1	1	0	1	1	1	1	1	0	0	0	1	0	0	1	1	1	1	0	1	1	1	1	1	0	1	1	0	1	1	0	0	-	0	0	1	1	1
3541930	TGCAGAAGGAGAGGCACCAACTTAGCAAACAACAAATGTATACATTACAGATCGGAAGAGCGGTTCAGC	1	243.158	0	0	0	0	-	0	0	0	0	0	1	0	0	0	0	0	1	1	1	0	1	-	0	0	0	0	1	0	0	0	0	0	1	0	1	0	0	0	1	1	0	1	1	0	0	0
3547133	TGCAGTATAAGCAAGTCACTGGAGCTTGATCACTGAGAATTATTATTACAGATCGGAAGAGCGGTTCAG	1	243.158	0	0	0	0	-	0	0	0	0	0	1	0	0	0	0	0	1	1	1	0	1	1	0	0	0	0	1	0	0	0	0	0	1	0	-	0	0	0	1	1	0	1	1	0	0	0
3551496	TGCAGAGCCAAATTCAAACAGAACTAACTCATCAGCATGTGAACTAATGGTTTACAGATCGGAAGAGCG	1	243.158	1	1	0	1	-	1	1	1	1	1	0	1	1	1	1	1	0	0	0	1	0	0	1	1	1	1	0	1	1	1	1	-	0	-	1	0	1	-	0	0	1	0	0	1	1	1
3545694	TGCAGCCGATGTTGTTCAATTTTGGAGGAGAGATGTGAGTCAAGAGATTAGCGTAACTAGATGCGTCAA	1	244.211	1	-	-	1	-	1	1	1	1	1	0	1	1	1	1	1	0	0	0	1	0	0	1	1	1	1	0	1	1	1	1	1	0	-	-	1	1	1	0	0	1	0	0	1	1	1
3544264	TGCAGACTGATATGGATAGTACCAATATCTTATAAAATCATTGAATTTGATTTATGTCTCTTATATTTT	1	247.369	1	1	1	1	-	1	1	1	1	1	0	1	1	1	1	1	0	0	0	1	0	0	1	1	-	1	0	1	1	-	1	1	0	1	1	1	1	1	0	0	1	0	0	1	1	1
3549569	TGCAGAAGAAGTTACCTATATATCAAATCGACCGTGCTCTTCACAATCTATTTTCAATTAGATTACAGA	1	247.369	0	0	0	0	1	0	0	0	0	0	1	0	0	0	0	0	1	1	1	0	1	1	0	0	0	0	1	0	0	0	0	0	1	0	-	0	0	0	1	1	0	1	1	0	0	0
3551250	TGCAGAAAATATTCGATCCATACATAATATCCGTAGCAAATTTACAGATCGGAAGAGCGGTTCAGCAGG	1	247.369	0	0	0	0	-	0	0	0	0	0	1	0	0	0	0	0	1	1	1	0	1	1	0	0	0	0	1	0	0	0	0	0	1	0	-	0	0	0	1	1	0	1	1	0	0	0
3552629	TGCAGATATATTGTCGAAAATATTATTCACAAAGATTCTAACTGAGAATTAGAAACGAACATTTACAGA	1	247.369	0	0	0	0	1	0	0	0	0	0	1	0	0	0	0	0	-	-	1	0	1	1	0	0	0	0	1	0	0	0	0	0	1	0	0	0	0	0	1	1	0	-	1	0	0	0
3541529	TGCAGATAATCGATGATCAACCTGTAAAATTGTCAAGGCGAGACCTTTACAGATCGGAAGAGCGGTTCA	1	248.421	0	0	0	0	1	0	0	0	0	0	1	0	0	0	0	0	1	1	1	0	1	1	0	0	0	0	1	0	0	0	0	0	1	0	-	0	0	0	1	1	0	1	-	0	0	0
3546114	TGCAGTCATCATGACAATCGGCGCCTTCCTCATAACGGACACACCCAGCAGCTTGGTCGAACGTGGCAA	1	248.421	0	0	0	0	1	0	0	0	0	0	1	0	0	0	0	0	1	-	1	0	1	1	0	0	0	0	1	0	0	0	0	0	1	0	-	0	0	0	1	1	0	1	1	0	0	0
3547179	TGCAGATAGGTGTTCGGTATTTATTAGAGGAGAAACGTTGTTTGGGTTTTTTGAGATTCCTAGTTTGGC	1	248.421	0	0	0	0	1	0	0	0	0	0	1	0	0	0	0	0	1	1	1	0	1	1	0	0	0	0	1	0	0	0	0	0	1	0	-	0	0	0	1	1	0	1	1	0	0	0
3541908	TGCAGATCACCAACATCATTGACCTAGTCTCTTTCAGCAATTGTAAAAAGTCTATTTATTTTACAGATC	1	250.526	0	0	0	0	1	0	0	0	0	0	1	0	0	0	0	0	1	1	1	0	1	1	0	0	0	0	1	0	0	1	0	0	0	0	-	0	0	0	1	1	0	1	1	0	0	0
3551365	TGCAGAAATAATGCTATCTACAAAGATATAGACTATTGCAGGCATTACAGATCGGAAGAGCGGTTCAGC	1	250.526	0	0	0	0	-	0	0	0	0	0	-	0	0	0	0	0	1	1	1	0	1	-	0	0	0	0	1	0	0	-	0	0	0	0	-	0	0	0	1	1	0	1	1	0	0	0
3551511	TGCAGTGCTAAACAGAGTTTCGGGATAGTTCTTTATCCATCCTGGATTGGGTTCAATGGTTTATTATCA	1	250.526	0	0	0	0	1	0	0	0	0	0	1	0	0	0	0	0	1	1	1	0	1	1	0	0	0	0	1	0	0	1	0	0	0	0	-	0	0	0	1	1	0	1	1	0	0	0
3547042	TGCAGGATGATCCAAACACAGTTATGTTTCCCTTCTTATATTGCCTAAGTTCTGTAACTGTTCTTACAG	1	251.579	1	1	1	1	1	1	1	-	1	1	0	1	-	1	1	1	0	0	0	1	0	0	1	1	1	1	0	1	1	0	1	1	1	1	-	1	1	1	0	0	-	0	0	1	1	1
3548446	TGCAGTGCTAAACAGAGTTTTGGGATAGTTCTTTATCCATCCTGGATTGGGTTCAATGGTTTATTATAA	1	251.579	1	-	1	1	1	1	1	1	1	1	0	1	1	1	1	-	0	0	0	1	0	0	1	1	1	1	0	1	1	0	1	1	1	1	1	1	1	1	0	0	-	0	0	1	-	1
3546202	TGCAGGATTAGCCTTGATATACAGCAACAAAAAAGTTGTACAGTCATCACAAACCTGGAAACCAAACAC	1	252.632	1	1	1	1	-	1	1	1	1	1	0	1	1	1	1	1	0	0	0	1	0	0	1	1	1	1	0	0	1	0	1	1	1	1	1	1	1	1	0	0	1	0	0	1	1	1
3550753	TGCAGCCTTTAGTCTGGGATGGATCCAGTTATAGTATTATGAATAGAGTCTTGTAAACATTACAGATCG	1	252.632	1	1	1	-	-	1	1	1	1	1	0	1	1	1	1	1	0	0	0	1	0	0	1	1	1	1	0	0	1	0	1	1	1	1	1	1	1	1	0	0	1	0	0	1	1	1
3544686	TGCAGCCTTTAGTCTGGGATGGATCCAGTTATAGTATTATGAATAGAGAGTCTTGTAAACATTACAGAT	1	253.684	0	0	0	0	1	0	0	0	0	0	1	0	0	0	0	0	1	1	1	0	1	1	0	0	0	0	-	1	0	1	0	0	0	0	-	0	0	0	1	-	0	1	1	0	0	0
3545530	TGCAGTTCGCGTGTGGAGGAATCCTATATCTTTTTTGTATAATCATTATCTTACAGATCGGAAGAGCGG	1	253.684	0	0	0	0	1	0	0	0	0	0	1	0	0	0	0	0	1	-	1	0	1	1	0	0	0	0	1	1	0	1	0	0	0	0	-	0	0	0	1	1	0	1	1	0	0	0
3543156	TGCAGCCCAAACCAAAATATCCATTTTGGATTCACAATTTATAATATAGTATATAATATTGGAATTTTT	1	255.79	1	1	0	1	0	1	1	1	1	1	0	1	1	1	1	1	0	0	0	1	0	0	1	1	1	1	0	0	1	0	-	1	1	1	1	0	1	1	0	0	1	0	0	-	1	1
3553051	TGCAGAAGCATCAGCAAGCAATATGTAAGCAAATATGGAGGAACTAAAGCCCAATAGTGTAACTTCATT	1	255.79	1	1	0	1	-	1	1	1	1	1	0	1	1	1	1	1	0	0	0	1	0	0	1	1	1	1	0	0	1	0	1	1	1	-	1	0	-	1	0	0	1	0	0	1	1	1
3541800	TGCAGAAGCATCAGCAAGCAATATGTAAGCAAATCAGGAGGAACTAAAGCCCAATAGTGTAACTTCATT	1	257.895	0	0	-	0	1	0	0	0	0	0	1	0	0	0	0	0	1	1	1	0	1	1	0	0	0	0	1	1	0	-	0	0	0	0	0	1	0	0	1	1	0	1	1	0	0	0
3553196	TGCAGCCCAAACCAAAATATCCATTTTGGATTCACAATTTATAATATTGGAATTTTTTACAGATCGGAA	1	257.895	0	0	1	0	-	0	0	0	0	0	1	0	0	0	0	0	-	-	1	0	1	1	0	0	0	0	1	1	0	1	0	0	0	0	-	1	0	0	1	1	0	1	1	0	0	0
3545307	TGCAGATGGCACTAACAGTGGCTGATGCATTCCTGTCAGCACTTCCATTCGATACTCCCTATCATGATT	1	258.947	0	0	1	0	1	0	0	0	0	0	0	0	0	0	0	0	1	1	1	0	-	1	0	0	0	0	-	1	0	1	0	0	0	0	0	1	0	0	1	1	0	1	1	0	0	0
3552649	TGCAGGAACTCGTGTGGTTTACTTCCCTCAGGGTCATAGTGAACAGGTTTTTGCTTTTTTACAGATCGG	1	258.947	0	0	-	0	1	0	0	0	0	0	0	0	0	0	0	0	1	1	1	0	1	1	0	0	0	0	1	1	0	1	0	0	0	0	-	1	0	0	1	1	0	1	1	0	0	0
3552980	TGCAGAACGGGAAGAGTGAACGGTAAATTAGTACTCCAACAACAAAGTCAATTCAAGATAATTACAGAT	1	258.947	1	1	0	1	-	1	1	1	1	-	1	1	1	1	1	1	0	0	0	-	0	0	1	1	1	1	0	0	1	0	1	1	1	1	1	0	1	-	0	0	1	0	0	1	1	1
3542202	TGCAGCTTCAAACGAAATTATGGAAAATATGCACTCTGAATCTGACTTCGACTCCAACATAAAAGTTGT	1	262.105	1	1	1	1	-	1	1	-	1	-	1	1	1	1	1	1	0	0	0	1	0	0	1	1	1	1	0	0	1	0	1	1	1	1	1	1	1	1	0	0	1	0	0	1	1	1
3546345	TGCAGCTTTTTGCTGATAAATGAATCACAAGAGTATGAATCAATGAATTGTTGGCATGTAGCTAGGTGT	1	262.105	0	0	0	0	-	0	0	0	0	0	0	0	0	0	0	0	1	1	1	0	1	1	0	0	0	0	1	1	0	1	0	0	0	0	-	0	0	0	1	1	0	1	1	0	0	0
3549197	TGCAGTAACTATTGGGGAAGTTGGAAATTGCTTGTTGATTTTTTTGAATTGATGTTGTACTAATTATTG	1	262.105	0	0	0	0	1	0	0	0	0	0	0	0	0	0	0	0	1	1	1	0	1	1	0	0	0	0	1	1	0	1	0	0	0	0	-	0	0	0	1	1	0	1	1	0	0	0
3549910	TGCAGCCTTGAACTAATCAAGGGGAAGAGCATATGGAAACTCCACAACGAAGTGAATGTAAAGCTTCCT	1	262.105	0	0	0	0	0	0	0	0	0	0	0	0	0	0	0	0	1	1	1	0	1	1	0	0	0	0	-	1	0	1	0	0	0	0	0	0	0	0	1	1	0	1	1	0	0	0
3567572	TGCAGAAAATCAACTAAGAGGCAAAGCACGATTTCACAAGCCAATGATAACTCCACCTGCATAAACATG	1	262.105	0	0	0	0	-	0	0	0	0	0	0	0	0	0	0	0	1	1	1	0	1	1	0	0	0	0	1	1	0	1	0	0	0	0	-	0	0	0	1	1	0	1	1	0	0	0
3545303	TGCAGTTTATACAAAGAAGAGAAAACTCATATTGTCTAGTAAAAATTTACAGATCGGAAGAGCGGTTCA	1	262.807	1	1	1	1	-	1	1	1	1	1	1	1	1	1	1	1	0	0	0	-	0	0	1	1	1	-	0	0	1	0	1	1	1	1	1	1	1	1	0	0	-	0	0	1	1	1
3553344	TGCAGCAGATTTACAGCCAGCCAGTCTTGCTAGTTAGGCAGATAGAAATCCTTACAGATCGGAAGAGCG	1	262.807	1	1	1	-	-	-	1	1	1	1	1	1	1	1	1	1	0	0	0	1	0	0	1	1	-	1	0	0	1	0	1	1	1	1	1	1	1	1	0	0	1	0	0	1	1	1
3549188	TGCAGTTTATAGAAAGAAGAGAAAACTCATTGTCTAGTAAAAATTTACAGATCGGAAGAGCGGTTCAGC	1	263.158	0	0	0	0	1	0	0	0	0	0	0	0	0	0	0	0	1	1	1	0	1	1	0	0	0	0	1	1	0	1	0	0	0	0	-	0	0	0	1	1	0	1	1	0	0	0
3550299	TGCAGTTCAAGTATTCAATGTTTCTTTTTGTTTTGTTTGTCACTTTGTTTTCTTGTCATCTGTTTCAAC	1	263.158	0	0	0	0	-	0	0	0	0	0	0	0	0	0	0	0	1	1	1	0	1	1	0	0	0	0	1	1	0	-	0	0	0	0	-	0	0	0	1	1	0	1	1	0	0	0
3550692	TGCAGGCCATTTTCGCAACTAAAGTATTCTAACAGATTTACAGATCGGAAGAGCGGTTCAGCAGGAATG	1	263.158	0	0	0	0	1	0	0	0	0	0	0	0	0	0	0	0	1	1	1	0	1	1	0	0	0	0	1	1	0	1	0	0	0	0	-	0	0	0	1	1	0	1	1	0	0	0
3552485	TGCAGATTCTGTTTACTGATGCCATACTGTTAGAACTTGATACCATTAGATTTACAGATCGGAAGAGCG	1	263.158	0	0	0	0	-	0	0	0	0	0	0	0	0	0	0	0	1	1	1	0	1	1	0	0	0	0	1	1	0	-	0	0	0	0	-	0	0	0	1	1	0	1	1	0	0	0
3534995	TGCAGCGTGCCTTCCCATTCCTTTGGGAAGGTGATGATGAAAACGGAAAGATAATTTGCCTTAGCTGGA	1	265.263	1	1	1	1	-	1	1	1	1	1	1	1	1	1	1	-	0	0	0	1	0	0	1	1	1	1	0	0	1	0	1	1	1	1	1	1	1	1	0	0	1	0	0	1	1	1
3542638	TGCAGTGAAATGCAGTCTCCAAATTGCGAAGAATCTTCATCGGGATATCCTCTACATTCACTCTGATGC	1	265.263	1	1	1	1	-	1	1	1	1	-	1	1	1	1	1	1	0	0	0	1	0	0	1	1	1	1	0	0	-	0	1	1	1	-	-	1	1	1	0	0	1	0	0	1	1	1
3543366	TGCAGTTCCTTATTTTTTCTATTGTGTGGGTACAAAACACATTGTTGTAGTAAGAAACCAAAAAAGAAA	1	265.263	1	1	1	1	-	1	1	1	1	1	1	1	1	1	1	1	0	0	0	1	0	0	1	1	1	1	0	0	1	0	1	1	1	1	-	1	1	1	0	0	1	0	0	1	1	1
3543509	TGCAGGAATTCAATTCAGTTCAAAACTCAGATGAAATTACAGATCGGAAGAGCGGTTCAGCAGGAATGC	1	265.263	0	0	0	0	-	0	0	0	0	0	0	0	0	0	0	0	1	1	1	0	1	1	0	0	0	0	1	1	0	1	0	0	0	0	-	0	0	0	1	1	0	1	1	0	0	0
3543818	TGCAGTGGAGGAAGAAGAGTTTGCATTCTGACTGTTGTAACAAAATAATGGTTACAGATCGGAAGAGCG	1	265.263	0	0	0	0	1	0	0	0	0	0	0	0	0	0	0	0	1	1	1	0	1	1	0	0	0	0	1	1	0	1	0	0	0	0	1	0	0	0	1	1	0	1	1	0	0	0
3544662	TGCAGGTTAGAGGCGATTGAAGCTAGTTAGTTTGTTCCTGTTTTGGCTTTGCTACTTCTATGGTTTGTT	1	265.263	0	0	0	0	1	0	0	0	0	0	0	0	0	0	0	0	1	1	1	0	1	1	0	0	0	0	1	1	0	1	0	0	0	0	-	0	0	0	1	1	0	1	1	0	0	0
3545087	TGCAGATTGCCGAAAAATTTGGAACAGTGTTCATACTAGCTACTTGAGTTCAGCATTCCCGGAAACTGC	1	265.263	1	1	1	-	1	1	1	1	1	-	1	1	1	1	1	1	0	0	0	1	0	0	1	1	1	-	0	0	1	0	1	1	1	1	-	1	1	1	0	0	1	0	0	1	1	1
3545242	TGCAGATTGGCGAAAAATTTGGAACAGTGTTCATACTAGCTACTTGAGTTCAGCATACCCGGAAACTGC	1	265.263	1	1	-	1	-	-	1	1	1	1	1	1	1	1	1	1	0	0	0	1	0	0	-	1	1	-	0	0	1	0	1	1	1	1	1	1	1	1	0	0	1	0	0	1	1	1
3545622	TGCAGTCAATTAGGGAGTCCAATAAAACAAAAACTTTTCAATGTTGAACTCCTTCGATCATTCTAATAA	1	265.263	0	0	0	0	-	0	0	0	0	0	0	0	0	0	0	0	-	1	1	0	1	-	0	0	0	0	1	1	0	-	0	0	0	0	-	0	0	0	1	1	0	1	1	0	0	0
3545772	TGCAGTAGTTGAATTATTGAGAAAATTTAGAGCTAGGTACTGATGATAGATTTACAGATCGGAAGAGCG	1	265.263	1	1	1	1	-	1	1	1	1	-	1	1	1	1	1	1	0	0	0	1	0	0	1	1	1	1	0	0	-	0	1	1	1	1	1	1	1	1	0	0	1	0	0	1	1	1
3546340	TGCAGGCAGTTTTCGACGAAAAGATCTTCCAAAAGTGGAAATATTGTGCGATAATGCTGTGGACATGTG	1	265.263	1	1	1	1	1	1	1	1	1	1	1	1	1	1	1	1	0	0	0	1	0	0	1	1	1	1	0	0	1	0	1	1	1	1	-	1	1	1	0	0	-	0	0	1	1	1
3546705	TGCAGTATCATATCAAAATCTAACATGAAATGCAGCTCTAACAAACAAAATGGGTTACAGATCGGAAGA	1	265.263	1	1	1	1	-	1	1	1	1	1	1	1	1	1	1	1	0	0	0	-	0	0	1	1	1	1	0	0	1	0	1	1	1	1	-	1	1	1	0	0	1	0	0	1	1	1
3546997	TGCAGTTTCCGTTCTTTGCTGATGCGAGTGGATAATGTGTTATGTCTCTCTCTATCACGAACCATTTTA	1	265.263	1	1	1	1	1	-	1	1	1	1	1	1	1	1	1	-	0	0	0	1	0	0	1	1	1	1	0	0	1	0	1	-	-	1	-	1	1	-	0	0	1	0	0	1	1	1
3548696	TGCAGAAGGAACTATACCAACACTTTACTCTCATCGGACTTTTACACATACTTTTGGGACAATCTAAAT	1	265.263	1	1	1	1	-	-	1	1	1	1	1	1	-	1	1	1	0	0	0	1	0	0	1	1	1	1	0	0	1	0	1	1	1	1	1	1	1	1	0	0	1	0	0	1	1	1
3548866	TGCAGCAAACAAAAGGAGCAGAGATTATGTAAAAAAAACTTTTCTTTACGTTGTTGCTTTCTCTAAAAA	1	265.263	1	1	1	-	-	1	1	1	1	1	1	1	1	1	1	1	0	0	0	1	0	0	-	1	1	1	0	0	1	0	1	1	1	1	-	1	1	1	0	0	1	0	0	1	1	1
3549875	TGCAGTCCCTTATTGAAACTAAGCATCCTTATTCCCATCTTTCAAATGTGTTCTCCAAGTTGGTTCTAC	1	265.263	1	1	1	1	1	1	1	1	1	1	1	1	1	1	1	1	0	0	0	1	0	0	1	1	1	1	0	0	1	0	1	1	1	1	1	1	1	1	0	0	1	0	0	1	1	1
3550551	TGCAGAATTATGTTCACCTTGATGTTCCTACAATGCTTACAGATCGGAAGAGCGGTTCAGCAGGAATGC	1	265.263	0	0	0	0	1	0	0	0	0	0	0	0	0	0	0	0	1	1	1	0	1	1	0	0	0	0	1	1	0	1	0	0	0	0	-	0	0	0	1	1	0	1	1	0	0	0
3551336	TGCAGTTTGCTATCAAATCCATTGGTGATCTCACAATCAAGAAGGTATACCTTTTTCCATATATCTTTG	1	265.263	1	1	1	1	-	1	1	1	1	1	1	1	1	1	1	1	0	0	0	1	0	0	1	1	1	1	0	0	1	0	1	1	1	1	-	1	1	1	0	0	1	0	0	1	1	1
3551502	TGCAGTAACTAGCATCAAGAGGATAAGGTGTAGGGTTTACTGTAATTCAAGTTCTGCGGCAAACAAAGG	1	265.263	1	1	1	1	0	-	1	1	1	1	1	1	1	1	1	1	0	0	0	1	0	0	1	1	1	1	0	0	1	0	1	1	1	1	1	1	1	1	0	0	1	0	0	1	1	-
3552773	TGCAGCAGAAAGAACAAGTAAACACCAAACCAAAACAAATTGCAATTTTACAGATCGGAAGAGCGGTTC	1	265.263	0	0	-	0	1	0	0	0	0	0	0	0	0	0	0	0	1	1	1	0	1	1	0	0	0	0	1	1	0	-	0	0	0	0	-	0	0	0	1	1	0	1	1	0	0	0
3543020	TGCAGTCTTTTAGCCATGACACTGGAATGTCATGTTCCTTCATATTCGCCAGAATATCATCTGTTATAA	1	267.369	0	-	0	0	0	0	0	0	0	0	0	0	0	0	0	0	-	1	1	0	1	1	0	0	0	0	1	1	0	1	0	0	0	0	0	0	0	0	1	1	0	1	1	0	0	0
3544289	TGCAGGTAGAGAAACGAATGGCCCGTGAATAACCAGCATAAGAACCGATATATCTAGCATCCATTAGAG	1	267.369	0	0	0	0	0	0	0	0	0	0	0	0	0	0	0	0	1	1	1	0	1	1	0	0	0	0	1	1	0	1	0	0	0	0	-	0	0	0	1	1	0	1	1	0	0	0
3542847	TGCAGATTATTGGTCTCACGGTTTCCCACCCATCATCTTCCACAGAAGAAACTAGAAAAGATTTGCTAC	1	271.579	0	0	0	0	0	0	0	0	0	0	0	0	0	0	0	0	-	0	1	0	1	1	0	0	0	0	1	1	0	1	0	0	0	0	0	0	0	0	1	1	0	1	1	0	0	0
3544073	TGCAGATTTGAAAAATATGAGGAAGATTGTTCTTAGTTGAGCATTTACTGAAAGTGCATGAAATAAGGT	1	271.579	0	0	0	0	0	0	0	0	0	0	0	0	0	0	0	0	1	1	1	0	1	1	0	0	0	0	1	1	0	1	0	0	0	0	0	0	0	0	1	1	0	1	1	0	0	0
3544587	TGCAGCCAATCTCCTTGGTCTTGGAACTTGACATCAGTTTCTTACAGATCGGAAGAGCGGTTCAGCAGG	1	271.579	0	0	0	0	0	0	0	0	0	0	0	0	0	0	0	0	1	1	1	0	1	1	0	0	0	0	1	1	0	1	0	0	0	0	-	0	0	0	1	1	0	1	1	0	0	0
3545606	TGCAGTGCCGTAACTGGACACATAACTAATTTCAAGAGCATCAATAAGCCGTTGTCTTTTACAGATCGG	1	271.579	0	0	0	0	0	0	0	0	0	0	0	0	0	0	0	0	1	1	-	0	1	1	0	0	0	0	1	1	0	1	0	0	0	0	-	0	0	0	1	1	0	1	1	0	0	0
3552711	TGCAGGATTCAGTTAGTTTCACCTGCACTAAACTTCTTATCCTTGAAAAGCAACTCAATAAGAGCATCT	1	271.579	0	0	0	0	0	0	0	0	0	0	0	0	0	0	0	0	1	-	1	0	1	1	0	0	0	0	1	1	0	1	0	0	0	0	-	0	0	0	1	1	0	1	1	0	0	0
3543159	TGCAGATGCATCAAGCAAAAGCTTGATAACTTCAGAAGAAGCAGCAGAACAACCAGAAACGGCACAATG	1	272.632	1	1	1	1	1	1	1	1	1	-	-	1	1	1	1	1	0	0	0	1	0	0	1	1	1	1	0	0	1	0	1	1	1	1	1	-	1	1	0	0	1	0	0	1	1	-
3546533	TGCAGTAGCTAGTATTTGATGTTCTTCATCAAAGGAATCTTCCAATGCCTTGTAGTGATTACAGATCGG	1	272.632	1	1	-	1	1	1	1	1	1	1	1	1	1	1	1	1	0	0	0	1	0	0	1	1	1	1	0	0	1	0	1	1	1	1	1	-	1	1	0	0	1	0	0	1	1	1
3548248	TGCAGGCTATGTTTTGAATTTTATATCATTACTCTAGAGCCTTACATAGTAACAGATATCATTACAGAT	1	273.684	0	0	0	0	0	0	0	0	0	0	0	0	0	0	0	0	1	1	1	0	1	1	0	0	0	0	1	1	0	1	0	0	0	0	1	0	0	0	1	1	0	1	1	0	0	0
3542197	TGCAGGTGATAAAAGTCCTGGTCCAGACAGTTTCAACATGGCTTTATACAAAGTGTCACAGGATATTAT	1	273.947	1	-	-	1	1	1	1	1	1	1	1	1	1	1	1	1	0	0	0	1	0	0	1	1	1	1	0	0	1	0	1	1	1	1	1	1	1	1	0	0	1	0	0	1	1	1
3546906	TGCAGAGAATGTGTTCACATCCTCTACTCCTTTCAACATAGATGTAACATAAGGGGCATCTCTGCCACT	1	273.947	1	1	1	1	1	-	1	1	1	1	1	1	1	1	1	1	0	0	0	1	0	0	1	-	1	1	0	0	1	0	1	1	1	1	1	1	1	1	0	0	-	0	0	1	1	1
3547501	TGCAGCAAAGGATGTATTGTATTGCATTTTACTTTTGTCTTGAATTACTTGGTAATGAATCACTTGGTT	1	273.947	1	-	1	1	1	1	1	1	1	1	1	1	1	1	1	1	0	0	0	1	0	0	1	1	1	1	0	0	1	0	-	1	1	1	-	1	1	1	0	0	1	0	0	1	1	1
3547742	TGCAGACCTGCTTTTGACACCATGTGGTAATTTGCCCATAACTTCTCGTAAATCATTTACAGATCGGAA	1	273.947	1	1	1	1	1	-	1	1	1	1	1	1	1	1	1	1	0	0	0	1	0	0	1	1	1	1	0	0	1	0	1	1	1	1	-	1	1	1	0	0	1	0	0	1	1	1
3548075	TGCAGATTGGAGAAAGATGCTTCTTACAGCTTCAACATTTGCTACTTCAACTTACAGATCGGAAGAGCG	1	273.947	1	1	-	1	1	1	1	1	1	1	1	1	1	1	1	1	0	0	0	1	0	0	1	1	1	1	0	0	1	0	1	1	1	1	1	-	1	1	0	0	1	0	0	1	1	1
3549000	TGCAGAATAGATGATGGAGAAAAATAATTGTTTGGTTTAGATTTGAAATTGATAATAAAGAAAGGAAGG	1	273.947	1	-	1	-	1	-	1	1	1	1	1	1	1	1	1	1	0	0	0	1	0	0	1	1	1	1	0	0	1	0	1	1	1	1	1	1	1	1	0	0	1	0	0	1	1	1
3552123	TGCAGCACAGTTCCCACCGTTGGATATGATCGGACGGTCACCCTCATGAGACGCTAGATCTCATGGAGA	1	273.947	1	1	1	1	1	1	1	1	1	1	-	1	1	1	1	1	0	0	0	1	0	0	1	1	1	1	0	0	1	0	1	1	1	1	1	1	1	1	0	0	1	0	0	1	1	1
3566101	TGCAGAAGATATAGTAAATGAGGTAGTTACATAGGAAAGTGACATGTAAAAGACTACTTCTAACAGTTT	1	273.947	-	-	-	-	1	1	1	1	1	1	1	1	1	1	1	1	0	0	0	1	0	0	1	1	1	1	0	0	1	0	1	1	1	1	-	1	1	1	0	0	1	0	0	1	1	1
3566966	TGCAGAATTTTCAGAATAATAAACAATTTCCACTAACCCTAACTTCCTATGAGAAATCTAACTTCATAA	1	273.947	1	1	1	1	1	1	1	1	1	1	1	1	-	1	-	1	0	0	0	1	0	0	1	1	-	1	0	0	1	0	1	1	1	1	-	1	1	1	0	0	1	0	0	1	1	1
3543169	TGCAGAACATCAAATACTAGCTACTGCATATTTGAAAATCACATTGATCATGATAGGAAACTTACAGAT	1	276.842	0	0	1	0	0	0	0	0	0	0	0	0	0	0	0	0	-	1	1	0	1	1	0	0	0	0	1	1	0	1	0	0	0	0	-	1	0	0	1	1	0	1	1	0	0	0
3545096	TGCAGCAAAAGTATTTTCCTGTGCATTGTAACGATTACAGATCGGAAGAGCGGTTCAGCAGGAATGCCG	1	276.842	0	0	1	0	-	0	0	0	0	0	0	0	0	0	0	0	1	1	1	0	1	1	0	0	0	0	1	1	0	1	0	0	0	0	-	1	0	0	1	1	0	1	1	0	0	0
3545747	TGCAGATTGGAGAAAGAAAGTTCCTACAGCTTCAACATTTGCTGCTGAAATAAGGTAACAAACAATCAT	1	276.842	0	0	1	0	0	0	0	0	0	0	0	0	0	0	0	0	1	1	1	0	1	1	0	0	0	0	1	1	0	1	0	0	0	0	-	-	0	0	1	1	0	1	1	0	0	0
3547343	TGCAGTGCCACTATAATTTCTATTTGACATCATAAACAATAGCCGTTGGTTCAAGTTTCGCTATGCTTT	1	276.842	0	0	1	0	0	0	0	0	0	0	0	0	0	0	0	0	1	1	1	0	1	-	0	0	0	0	1	1	0	1	0	0	0	0	-	1	0	0	1	1	0	1	1	0	0	0
3548121	TGCAGTAGCTAGTATTTGATGTTCTTCATCAAAAGAATCTTCCATTGCCAGATTACAGATCGGAAGAGC	1	276.842	0	0	1	0	0	0	-	0	0	0	0	0	0	0	0	0	1	1	1	0	1	1	0	0	0	0	1	1	0	1	0	0	0	0	-	-	0	0	1	1	0	1	1	0	0	0
3549679	TGCAGATGCATCAAGCAAAAGCTTGATAACCTCAGAAGAAGCAGCAGAACAACCAGAAACAGCACAATG	1	276.842	0	0	-	0	0	0	0	0	0	0	0	0	0	0	0	0	1	1	1	0	1	1	0	0	0	0	1	1	0	1	0	0	0	0	-	-	0	0	1	1	0	1	1	0	0	0
3549737	TGCAGATTGAAGAAAGGTGGTTCTTACAGCTTCAACATTTGCTGCTGAAATAAGGTAACAAACAATCAT	1	276.842	0	0	1	0	-	0	0	0	0	0	0	0	0	0	0	0	1	1	1	0	1	1	0	0	0	0	1	1	0	1	0	0	0	0	-	-	0	0	1	1	0	1	1	0	0	0
3551423	TGCAGCTTCCAACCACATACACCATTTTGGGCCAAAATCTAGTCTTCTAAGCATGTATCTTACAGATCG	1	276.842	0	0	1	0	-	0	0	0	0	0	0	0	0	0	0	0	1	1	1	0	1	1	0	0	0	0	1	1	0	1	0	0	0	0	-	1	0	0	1	1	0	1	1	0	0	0
3542142	TGCAGAAACATATTACACAATCAACCGGTGTAATATAATTCTACTTACAGATCGGAAGAGCGGTTCAGC	1	277.105	1	1	0	1	-	1	1	1	1	1	1	1	1	1	1	1	0	0	0	1	0	0	1	-	1	1	0	0	1	0	1	1	1	1	1	1	1	-	0	0	1	0	0	1	1	-
3544607	TGCAGTAAATCTATGGCAGCATAAAGTTCATGTTAGAATCTTCTTGCAAAACTTTAGTAACTTGAAAAA	1	277.105	1	-	0	1	1	1	1	1	1	1	1	1	1	1	1	1	0	0	0	1	0	0	1	1	1	1	0	0	-	0	1	1	1	1	1	0	1	1	0	0	1	0	0	1	-	1
3545296	TGCAGGTGGAACCATGTGGCCGTCTCAGTCTCATGTTGCAGTCCCTACGCTTCAGATGCCGAGAAGCAA	1	277.105	1	1	0	1	1	-	1	1	1	1	1	1	1	1	1	1	0	0	0	1	0	0	1	1	1	1	0	0	1	0	1	1	1	1	1	-	1	1	0	0	1	0	0	1	1	1
Gpt2_SNP1		1	277.105	-	0	1	-	0	0	-	-	0	0	0	0	-	0	0	-	-	1	1	0	1	-	0	0	0	0	1	1	0	1	0	0	-	0	0	1	0	0	1	1	-	1	1	-	0	-
3551372	TGCAGTAGTATTGTATATGATTCACATTCAACAATATATTAGATTATGGATAGTGGAGTAACATATCAC	1	277.105	1	1	0	1	1	1	1	1	1	1	1	1	1	1	1	1	0	0	0	1	0	0	1	1	1	1	0	0	1	0	1	1	1	1	-	0	1	1	0	0	1	0	0	1	1	1
3552356	TGCAGTGTTTCAAGTTACTCAAGTTTTTCAAGATGATCCCGACATGAGCCATATTACAGATCGGAAGAG	1	277.105	1	-	0	1	1	1	1	1	1	1	1	1	1	1	1	1	0	0	0	1	0	0	1	1	1	1	0	0	1	0	1	1	1	1	-	0	1	1	0	0	-	0	0	1	1	1
3568014	TGCAGCAAATAAGGCCAACTTTCAATCCAACAAGTCACCGTGTACATATTCAGCATACCATTTACATAC	1	277.105	1	-	0	-	1	1	1	1	1	1	-	1	1	1	1	1	0	0	0	1	0	0	1	1	1	1	0	0	-	0	1	-	1	1	1	0	1	1	0	0	1	0	0	1	1	-
3544875	TGCAGTGGTTAGTATGGGGAGTTGGTGCGAAGATGTTTGATATTTGAATGATTACAGATCGGAAGAGCG	1	280	0	1	1	0	-	0	0	0	0	0	0	0	0	0	0	0	1	1	1	0	1	1	0	0	0	0	1	1	0	-	0	0	0	0	-	1	0	0	1	1	0	1	1	0	0	0
3545493	TGCAGCCATCAAAGTTCAAACAGCATTTAGAGGCTACCTTGTGAGTTTTGTACAAGATTTCGCTTTTTG	1	280	0	-	1	0	0	0	0	0	0	0	0	0	0	0	0	0	1	1	1	0	1	1	0	0	0	0	1	-	0	1	0	0	0	0	0	1	0	0	1	1	0	1	1	0	0	0
3542263	TGCAGCTGTATTTATGCTGCGAGCGGCTTCAATTTTGATTCATTTTGTAATGCTATAACTGTAATATCT	1	281.053	0	1	1	0	0	0	1	0	0	0	0	0	0	0	0	0	1	1	1	0	1	-	0	0	0	0	-	1	0	1	0	0	0	0	0	1	0	0	1	1	0	1	1	0	0	0
3546524	TGCAGACCCATAATACTTATCACAGTTTGATCAAAAATATTACAGATCGGAAGAGCGGTTCAGCAGGAA	1	281.053	0	1	1	0	0	0	1	0	0	0	0	0	0	0	0	0	1	1	1	0	1	1	0	0	0	0	1	1	0	1	0	0	0	0	-	1	0	0	1	-	0	1	1	0	0	0
3552322	TGCAGCAACAACTAGAATCTCTTTTATATATATTTTACAGATCGGAAGAGCGGTTCAGCAGGAATGCCG	1	282.105	0	-	1	1	-	0	1	0	0	0	0	0	0	0	0	0	1	1	1	0	1	1	0	0	0	0	1	1	0	1	0	0	0	0	-	1	0	0	1	1	0	1	1	0	0	0
3547782	TGCAGCTGTATTTATGCTGCGAGCGGCTTCAATTTTGATTGTAATGCTATAACTGTAATATCTTATCTT	1	283.684	1	-	0	1	1	-	0	1	1	1	1	1	1	1	1	1	0	0	0	1	0	0	1	1	1	1	0	0	1	0	1	1	-	1	-	0	1	1	0	0	1	0	0	1	1	1
3544136	TGCAGTGCTAATATGCTGCGACAGCTCACTCCCTGGGATAAGCACCTCCGCCACTGATACATTGTAATT	1	284.211	0	1	1	0	-	0	1	0	0	0	0	0	0	0	0	0	1	-	1	0	1	1	0	0	0	0	1	1	0	1	0	0	0	0	-	1	0	0	1	1	0	1	1	0	0	0
3545018	TGCAGCCTGTTGCACATTATGTTTTCTCTAAGGTTGCTTATTGTTTTACAGATCGGAAGAGCGGTTCAG	1	287.369	0	1	0	0	0	0	1	0	0	0	0	0	0	0	0	0	1	1	1	0	1	1	0	0	0	0	1	1	0	1	0	0	0	0	-	0	0	0	1	1	0	1	1	0	0	0
3540578	TGCAGAACAACAATCTAATGAGACCTTCCAAGTGCTTTGGAGGCCTTGTAATTTTACAGATCGGAAGAG	1	287.632	1	-	1	1	1	1	0	1	1	1	1	1	1	1	-	1	0	0	0	1	0	0	1	1	1	1	0	0	1	0	1	1	1	1	1	1	-	1	0	0	-	0	0	1	1	1
3545053	TGCAGTGCAAATCTTCAAAGACAACTCACGAACCAACGAGCTTCCCCCTATTTTTGCAGAACGAATTGC	1	287.632	1	-	1	1	1	1	0	1	1	1	1	1	1	1	1	1	0	0	0	1	0	0	1	1	1	1	0	0	1	0	1	1	1	1	1	1	1	1	0	0	-	0	0	1	1	1
3548120	TGCAGTGGAATTTTAGAGGGATGAGAAAATCCAAACTAATTCAAATAAAATTGGTAATAACATTTACAG	1	287.632	1	-	1	1	1	1	0	1	1	1	1	1	1	1	1	1	0	0	0	1	0	0	1	1	1	1	0	0	1	0	1	1	1	1	1	1	1	1	0	0	1	0	0	1	1	1
3550871	TGCAGAAGAGTAGAGCAGTTGTGCTACACATTCTATTGTAGGATCTAGGATCCTTTTCTCATGAGCCAA	1	287.632	1	-	1	1	1	1	0	1	1	1	1	1	1	1	1	-	0	0	0	1	0	0	1	1	1	1	0	0	1	0	1	1	1	1	1	1	1	1	0	0	1	0	0	1	1	1
3551464	TGCAGAGCCATTTTTATTATCCACTTATTACTGTAGAATAGTTTTCACAAAAACAACATTTGCTCCATG	1	287.632	1	-	1	1	1	1	0	1	1	1	1	1	1	1	1	1	0	0	0	1	0	0	1	1	1	1	0	0	-	0	1	1	1	1	1	1	1	1	0	0	1	0	0	1	1	-
3537279	TGCAGCATTTGTTCCACTTTCTTTTTCTTTCATGGACCCCATGCAGTTTACAGATCGGAAGAGCGGTTC	1	288.421	0	-	0	0	0	0	1	0	0	0	0	0	0	0	0	0	1	1	1	0	1	1	0	0	0	0	1	1	0	1	0	0	0	0	0	0	0	0	1	1	0	1	-	0	0	0
3544796	TGCAGTATATGTGATTTGTCCAAGACAATCGCTAAATCACTCTATGAGGCATCTTTTTGTTGACTTAGG	1	288.421	0	1	0	0	0	0	1	0	0	0	0	0	0	0	0	0	1	1	1	0	1	1	0	0	0	0	1	1	0	1	0	0	0	0	0	0	0	0	1	1	0	1	1	0	0	0
3553049	TGCAGAGCCGTTTTCATTATATGCATAACCGTTTTTACAAAATCAACGTTTCTTTCCTGTATGATTTTT	1	288.421	0	1	0	0	0	0	1	0	0	0	0	0	0	0	0	0	1	1	1	0	1	1	0	0	0	0	1	1	0	1	0	0	0	0	-	0	0	0	1	1	0	1	1	0	0	0
3551282	TGCAGTGAGAGAAAGAGAGAGAGAGCGAGAGTTGTTAGAGAGAGAAAGTGATTGAAAATGGAAAGCTGT	1	289.474	1	0	1	0	1	1	0	1	1	1	1	1	-	1	1	1	0	0	0	1	0	0	1	1	1	1	0	0	1	0	1	1	1	1	-	1	1	1	0	0	1	0	0	1	1	1
3547337	TGCAGCACAATCGCGATAATATATACAACAAACTAGAAGGTGTAACCACAACCGCACAATATGAAAGGA	1	294.737	0	1	0	-	0	0	1	0	0	0	0	0	0	0	0	0	1	1	1	0	1	1	0	0	0	0	1	1	0	1	0	0	1	0	-	0	1	0	1	1	0	1	1	0	0	0
3548608	TGCAGTGCAAGATAATTGAATCTAACCATTTGCCTAATTACAGATCGGAAGAGCGGTTCAGCAGGAATG	1	294.737	1	-	1	0	1	1	0	-	1	1	1	1	1	-	1	1	0	0	0	-	0	0	1	1	1	1	0	0	-	0	1	1	0	1	1	1	0	1	0	0	1	0	0	1	1	1
3549160	TGCAGGTCATAGCTAGCATTGTATTTGTTTCTTGTGATGATAATATTTTGGAAAGTCACCTTGTTTGAA	1	294.737	0	1	0	1	0	0	1	0	0	0	0	0	0	0	0	0	1	1	1	0	1	1	0	0	0	0	-	1	0	0	0	0	1	0	-	0	-	0	1	1	0	1	1	0	0	0
3542179	TGCAGATAATATTGAGCTCACTCATTTTTAGATTTTACTATTTATAATTTCCAAGTTCGCTTCGTTTTA	1	298.948	-	-	0	0	1	1	0	1	1	1	-	1	1	1	1	1	0	0	0	1	0	0	1	1	1	-	0	0	1	0	1	1	0	1	-	0	0	1	0	0	1	0	0	1	1	1
3543133	TGCAGCTTCCCACATGTGTTCCAGGTAATATTACTCTTTTTCCTTTGTTTGACCCTTGAGTTTGGATTT	1	298.948	1	-	0	0	1	1	0	1	1	1	1	1	1	1	1	1	0	0	0	1	0	0	1	1	1	1	0	0	1	0	1	1	0	1	1	0	0	1	0	0	1	0	0	1	1	1
3543634	TGCAGAGCTATATATTTGTTATTTATCTCTATTTATGATGCATATATAAAAGATTGTCAAAATAAAAAA	1	298.948	0	1	-	1	1	0	1	0	0	0	0	0	0	0	0	0	1	1	1	0	1	1	0	0	0	0	1	1	0	1	0	0	1	0	-	1	1	0	1	1	0	1	1	0	0	0
3543681	TGCAGTAAATGACACAACCGGCAACAACTACATATCAGCTCAATTGGACTGCATATTACAGATCGGAAG	1	298.948	1	-	0	0	1	1	0	1	1	1	1	1	1	1	1	1	0	0	0	1	0	0	1	1	-	1	0	0	1	0	1	1	0	1	1	0	0	1	0	0	1	0	0	1	1	1
3546849	TGCAGAAGGAATAAAAAAACTAAGTACCCAAAAGATGCTCTGTGTTGAATCAATTGATTATTGAGTCAT	1	298.948	1	-	0	0	-	1	0	1	1	1	1	1	1	1	1	1	0	0	0	-	0	0	1	-	1	1	0	0	1	0	1	1	0	1	-	0	0	1	0	0	1	0	0	1	1	1
3551504	TGCAGAGCTATATATTTGTTATTTATCTCTATGATGCATATATAAAGATTGTCAAAATAAAAAACTGCA	1	298.948	1	-	0	0	1	1	0	1	1	1	1	1	1	1	1	1	0	0	0	1	0	0	1	1	1	1	0	0	1	0	1	1	0	1	1	0	0	-	0	0	1	0	0	1	-	1
3545954	TGCAGGAATAAGATGGACTTTCTTTCATTTGAAATGTGTATGAATAACTTACAGATCGGAAGAGCGGTT	1	301.053	0	1	1	1	-	0	1	0	0	0	0	0	0	0	0	0	1	1	1	0	1	1	0	0	0	0	1	1	0	1	0	0	1	0	0	1	1	0	1	1	0	1	1	0	0	0
3550390	TGCAGTCAGTCTGTAGTCGTACACGTAGGCACAATAATTTCGTGATTACAGATCGGAAGAGCGGTTCAG	1	301.053	0	1	1	1	-	0	1	0	0	0	0	0	0	0	0	0	1	1	1	0	1	-	0	0	0	0	1	1	0	0	0	0	1	0	0	1	1	0	-	-	0	1	1	0	0	0
3544218	TGCAGGGGCACACAACAGGGAAACAAAAACGAAATTGAATAAGAAGAAATCTTTACAGATCGGAAGAGC	1	302.105	1	-	0	0	1	1	0	1	1	1	1	1	1	1	1	1	1	0	0	1	0	0	1	1	1	1	0	0	1	0	1	1	0	1	1	0	0	1	0	0	-	0	-	1	-	-
3552186	TGCAGAGCAGGTTTTGGTTCCGTTGCCGTTCTATTGCAGCCGATGGTGGTGTGCGTTTTCTGCTGCGGT	1	302.105	1	-	0	0	1	1	0	1	1	1	1	1	1	1	1	1	-	0	0	1	0	0	-	1	-	1	0	0	1	0	1	1	0	1	1	0	0	1	0	0	1	0	0	1	1	1
3545944	TGCAGTCAGTCTGTAGTTGGACACGTAGGAACAATAATTTCGTGATTACAGATCGGAAGAGCGGTTCAG	1	303.158	1	-	-	0	1	1	0	1	1	1	-	1	1	1	1	1	0	0	0	1	0	0	1	1	1	1	0	0	1	0	1	1	0	1	1	1	0	1	0	0	1	0	0	1	1	1
3551656	TGCAGCAAATGATACATTGATACCATTGTAGTCAATACAGCAATGAACAAAGAAGCCAAACCTAATATT	1	303.158	1	-	-	0	1	1	0	1	1	1	1	1	1	1	1	1	0	0	0	1	0	0	1	1	1	1	0	0	1	0	1	1	0	1	1	1	0	1	0	0	1	0	0	1	1	1
3545367	TGCAGCATAATAACAAGCTTCATATTCTCAAAATGCGCTTTACAGATCGGAAGAGCGGTTCAGCAGGAA	1	305.263	1	-	1	0	1	1	0	1	-	1	1	1	1	1	1	1	-	0	0	-	0	0	1	1	1	1	0	0	1	0	1	1	0	1	1	1	0	1	0	0	1	0	0	1	1	1
3550544	TGCAGCACTTTAGTTGTTAGATTCAAAGCTAATCCATGTCCTTTCTTTTCTGAGTCATTTGATTGATTG	1	305.263	1	-	1	0	1	1	0	1	1	1	1	1	1	1	1	1	0	0	0	1	0	0	1	1	1	-	0	0	1	0	1	1	0	1	1	1	0	1	0	0	1	0	0	1	1	1
3551264	TGCAGAACCAAACAAAATATATCAGAAATGTATAAATGTTAGGTGCAGTTCCAATGGTATTGTGGGTGC	1	305.263	0	1	0	1	0	0	1	0	0	0	0	0	0	0	0	0	1	1	1	0	1	-	0	0	0	0	1	1	0	1	0	0	1	0	0	0	1	0	1	1	0	1	1	0	0	0
3543230	TGCAGTGACGAATATAGTTTGCAAACTGATGTCTAAAAGGGAAACCCAAACTCGCCTCAGAAACTTACA	1	308.421	0	-	0	1	0	0	1	0	0	0	0	0	0	0	0	0	0	1	1	0	1	1	0	0	0	0	1	1	0	1	0	0	1	0	-	0	-	0	1	1	0	1	0	0	0	0
3543618	TGCAGAACAAGCATACTAAGCAGGTTTCATAATTTGATTGGTTGGAATTTTACGATGTTTACAGATCGG	1	308.421	0	1	0	1	0	0	1	0	0	0	0	0	0	0	0	0	0	1	1	0	1	1	0	0	0	0	1	1	0	1	0	0	1	0	-	0	1	0	1	1	0	1	0	0	0	0
3546326	TGCAGCCTCCAGCATGAGAAGAAGAACCACAAACACCATATACTGAAAGCAGTCAAGGTCACAGTGCTC	1	308.421	0	1	0	1	0	0	1	0	0	0	0	0	0	0	0	0	0	1	1	0	1	-	0	0	0	0	1	-	0	1	0	0	1	0	-	0	1	0	1	1	0	1	0	0	0	0
3549686	TGCAGACCTGTGCTTGACTTCACATCCATAAACACCAAGCCAATTCACCAACTGATGCTTCAAAACTAC	1	308.421	0	1	0	1	0	0	1	0	0	0	0	0	0	0	0	0	0	1	1	0	1	1	0	0	0	0	1	1	0	-	0	0	1	0	-	0	1	0	1	1	0	1	0	0	0	0
3550511	TGCAGAAAAAGTGTTTTTGGATGTGTTTCACTTTACTTGTTCATCCTTTTACAGATCGGAAGAGCGGTT	1	308.421	0	1	0	1	0	0	1	0	0	0	0	-	0	0	0	0	0	1	1	0	1	1	0	0	0	0	1	1	0	1	0	0	1	0	-	0	1	0	1	1	0	1	0	0	0	0
3552696	TGCAGTATCGAATCCCTGTTGTAAACCAAGCTAGTGTTACGCCCAGATTCTCCAAGTTTATCAACTCTA	1	308.421	0	-	0	-	0	0	1	0	0	0	0	0	0	0	0	0	0	1	1	0	1	1	0	0	0	0	1	-	0	1	0	0	1	0	-	0	1	0	1	1	0	1	0	0	0	0
3562979	TGCAGTGATTTCAACTACAAGAAATATCATGAGATCTCCCCAGTTTGGTGCACCACTTATATAATAATC	1	308.421	1	1	1	-	1	1	1	1	1	1	1	1	0	1	1	1	1	1	1	1	1	1	1	1	0	1	1	1	1	1	1	1	1	1	1	-	1	1	1	-	1	1	1	1	1	-
3550009	TGCAGTGCAGTATCTTTCAGTTACTCAAGCTTAGCATTTACAGATCGGAAGAGCGGTTCAGCAGGAATG	1	309.474	1	-	-	0	1	1	0	1	1	1	1	1	1	1	1	1	0	0	0	1	0	0	1	1	1	1	0	0	1	0	1	1	0	1	1	-	0	-	0	0	1	0	0	1	1	1
3553187	TGCAGTCTGTAGTCGTACACGTAGGCACAATAATTTCGTGATTACAGATCGGAAGAGCGGTTCAGCAGG	1	309.474	1	-	0	0	-	1	0	1	1	-	-	1	1	1	1	1	0	0	0	1	0	0	1	1	-	1	0	0	1	0	-	1	0	1	1	0	0	1	0	0	1	0	0	1	1	1
3542285	TGCAGAGATTTAGATACAAATCAATATTTCTGTAAAATATCAGGTTACAGATCGGAAGAGCGGTTCAGC	1	311.579	0	-	-	1	0	0	1	0	0	0	0	0	0	0	0	0	0	1	1	0	1	1	0	0	0	0	1	1	0	-	0	0	1	0	-	1	1	0	1	1	0	1	0	0	0	0
3543764	TGCAGTTATTTCAAAAAGAAAAACAATCATTTTATAATTACAAGCTCACAAATCAAACCCTAATTTACA	1	311.579	0	1	1	1	-	0	1	0	0	0	0	0	0	0	0	0	0	0	1	0	1	1	0	0	0	0	1	1	0	1	0	0	1	0	1	1	1	0	1	1	0	1	0	0	0	0
3543866	TGCAGAAATAACCAAAAGAGTTATTTACATCATTCATTTACAGATCGGAAGAGCGGTTCAGCAGGAATG	1	311.579	0	-	1	1	-	0	1	0	0	0	0	0	0	0	0	0	0	-	1	0	1	1	0	0	0	0	1	1	0	0	0	0	1	0	-	1	1	0	1	1	0	1	0	0	0	0
3543960	TGCAGCTTCATATTGTCAAGACACATTAGTCGGTGTGAGAAATATCAAAAAACATTACAGATCGGAAGA	1	311.579	0	1	1	1	-	0	1	0	0	0	0	-	0	0	0	0	0	1	1	0	1	1	0	0	0	0	1	1	0	1	0	0	1	0	-	1	1	0	1	1	0	1	0	0	0	0
3545129	TGCAGGATGAACTACAACTAAGAAATATGCAACATATATGAATGCACTAACAACAACCAAAAACTACCC	1	311.579	0	1	1	-	-	0	1	0	0	0	0	0	0	0	0	0	0	1	1	0	1	1	0	0	-	0	1	1	0	1	0	0	1	0	-	1	1	0	1	1	0	1	0	0	0	0
3545217	TGCAGAACCAAAATACACATGATAAAATTATAAAGCTTACAGATCGGAAGAGCGGTTCAGCAGGAATGC	1	311.579	0	1	1	1	-	0	1	0	0	0	0	0	0	0	0	0	0	1	1	0	1	1	0	0	0	0	1	1	0	1	0	0	1	0	1	1	1	0	1	-	0	1	0	0	0	0
3546320	TGCAGAAAAAATTTCGAAGGAAAATTTGTAAAAAATTTATAGATTTTACAGATCGGAAGAGCGGTTCAG	1	311.579	0	1	1	1	0	0	1	0	0	0	0	0	0	0	0	0	0	1	1	0	1	1	0	0	0	0	-	1	0	0	0	0	1	0	-	1	1	0	1	1	0	1	0	0	0	0
3546270	TGCAGTCCACGACACCAACTGCAATTGCAACTCGTGCAACGATGGTCCGCAACTGCAATTTACAGATCG	1	312.281	1	-	0	0	1	1	0	1	1	1	1	1	1	1	1	1	1	0	0	1	0	0	1	1	1	1	0	0	1	0	1	-	0	1	1	0	0	1	0	0	1	0	1	1	-	1
3542184	TGCAGAATCGTTGTGAAACTTTTGCTATGGGTTCTTGGTTGTGAGTGTTGTGATTGAGGGTTGTTACAG	1	313.1	1	-	0	0	1	1	0	1	1	1	1	1	1	1	1	1	1	0	0	1	0	0	1	1	1	1	0	0	-	0	1	1	0	1	-	0	0	1	0	0	1	0	1	1	1	1
3542186	TGCAGTTTATTGTTGTTGTTGTTAGGGTTTTATAACTTGTTATCGTAAATCAATTTTGATAGAGTTTAT	1	313.1	1	-	0	0	1	1	0	1	1	1	1	1	-	1	1	1	1	0	0	1	0	0	-	1	1	-	0	0	1	0	1	1	0	1	1	0	0	1	0	0	1	0	-	1	1	1
3542780	TGCAGTGAATGTTGATTATTTGAATTGGTCTTTTTTCTCTTGTTTTATGTTACAGATCGGAAGAGCGGT	1	313.1	1	-	0	0	1	1	0	1	1	1	-	1	1	1	1	1	1	0	0	1	0	0	1	1	1	-	0	0	1	0	1	1	0	1	1	0	0	1	0	0	1	0	1	1	1	1
3543524	TGCAGGTTGATGCCGTGAAATTCAAATGGATGGACATGTAATGTGAAAATGGCGGTGATTGCCAAGACA	1	313.1	1	-	0	0	1	1	0	1	1	1	1	1	1	-	1	1	1	0	0	1	0	0	1	1	1	-	0	0	1	0	1	1	0	1	1	0	0	1	0	0	-	0	1	1	1	1
3545208	TGCAGAATGTGAGGTTTTGATTTCTCTGATGCAAAAAAATGAAAGTTTTTCTAGCTTGCAGCTTGAAGG	1	313.1	1	-	0	0	1	-	0	1	1	1	1	1	1	-	1	1	-	0	0	1	0	0	1	1	1	1	0	0	1	0	1	1	0	1	1	0	0	1	0	0	1	0	1	1	1	1
3545777	TGCAGAATACCAAGGAGGGAATCTATATGAGAGACACCTATCAAGTTACAGATCGGAAGAGCGGTTCAG	1	313.1	1	-	0	0	-	1	0	-	1	1	1	1	1	1	1	1	1	0	0	1	0	0	1	1	1	1	0	0	1	0	1	1	0	1	-	0	0	1	0	0	1	0	1	1	1	1
3546053	TGCAGCCCTATACTAAATGTAATTCAAAATCCAAATTCAAATATTCTACCATCACTAACAAATTCTAAC	1	313.1	1	0	0	0	1	1	0	1	1	1	1	1	1	1	1	1	-	0	0	1	0	0	1	1	1	-	0	0	1	0	1	1	0	1	1	0	0	1	0	0	-	0	1	1	1	1
3546169	TGCAGGGCAATTATTGAATGTCGTTTTTACATTCAATTACAGATCGGAAGAGCGGTTCAGCAGGAATGC	1	313.1	1	-	0	0	1	1	0	1	1	-	1	1	1	1	1	1	1	0	0	1	0	0	1	1	1	1	0	0	-	0	1	-	0	-	1	0	0	-	0	0	1	0	1	1	-	1
3546742	TGCAGCTGCTGGAATTAGAGAAGAAACTGGACAACAACTGGTATATATTTTCTCAATACTAAACTTTTT	1	313.1	1	1	0	0	-	1	0	1	1	1	1	-	1	1	1	1	1	0	0	1	0	0	1	1	1	1	0	0	1	0	1	1	0	1	1	0	0	1	0	0	1	0	1	1	1	1
3547147	TGCAGCTTCATATTGTCAACACACATTAGTCGGTGTGAGAAATATCAAAAACATTACAGATCGGAAGAG	1	313.1	1	-	0	0	1	1	0	1	1	1	1	1	1	1	1	1	1	0	0	1	0	0	1	1	1	1	0	0	1	0	1	1	0	1	1	0	0	1	0	0	1	0	1	1	1	1
3547668	TGCAGTCCCCAACACAACTGCAATTGCAACTCATGCAACCATGTCCGCAACTGCAATTTACAGATCGGA	1	313.1	1	-	0	0	1	1	0	1	1	-	1	1	1	1	1	1	1	0	0	1	0	0	1	1	1	1	0	0	1	0	-	1	0	1	1	0	0	1	0	0	1	0	1	1	-	1
3548518	TGCAGAACTAGTTTTAGTGAGCTTGCAAGTGGACTGCATGAGAGTGGTCACATAATAAGAGTTACAGAT	1	313.1	1	-	0	0	-	1	0	1	1	1	1	1	1	1	1	1	1	0	0	-	0	0	1	1	1	1	0	0	1	0	1	1	0	1	1	0	0	-	0	0	1	0	1	1	1	1
3548888	TGCAGCTTTGCGATATATCTTGGAGTCCTCAATATAATATGGTGATCCAAGCATCTATAGTCTCAATCA	1	313.1	1	-	0	0	1	1	0	1	1	1	1	1	1	1	1	1	1	0	0	-	0	0	1	1	1	1	0	0	1	0	1	1	0	1	1	0	0	1	0	0	1	0	1	1	1	1
3549080	TGCAGCTATCTATTTTTGTTGAATTTTATAATTCAACTAATAGCGTTCTAAAAATTCAATCTTCGGTTA	1	313.1	1	0	0	0	1	1	0	1	1	1	-	1	1	1	1	-	1	0	0	1	0	0	1	1	1	1	0	0	1	0	1	1	0	1	1	0	0	1	0	0	-	0	1	1	1	-
3549741	TGCAGAAATCATTGTCTCTTTCAATGCTTTATCAAGTGCTATTAGTTCAGGCTGTTCGACAGAAAATGC	1	313.1	1	-	0	0	1	1	0	1	1	1	1	1	1	1	1	1	-	0	0	1	0	0	1	1	1	1	0	0	1	0	1	1	0	1	-	0	0	1	0	0	1	0	1	1	1	1
3551104	TGCAGCAATAATTTCAATAAATCAAGGAAAATAACAACGATTACAGATCGGAAGAGCGGTTCAGCAGGA	1	313.1	1	-	0	0	1	1	0	1	1	1	1	1	1	1	1	1	1	0	0	1	0	0	1	1	1	1	0	0	1	0	1	1	0	1	1	0	0	1	0	0	1	0	1	1	1	1
3551202	TGCAGCCCTTTTCTAATTCAAGAGACACAAGTGATGTGTAATTGCTCCACGTTTCAGGAGGTAGGAATG	1	313.1	1	-	0	0	1	-	0	1	1	1	1	1	1	1	1	1	1	0	0	1	0	0	1	1	1	1	0	0	1	0	1	1	0	1	-	0	0	1	0	0	1	0	1	1	-	1
3546274	TGCAGTTGCTATTACTGATATTTCTTGAAAGCCTTGTTTTGTTTTCAACCCTCTTTGATGCATCATCCA	1	313.684	0	1	1	1	0	0	1	0	0	0	0	0	0	0	0	0	0	-	1	0	1	1	0	0	0	0	1	1	0	1	0	0	1	0	0	1	1	0	1	1	0	1	0	0	0	0
3547485	TGCAGTCCGATAAAATTTCCCGTTCAGCTTGAGTAGTACCTTTGCACCTTGCCTCCAAAGTTGTCTGTT	1	313.684	0	1	1	1	-	0	1	0	0	0	0	0	0	0	0	0	0	1	1	0	1	1	0	0	0	0	1	1	0	1	0	0	1	0	-	1	1	0	1	1	0	-	0	0	0	0
3544866	TGCAGAAACACAAAGGATAAATATCAATACTAACTAGAGTATGTAAGTATAAGATCGAAAAGAAGACAA	1	314.737	1	-	0	0	-	1	0	1	1	1	0	1	0	1	1	1	1	0	0	1	0	0	-	1	1	1	0	0	1	0	1	1	0	1	1	0	0	1	0	0	1	0	1	1	1	1
3550679	TGCAGAACAATTTGCAAACATTGGATTGAGTACAAATTTGATTTTATATCTCAATAAAGCACTTACAGA	1	314.737	1	1	0	0	-	1	0	1	1	1	0	1	0	1	1	1	-	0	0	1	0	0	1	1	1	-	0	0	1	0	1	1	0	1	-	0	0	1	0	0	1	0	1	1	1	-
3552193	TGCAGACCAATTTGCAGAAGACACAATAGAAGAAAGAGATGCCAAAAGATCATTCTTCAATTGGTGGTA	1	314.737	1	0	0	0	1	1	0	1	1	1	0	1	0	1	1	1	1	0	0	1	0	0	1	1	1	1	0	0	-	0	1	1	0	-	1	0	0	1	0	0	1	0	1	1	-	1
3551973	TGCAGTAAATGTGCGTTTGTTGTGGTAGAAGTTTGATTTTTTTACAGTTACATATATTTCAACTCTTAG	1	315.395	1	0	1	0	-	1	0	1	1	1	-	1	-	1	1	1	1	0	0	-	0	0	1	1	1	1	0	0	1	0	-	1	0	1	1	1	0	1	0	0	1	0	1	1	1	1
3542402	TGCAGATTTTTCTGTATATTTTATTTTCAAAGATTACAGATCGGAAGAGCGGTTCAGCAGGAATGCCGA	1	315.79	0	1	1	1	0	0	1	0	0	0	1	0	1	0	0	0	0	1	1	0	1	1	0	0	0	0	1	1	0	1	0	0	1	0	-	1	1	0	1	1	0	1	0	0	0	0
3544803	TGCAGTCAGGAATCAAATCCGAAAATTCAATTCAAGAATTTTACCAAGTGTGCTACTGTGGATTAGATG	1	315.79	0	-	-	1	-	0	1	0	0	0	1	0	1	0	0	0	0	1	1	0	1	1	0	0	0	0	1	1	0	1	0	0	1	0	-	-	1	0	1	1	0	1	0	0	0	0
3564892	TGCAGACTGTAAGATAATCTCTAAGGATTTCGAGTCATATAGATTTCTGTAGAAAACTTGTTTCATTTT	1	315.79	1	1	0	1	1	1	1	1	1	1	-	1	1	1	1	1	0	-	1	1	1	1	1	1	1	1	1	1	1	1	1	1	1	1	1	0	1	1	1	1	1	1	1	1	0	1
3537724	TGCAGCAACTAATTCACATCTAATTATCCTAACTCATTTTCTAAATAACCTAACAGATTACTAACAGAA	1	318.872	1	-	1	0	-	1	0	1	1	1	1	1	1	1	1	1	1	0	0	1	0	0	1	1	1	1	0	0	1	0	1	1	0	1	1	1	0	1	0	0	1	0	1	1	1	1
3542461	TGCAGTTGATTCAAAAAGGGGAAAAGTCATATAATAATAACAAGCTCATAAATCCAACCCTAGTTTACA	1	318.872	1	-	1	0	1	1	0	1	-	1	1	1	1	1	1	1	1	0	0	1	0	0	1	1	1	1	0	0	-	0	1	1	0	1	-	1	0	1	0	0	-	0	1	1	1	1
3542555	TGCAGGGATCCATAGCTTTAGTGAATATAGAGATCAGATAGCTAAGGCTCAAACAAATCTGGCTGGTAA	1	318.872	1	1	1	0	1	1	0	1	1	1	1	1	1	1	1	1	1	0	0	1	0	0	1	1	1	1	0	-	1	0	1	1	0	1	1	1	0	0	0	0	1	0	1	1	1	1
3542566	TGCAGAGATAAAGTTTTGGTCTGACAAACTCATGGAGGCAACTGAAGAAAAGGGGGAAATTTTGATTCA	1	318.872	1	1	1	0	1	1	0	1	1	1	1	1	1	1	1	1	1	0	0	1	0	0	1	1	1	1	0	0	1	0	1	1	0	1	1	1	0	0	0	0	1	0	1	1	1	1
3543212	TGCAGCCAATTCAAATTCAAATTCTTGTAAAATTGAAATACATTACAGATCGGAAGAGCGGTTCAGCAG	1	318.872	1	-	1	0	1	1	0	1	1	1	1	1	-	1	1	1	1	0	0	1	0	0	1	1	1	-	0	0	1	0	1	1	0	-	1	1	0	1	0	0	1	0	1	1	-	1
3543338	TGCAGAATCATTTGTAGAGCTATATTGATATTTCATTTCTACAAACTGTTCAAACCTTACAGATCGGAA	1	318.872	1	-	-	0	1	1	0	1	1	1	1	1	1	1	1	1	1	0	0	1	0	0	1	1	1	1	0	0	1	0	1	1	0	1	1	1	0	1	0	0	1	0	1	1	1	1
3543766	TGCAGGTTTGACAACATAATAGTAGTAGGTTCCAAAATATAGACTCTCTTTGCCACGTTGATCGTTCAA	1	318.872	1	1	1	0	1	1	0	1	1	1	1	1	-	-	1	1	1	0	0	1	0	0	1	1	1	1	0	0	1	0	1	1	0	1	1	1	0	1	0	0	1	0	1	-	1	1
3543802	TGCAGAATTTTGAATACAAACATGAAGCTCCACCGTAATTACAGATCGGAAGAGCGGTTCAGCAGGAAT	1	318.872	1	-	-	0	-	1	0	1	1	1	1	1	1	1	1	1	-	0	0	1	0	0	1	1	1	1	0	0	1	0	1	1	0	1	1	1	0	1	0	0	1	0	1	1	1	1
3544364	TGCAGCAAATGAGCCATGAGAGAAAGCATCGTCGCAATTGCATTTATGTCAGCCAAAAGGAGACGTTGA	1	318.872	1	-	1	0	1	1	0	1	1	1	1	1	1	1	1	1	1	0	0	1	0	0	1	1	1	1	0	0	1	0	1	1	0	1	1	1	0	1	0	0	1	0	1	1	1	1
3544482	TGCAGATTGATTACAGCTTCTTATAGTTAGGTATACAAGATAGGATGAAACTCATGCAAACATTACAGA	1	318.872	1	-	-	0	1	1	0	1	1	1	1	1	1	1	1	1	1	0	0	1	0	0	-	1	1	1	0	0	1	0	1	1	0	1	1	1	0	1	0	0	1	0	1	1	1	1
3544959	TGCAGTTTATCACTTATATAGGAGAGAAATTCACTAAAAAAACTATATGACTAACTCAGACAAGCTTTT	1	318.872	1	-	1	0	1	1	0	1	1	1	1	1	1	1	1	-	1	0	0	1	0	0	-	1	1	1	0	0	1	0	1	1	0	1	1	1	0	-	0	0	1	0	1	1	1	1
3545354	TGCAGAGCTTTCTGACAGTTAGAGAATTGGTTTACGGAAGTTAGGAAAATTATATAAAGCTGTTAGGAA	1	318.872	1	-	1	0	1	1	0	1	1	1	1	1	1	1	1	1	1	0	0	1	0	0	1	1	1	1	0	0	-	0	1	1	0	-	-	1	0	1	0	0	1	0	1	1	1	-
3546503	TGCAGTATTGAATCCTTGTTGCAAAACCAAGCTTGTGTTACGCCCAGATTCTCCAAGTTTATCAACTCT	1	318.872	1	-	1	0	1	1	0	1	1	1	-	1	1	1	1	1	1	0	0	1	0	0	1	1	1	1	0	0	1	0	1	1	0	-	1	-	0	1	0	0	1	0	1	1	1	1
3546525	TGCAGATTATTTTGGTAAGGTTATTTTTTGTGTGGTGTGTTATTACCGTTGTACATCTCGCGTAACACA	1	318.872	1	-	1	0	1	1	-	1	1	1	1	1	1	1	1	1	1	0	0	1	0	0	1	1	1	1	0	-	1	0	1	1	0	1	1	1	0	1	0	0	1	0	1	1	-	1
3547203	TGCAGGTTGCTTAGCTTAGGGTCTGCAATAATATGATTACAGATCGGAAGAGCGGTTCAGCAGGAATGC	1	318.872	1	-	-	0	-	1	0	1	1	1	1	1	1	1	1	1	1	0	0	1	0	0	1	1	1	1	0	0	1	0	1	1	0	1	1	1	0	1	0	0	1	0	1	1	1	1
3547289	TGCAGCAGCATGCATTCACATAGAAGTCACCTGAATTCAGATAGCATTCAATGAATAACATTACAGATC	1	318.872	1	-	1	0	-	1	0	1	1	1	-	1	1	1	1	1	1	0	0	1	0	0	1	1	1	1	0	0	1	0	1	1	0	-	-	1	0	1	0	0	1	0	1	1	-	1
3547402	TGCAGATTAGTTGACCTGCAATAACAGGTTTGAACAGTGCTCAAGCTGACATGTGTCAGTCTTGAGCCT	1	318.872	1	-	-	0	1	1	0	1	1	1	1	1	1	1	1	-	-	0	0	1	0	0	1	1	1	1	0	0	1	0	1	1	0	1	1	1	0	1	0	0	1	0	1	1	1	1
3547691	TGCAGCGAGTGCGAGGATTTGGAAGAAACTAGTCTGTATGTCCTAAGGGATTGCAAAGTGATTACAGAT	1	318.872	1	-	1	0	1	1	0	1	1	1	1	1	1	1	1	1	1	0	0	1	0	0	1	1	1	1	0	0	1	0	1	1	0	-	1	1	0	1	0	0	1	0	1	1	1	1
3547876	TGCAGAAATGGTGCACACATAACGTGAACGTGTGATAATAATAACACTGTTATCTTTTTACAGATCGGA	1	318.872	1	-	1	0	1	1	0	1	1	1	1	1	1	1	1	1	1	0	0	1	0	0	1	1	1	1	0	0	1	0	1	-	0	1	-	1	0	1	0	0	1	0	1	1	-	1
3548403	TGCAGTAACTGTTGGTTGAGAACCATGAATAGAGTGGGTAGGACCTTGTCGCATTTGGGCATGTTGTTG	1	318.872	1	-	1	0	1	1	0	1	1	1	1	1	1	-	1	1	1	0	0	1	0	0	1	1	1	1	0	0	1	0	1	-	0	-	-	1	0	1	0	0	1	0	1	1	1	1
3548771	TGCAGCATATGGCCTCATATTTTAGGAGGTTTCAAAATTTGAATTTTGAACTTTTTTTTTATAAATATT	1	318.872	1	-	1	0	1	-	0	1	1	-	1	1	1	1	1	1	1	0	0	1	0	0	1	1	1	1	0	0	1	0	1	1	0	1	-	1	0	1	0	0	-	0	-	1	1	1
3549461	TGCAGAGTACTACAAAATAGTGCCATATGTTCAAAACTCAAATAATAATGATCAACCACATGATTGAAC	1	318.872	1	-	1	0	1	1	0	1	1	1	-	1	1	1	1	1	1	0	0	1	0	0	1	1	1	1	0	0	-	0	1	1	0	1	-	1	0	1	0	0	1	0	1	1	1	1
3549526	TGCAGAATCCTACAATTCAACAAATCACAATCAATTCAAAATAATTTTGATTACAGATCGGAAGAGCGG	1	318.872	1	-	1	0	1	1	0	1	1	1	1	1	1	1	1	1	1	0	0	1	0	0	1	1	1	1	0	0	1	0	1	1	0	1	1	1	0	1	0	0	1	0	1	1	1	1
3549951	TGCAGAGGATCTTCTAATTGAAATGGAGAACAATGGTTTACAGATCGGAAGAGCGGTTCAGCAGGAATG	1	318.872	1	-	-	0	1	1	0	1	1	1	1	1	-	-	1	-	-	0	0	1	0	0	1	1	1	1	0	0	1	0	-	1	0	1	1	1	0	1	0	0	1	0	1	1	-	1
3550507	TGCAGTAATCAAATGCAACAATGTCTAATAACCTCACTTCAAAGAATTACAGATCGGAAGAGCGGTTCA	1	318.872	1	-	1	0	1	1	0	1	1	1	1	1	1	-	1	1	1	0	0	1	0	0	1	1	1	1	0	0	1	0	1	1	0	-	1	-	0	1	0	0	1	0	1	1	1	1
3550858	TGCAGTTCGAAGCAAAACCAGTTCAGCAAGTTATCTCTACGATCCATTACAGATCGGAAGAGCGGTTCA	1	318.872	1	-	1	0	1	-	0	1	1	-	1	1	1	1	1	1	1	0	0	1	0	0	1	1	1	1	0	0	1	0	1	1	0	1	1	1	0	1	0	0	1	0	1	1	1	1
3553146	TGCAGAATTCTAAACCAAAAGCGAAACATAATCTGAAACTAAGTTACAGATCGGAAGAGCGGTTCAGCA	1	318.872	1	-	1	0	1	1	0	1	1	1	1	1	1	1	1	1	1	0	0	1	0	0	1	1	1	1	0	0	1	0	1	1	0	1	-	1	0	1	0	0	1	0	1	1	1	1
3556438	TGCAGTTTCTCAAAGATGGAAAATGGGTCAGTGTTGTTCCAATACAAGGAACCATTGTTGTTACAGATC	1	318.872	1	1	1	0	1	-	0	1	-	1	1	1	1	1	1	1	1	0	0	1	0	0	1	1	1	-	0	0	1	0	1	1	0	1	1	1	0	-	0	0	1	0	1	1	1	1
3558717	TGCAGCCATCCGAGTTATGTCCAAACCTTCCACGGGTTACAGATCGGAAGAGCGGTTCAGCAGGAATGC	1	318.872	1	1	-	0	-	1	0	1	1	1	1	1	1	1	1	1	1	0	0	-	-	0	-	1	1	1	0	0	1	0	1	1	0	1	1	1	0	1	0	0	1	0	1	1	1	1
3562795	TGCAGCCCGTAAATCCTGTTTTCTGCACAGGCCTCCAATTACAGATCGGAAGAGCGGTTCAGCAGGAAT	1	318.872	1	-	1	0	1	-	0	1	1	1	-	1	-	1	1	1	1	0	0	1	0	0	1	-	1	-	0	0	1	0	1	1	0	1	1	-	0	1	0	0	1	0	1	1	1	1
3563148	TGCAGATTTCTACGATAGAGCCGGTGTACTAAATGTTGTGAAGTTGAACCAAGAGCCATCGTCTTATTG	1	318.872	1	-	-	0	1	1	0	1	1	1	1	1	1	1	1	1	1	0	0	1	0	0	1	1	-	1	0	0	1	0	1	1	0	1	1	1	0	1	0	0	1	0	1	1	1	1
3564369	TGCAGTTGGAAAATTAGCAGTCAAACTATCCAGACTGTTCTATCTAGAAATAACGGCTCTGTGTTCCAT	1	318.872	1	-	1	0	1	1	0	1	1	1	1	1	1	1	1	1	1	0	0	1	0	0	-	1	1	1	0	0	-	0	1	1	0	-	-	1	0	1	0	0	1	0	1	1	1	1
3564631	TGCAGTCGAATGGAAAACGAGGTAAAAAGATTTTCATATTTCATATGGAAAATATATTTTACAGATCGG	1	318.872	1	-	1	0	1	-	0	1	1	1	1	1	-	1	1	1	1	0	0	1	0	0	1	1	1	1	0	0	1	0	1	1	0	1	-	-	0	1	0	0	-	0	1	1	1	1
Gpt_SNP1		1	318.872	-	0	1	-	0	0	-	-	0	0	0	0	-	0	0	-	-	1	1	0	1	-	0	0	0	0	1	1	0	1	0	0	-	0	-	1	1	0	1	-	-	1	0	-	0	-
3565431	TGCAGGTCCTAGTCATAGAGACAAACACCAAAAAGCCTTACAGATCGGAAGAGCGGTTCAGCAGGAATG	1	318.872	1	-	-	0	1	1	0	1	1	1	1	1	-	1	1	1	1	0	0	1	0	0	1	1	1	1	0	0	1	0	1	1	0	1	-	1	0	1	0	0	-	0	1	1	1	1
3565809	TGCAGGGCTGACTTCATGATGTGCAAATTTGTATGCTATCGGGATATTTGGAAAAAAGGCATGGCACAT	1	318.872	1	-	1	0	1	1	0	1	1	1	1	1	1	1	1	1	1	0	0	1	0	0	1	1	1	1	0	0	1	0	1	1	0	1	-	1	0	1	0	0	1	0	1	1	1	1
3538975	TGCAGCAGCTTCTTCATCTTTCTCCGGATCATGCTGATCATCTGCACGAGACACAACTTACCATGTTAC	1	318.948	0	1	0	1	0	0	1	0	0	0	0	0	1	0	0	0	0	1	1	0	1	1	0	0	0	0	1	1	0	-	0	0	1	0	-	0	1	0	1	1	0	1	0	0	0	0
3549380	TGCAGTTACTGAAGAAGAGCACTGTAGGATTGGCAATGATTGTAAGAAATAGAGGTATCAAAAATTGCT	1	320	0	1	0	1	0	0	1	0	0	0	0	0	1	0	0	0	0	1	1	0	1	1	0	0	0	0	1	1	0	1	0	0	1	0	-	0	1	0	1	1	0	1	0	0	0	0
3542620	TGCAGTTCAACAAATCAAGAAGGTTAGTCTTGTACTTGTTACAGATCGGAAGAGCGGTTCAGCAGGAAT	1	321.053	0	1	0	1	0	0	1	0	0	0	0	0	0	0	0	0	0	0	1	0	1	1	0	0	0	0	1	1	0	1	0	0	1	0	-	0	1	0	1	1	0	1	0	0	0	0
3544009	TGCAGCACGTTCGGTATAGAGTCCTTTCGCGATGATTCGATCAAATAGTTCACCACCGGCGCATAATTC	1	321.053	0	1	0	1	0	0	1	0	0	0	0	0	0	0	0	0	0	1	1	0	1	1	0	0	0	0	1	1	0	-	0	0	1	0	0	0	-	0	1	1	0	1	0	0	0	0
3545520	TGCAGAGGCATCAAAAATTTCAAGAAACTAATTATCATTCTCAAACTTTATGCAACACATATTTGATTC	1	321.053	0	-	0	1	0	0	1	0	0	0	0	0	0	0	0	0	0	1	1	0	1	1	0	0	0	0	1	1	0	0	0	0	1	0	-	0	1	0	1	1	0	1	0	0	0	0
3545737	TGCAGCTGCTGGAATTAGAGAAGAAACTGGACAACAACTAGTACATAATTTCTTACAGATCGGAAGAGC	1	321.053	0	1	0	-	0	0	1	0	0	0	0	0	0	0	0	0	0	-	1	0	1	1	0	0	0	0	1	1	0	1	0	0	1	0	0	0	1	0	1	1	0	1	0	0	0	0
3546283	TGCAGATTATGGTTTGACAAGGGCTACCTTGGTTTCACGCTTAGGGCTTGTGGTTGTGAGCGAATCCTT	1	321.053	0	1	0	-	0	0	1	0	0	0	0	0	0	0	0	0	0	1	1	0	1	1	0	0	0	0	1	1	0	1	0	0	1	0	0	0	-	0	1	1	0	-	0	0	0	0
3546658	TGCAGTTAGTTCTATTTGTTGGTGCGAGTGGATAACATGCTAAACCTTTTTTCTGTTGTGGCCTGTTTT	1	321.053	0	1	0	1	0	0	1	0	0	0	0	0	0	0	0	0	0	-	1	0	1	1	0	0	0	0	1	1	0	1	0	0	1	0	0	0	1	0	1	1	0	1	0	0	0	0
3547808	TGCAGTTTGGGGAAGACCAAACGGTCACAAGTCACCAGTCTGGTGTCCTTTCACCTTCCATTTTCCTTT	1	321.053	0	1	0	1	0	0	1	0	0	0	0	0	0	0	0	0	0	-	1	0	1	1	0	0	0	0	1	1	0	1	0	0	1	0	-	0	1	0	1	1	0	1	0	0	0	0
3550981	TGCAGCCCTAATGAGTTAGCCCAAAACAGTCCAGATGGTACAACATGTGTTGAAAGAATCAATTCTGCA	1	321.053	0	-	0	1	0	0	1	0	0	0	0	0	0	0	0	0	0	1	1	0	1	1	0	0	0	0	1	1	0	-	0	0	1	0	-	0	1	0	1	1	0	1	0	0	0	0
3551468	TGCAGGCTCTACAGCAAGTTTCTATTCATACTTGGTGGTTCCCTTACAGATCGGAAGAGCGGTTCAGCA	1	321.053	0	1	0	0	0	0	1	0	0	0	0	0	0	0	0	0	0	1	-	0	1	1	0	0	0	0	1	1	0	1	0	0	1	0	-	0	1	0	1	1	0	1	0	0	0	0
3552219	TGCAGGAAAAGTAACTTATAAACAAATGAAGCTATTGGTTCTGTTGCTTACAGATCGGAAGAGCGGTTC	1	321.053	0	1	0	0	0	0	1	0	0	0	0	0	0	0	0	0	0	1	1	0	1	1	0	0	0	0	1	1	0	0	0	0	1	0	0	0	1	0	1	1	0	1	0	0	0	0
3552623	TGCAGTGTTGGTGAATAGTTTATCAACCCCAAAAATCATCATCTAAGTGAGATTACAGATCGGAAGAGC	1	321.053	0	1	0	1	0	0	1	0	0	0	0	0	0	0	0	0	0	1	1	0	1	1	0	0	0	0	1	1	0	1	0	0	1	0	0	0	-	0	1	1	0	1	-	0	0	0
3542294	TGCAGGACGCTACAAGCATATGCGTACGATAAGTTATGTTTTTCAAATTACAGATCGGAAGAGCGGTTC	1	322.105	0	1	0	1	0	0	1	0	0	0	0	0	0	0	0	0	0	-	1	0	1	1	0	0	0	0	1	1	0	1	0	0	1	0	1	0	1	0	1	1	0	1	0	0	0	0
3542392	TGCAGAGTACTACAAAATAGTGTCATATGTTCAAAATTCAATTACAGATCGGAAGAGCGGTTCAGCAGG	1	322.105	0	1	0	1	0	0	1	0	0	0	0	0	0	0	0	0	0	1	1	0	1	1	0	0	0	0	1	1	0	1	0	0	1	0	-	0	1	0	1	1	0	1	0	0	0	0
3543081	TGCAGTTGGAAATTAGCAGTCAAACTATCCAGACTGTTCTATCTAGAAATAACGGTTCTGTGTTCCATT	1	322.105	0	1	0	1	0	0	1	0	0	0	0	0	0	0	0	0	0	1	1	0	1	1	0	0	0	0	1	1	0	1	0	0	1	0	-	0	1	0	1	1	0	1	0	0	0	0
3543126	TGCAGTCGAATGAAAAACGAGGTAAAAAGATTTTTATATTTCATATGGAAAATATATTTTACAGATCGG	1	322.105	0	1	0	-	0	0	1	0	0	0	0	0	0	0	0	0	0	1	1	0	1	1	0	0	0	0	1	1	0	1	0	0	1	0	-	0	1	0	1	1	0	1	0	0	0	0
3544046	TGCAGCACCAAGACCAATAGCCAAAAAAAACCAATATCACAATTCAAAATCGAATTATTTTTACAGATC	1	322.105	0	-	0	1	0	0	1	0	0	0	0	0	0	0	0	0	0	1	1	0	1	1	0	0	0	0	1	1	0	1	0	0	1	0	1	0	1	0	1	1	0	1	0	0	0	0
3544599	TGCAGCCTATTTGTCCAACTCCAAATAAAGCCATTTTCCTTGCTCCATAATTATACAAAATCTAAATCA	1	322.105	0	1	0	1	0	0	1	0	0	0	0	0	0	0	0	0	0	1	1	0	1	1	0	0	0	0	1	1	0	1	0	0	1	0	-	0	1	0	1	1	0	1	0	0	0	0
3544911	TGCAGTGATAGAAACTAAATTTTATGACATGATTATATAAAATAAAAAAATAAATTACAGATCGGAAGA	1	322.105	0	1	0	1	0	0	1	0	0	0	0	0	0	0	0	0	0	1	1	0	1	1	0	0	0	0	1	1	0	1	0	0	1	0	-	0	1	0	1	1	0	1	0	0	0	0
3545058	TGCAGTTTTACAAATTTTGAACGATATACTCTAATCTCATAACTCCTCAATTAGTGCCATCATGGATTG	1	322.105	0	-	0	-	0	0	1	0	0	0	0	0	0	0	0	0	0	1	1	0	1	1	0	0	0	0	1	1	0	-	0	0	1	0	-	0	1	0	1	1	0	1	0	0	0	0
3545587	TGCAGAAAGTGGAATAGAGATAAGGAAAGCAAGAAACCAAATATACAAAAAAATTACAGATCGGAAGAG	1	322.105	0	1	0	1	0	0	1	0	0	0	0	0	0	0	0	0	0	1	1	0	1	1	0	0	0	0	1	1	0	1	0	0	1	0	-	0	1	0	1	1	0	1	0	0	0	0
3545867	TGCAGTGGGATGGTTTATGATGTTTCCCTTTTCATGGATTCCAGTTTGTACATGAAGAGTGGTGGTGCT	1	322.105	0	-	0	1	0	0	1	0	0	0	0	0	0	0	0	0	0	1	1	0	1	1	0	0	0	0	1	1	0	1	0	0	1	0	-	0	1	0	1	1	0	1	0	0	0	0
3546322	TGCAGCAAATGAGCCATGAGAGAAAGCATCGTCGCAATTGCATTTATGTCAGCCAAAAGGAGCATTAGG	1	322.105	0	1	0	1	0	0	1	0	0	0	0	0	0	0	0	0	0	1	1	0	1	1	0	0	0	0	1	1	0	1	0	0	1	0	-	0	1	0	1	1	0	1	0	0	0	0
3546357	TGCAGATTAGTTGACCTGCAATAACAGGTTTTGAACAGTGTTCAAGCTGACATGTGTCAGTCTTGAGCC	1	322.105	0	1	0	1	0	0	1	0	0	0	0	0	0	0	0	0	0	1	1	0	1	1	0	0	0	0	1	1	0	1	0	0	1	0	-	0	1	0	1	1	0	1	0	0	0	0
3547034	TGCAGTTTTATTTGCAGAAGAGAAAGAAGAAAAGAGCTACTGAGAATCTGAGACAATCTTGAAAGCATA	1	322.105	0	1	0	1	0	0	1	0	0	0	0	-	0	0	0	0	0	1	1	0	1	1	0	0	0	0	1	1	0	1	0	0	1	0	-	0	1	0	1	1	0	1	0	0	0	0
3547681	TGCAGAATCCTACAATTCAACAAATCACAATCAATTCAAAATAATTTTGAGTAAAGTTTACAGATCGGA	1	322.105	0	1	0	1	0	0	1	0	0	0	0	0	0	0	0	0	0	1	1	0	1	1	0	0	0	0	1	1	0	1	0	0	1	0	-	0	1	0	1	1	0	1	0	0	0	0
3548014	TGCAGAATTTATGACCAAAGACATCACTAACAGTTCATTACAGATCGGAAGAGCGGTTCAGCAGGAATG	1	322.105	0	1	0	1	0	0	1	0	0	0	0	0	0	0	0	0	0	1	1	0	1	1	0	0	0	0	1	1	0	1	0	0	1	0	-	0	1	0	1	1	0	1	0	0	0	0
3548037	TGCAGATGCTAAAAATGCCACTAAATAGAAAATATCTTCATCCGGAATAACAACCGATGTTCTCTCGTC	1	322.105	0	1	0	-	0	0	1	0	0	0	0	0	0	0	0	0	0	1	1	0	1	1	0	0	0	0	1	1	0	1	0	0	1	0	-	0	1	0	1	1	0	1	0	0	0	0
3548422	TGCAGATCATAGTCGGATACTATCTTTTATCTTTTACAGATCGGAAGAGCGGTTCAGCAGGAATGCCGA	1	322.105	0	-	0	1	0	0	1	0	0	0	0	0	0	0	0	0	0	1	1	0	1	1	0	0	0	0	1	1	0	1	0	0	1	0	-	0	-	0	1	1	0	1	0	0	0	0
3549092	TGCAGAAACAGGGCAAGTTATCTGAGCATACCAACACAGACCTACAATCCAAAAAAAAAGCAATTCAAT	1	322.105	0	1	0	1	0	0	1	0	0	0	0	0	0	0	0	0	0	1	1	0	1	1	0	0	0	0	1	1	0	1	0	0	1	0	-	0	1	0	1	1	0	1	0	0	0	0
3549224	TGCAGTGATATGATGTTGTTCAAATGATGGGATCCTGGGATCCCAGCCGGTGGGGCCCGTGACCAATAA	1	322.105	0	-	0	1	0	0	1	0	0	0	0	0	0	0	0	0	0	1	1	0	1	1	0	0	0	0	1	1	0	1	0	0	1	0	-	0	1	0	1	1	0	1	0	0	0	0
3549970	TGCAGTAAGGCATTTCGGTGCAAAATTACCTAGCAGACCATTTTTTACAGATCGGAAGAGCGGTTCAGC	1	322.105	0	1	0	1	0	0	1	0	0	0	0	0	0	0	0	0	0	1	1	0	1	1	0	0	0	0	1	1	0	1	0	0	1	0	-	0	1	0	1	1	0	1	0	0	0	0
3550520	TGCAGATCTGTTCATTTGATTATGTGTGTCGATGTAGTAGAAGCCTCTGCAAAAATGTGTGTGAAAGTG	1	322.105	0	1	0	-	0	0	1	0	0	0	0	0	0	0	0	0	0	1	1	0	1	1	0	0	0	0	1	1	0	1	0	0	1	0	-	0	1	0	1	1	0	1	0	0	0	0
3550798	TGCAGACTGTTTACAGCTTCTTATAGTTAGGTATACAAGATAGGATGAAACTCATGCAAACATTTATAT	1	322.105	0	1	0	-	0	0	1	0	0	0	0	0	0	0	0	0	0	1	1	0	1	1	0	0	0	0	1	1	0	1	0	0	1	0	-	0	1	0	1	1	0	1	0	0	0	0
3551002	TGCAGTTTCATGCCTTGCTTTTCCTCACTAGGCGTCTCACCTGCTGACTTTACAGATCGGAAGAGCGGT	1	322.105	0	1	0	1	0	0	1	0	0	0	0	0	0	0	0	0	0	1	1	0	1	1	0	0	0	0	1	1	0	1	0	0	1	0	-	0	1	0	1	1	0	1	0	0	0	0
3551004	TGCAGTTCAAATTCTGCATGTGAGATTTTATCAATGATATATATTTATATGGGTTTACAGATCGGAAGA	1	322.105	0	1	0	1	0	0	1	0	0	0	0	0	0	0	0	0	0	1	1	0	1	1	0	0	0	0	1	1	0	1	0	0	1	0	1	0	1	0	1	1	0	1	0	0	0	0
3551099	TGCAGAAATTTCTAATCAAGTAGAAGCAGAACATTCCTAAACAATTCCAACAAGTTACAGATCGGAAGA	1	322.105	0	1	0	1	0	0	1	0	0	0	0	0	0	0	0	0	0	1	1	0	1	1	0	0	0	0	1	1	0	1	0	0	1	0	-	0	1	0	1	1	0	1	0	0	0	0
3552667	TGCAGTAAGAAGCAAATCACAATGCAATAAATTGTCACACAAAGGCAAAGGTAGTGCATTTCAAATTAC	1	322.105	0	1	0	1	0	0	1	0	0	0	0	0	0	0	0	0	0	1	1	0	1	1	0	0	0	0	1	1	0	1	0	0	1	0	-	0	1	0	1	1	0	1	0	0	0	0
3553141	TGCAGACCTACTATGCCAATTGCGCTCCAAAGGTTTCGGAATCATCAAAAGGGGTTCGCTTGAATTCAG	1	322.105	0	1	0	1	0	0	1	0	0	0	0	0	0	0	0	0	0	1	1	0	1	1	0	0	0	0	1	1	0	1	0	0	1	0	-	0	1	0	1	-	0	1	0	0	0	0
3541753	TGCAGAAACTAGTGCAAGAACATTGGCCAAGTTGGAACTTTTAGTAGCATACCATTACAGATCGGAAGA	1	324.211	0	1	0	1	0	0	1	0	0	0	0	0	0	0	0	0	0	1	1	0	1	1	0	0	0	0	1	1	0	1	0	0	1	0	-	0	1	0	1	1	0	1	0	0	0	0
3541797	TGCAGACCTGTTATGCCGTTTGCCTCAATCACTACTCGACCCTTCACACACCATCATGTTCCTTACAGA	1	324.211	0	1	0	1	0	0	1	0	0	0	0	0	0	0	0	0	0	1	1	0	1	-	0	0	0	0	1	1	0	1	0	0	1	0	-	0	-	0	1	1	0	1	0	0	0	0
3542941	TGCAGAACTTTGTTTCCAAAGACTGGAAAGTACATACTTTAGAAAATGTTACTGCTTTCCTGACAAACT	1	324.211	0	1	0	1	0	0	1	0	0	0	0	0	0	0	0	0	0	1	1	0	1	1	0	0	0	0	1	1	0	1	0	0	1	0	-	0	1	0	1	1	0	1	0	0	0	0
3547116	TGCAGTTTGGGCCTTCCTCACCACCCAAGGCCCATTCTGTTATCCTTTTTTATCATTACTTTATTTTTT	1	324.211	0	1	0	1	0	0	1	0	0	0	0	0	0	0	0	0	0	-	1	0	1	1	0	0	0	0	-	1	0	-	0	0	1	0	-	0	1	0	1	1	0	1	0	0	0	0
3550778	TGCAGATTGATTCTGGACAAACTTGGACACCTAGATGATGATGTTTACTAACAGGTTTTGTGCCCTGAA	1	324.211	0	1	0	1	0	0	1	0	0	0	0	0	0	0	0	0	0	-	1	0	1	1	0	0	0	0	1	-	0	1	0	0	1	0	-	0	1	0	1	1	0	1	0	0	0	0
3542888	TGCAGACAGTGCTAAGCGTATCACTTTGATGGTCTAAGGCTCTCATGAATCATGATGCCCAAATATATT	1	325.263	0	1	0	1	0	0	1	0	0	0	0	0	0	0	0	0	0	1	1	0	1	1	0	0	0	0	-	1	0	0	0	0	1	0	-	0	1	0	1	1	0	1	0	0	0	0
3545701	TGCAGGATGATCAAACACAGTTCTATTTCCCTTCTTATATTGCCTAAGTTTTGTAATTGTTGTTACAGA	1	325.263	0	1	0	1	0	0	1	0	0	0	0	0	0	0	0	0	0	1	1	0	1	-	0	0	0	0	1	1	0	0	0	0	1	0	0	0	1	0	1	1	0	1	0	0	0	0
3549038	TGCAGATAAGAAAATAAAATCAAGGATACATCTGAAAATATAATAGACATTGACTAATAACTTCAGCAT	1	325.263	0	1	0	1	0	0	1	0	0	0	0	0	0	0	0	0	0	1	1	0	1	1	0	0	0	0	1	1	0	-	0	0	1	0	-	0	1	0	1	1	0	1	0	0	0	0
3542476	TGCAGCATAACAAGGCTTCATATTCTCAAAATGCGCTTTACAGATCGGAAGAGCGGTTCAGCAGGAATG	1	326.316	0	1	0	0	0	0	1	0	0	0	0	0	0	0	0	0	0	1	1	0	-	1	0	0	0	0	1	1	0	1	0	0	1	0	-	0	1	0	1	1	0	1	1	0	0	0
3547616	TGCAGTTTTCAATCTTCCGTTTTGGCAGAAACGCTTACAGATCGGAAGAGCGGTTCAGCAGGAATGCCG	1	326.316	0	1	0	-	0	0	1	0	0	0	0	0	0	0	0	0	0	1	1	0	1	1	0	0	0	0	1	1	0	1	0	0	1	0	-	0	1	0	1	1	0	1	1	0	0	0
3549614	TGCAGAAAGGTGTGTCTGTCCGAAACTGAAACTTGTGATTACCTTTGATTTATTTTTTTCAAATGACTA	1	326.316	0	-	0	1	0	0	1	0	0	0	0	0	0	0	0	0	0	1	1	0	1	1	0	0	0	0	1	1	0	1	0	0	1	0	0	0	1	0	1	1	0	1	1	0	0	0
3549945	TGCAGGGAGACTAACGAGGAACGTGAATGGGAAAACTTTTCCCAAACCCAACGGTCATATGAAAACGAG	1	326.316	0	1	0	1	0	0	1	0	0	0	0	0	0	0	0	0	0	0	1	0	1	1	0	0	0	0	1	1	0	1	0	0	1	0	-	0	1	0	1	1	0	1	1	0	0	0
3553145	TGCAGGCAACACCGACATTGACACAGACTCACCTTTTTCCAGAGGTGTCGGTGCTACAATGCAATTTAT	1	326.316	0	1	0	-	0	0	1	0	0	0	0	0	0	0	0	0	0	1	1	0	1	1	0	0	0	0	1	1	0	0	0	0	1	0	-	0	-	0	1	1	0	1	1	0	0	0
3543464	TGCAGCATCTCTCCATGATGCAGGCTGTATCAAGGTGAGTGCAAAAACAACATTCATGTGCGTTGCCTT	1	326.842	1	0	0	0	1	1	0	1	1	1	0	1	0	1	1	1	1	0	0	1	0	0	1	1	1	1	0	0	1	0	1	-	0	1	1	1	0	1	0	0	1	0	-	1	1	1
3544900	TGCAGCAAAACATGTTCGAAATTCAATTTGCATGTCTGGCAATAAAGGCGAAAAAAAGAAAGAAAAAGA	1	326.842	1	-	1	0	1	-	0	1	1	1	0	1	0	1	1	-	1	0	0	1	0	0	1	1	1	1	0	0	1	0	1	1	0	1	1	1	0	1	0	0	1	0	1	1	1	1
3545713	TGCAGAGGCACGACTCAGGTACTTGATTTTTTCTTTTTTACAGATCGGAAGAGCGGTTCAGCAGGAATG	1	326.842	1	-	1	0	1	1	0	1	1	1	0	1	0	1	1	1	1	0	0	-	0	0	1	1	1	1	0	0	1	0	1	1	0	1	1	1	0	1	0	0	1	0	1	1	1	1
3566592	TGCAGCAGCTTCTTCATCTTTCTCCGGATCAAGCTGGTCATCTGCACGAGACACAACTTACCATGTTAC	1	326.842	1	-	-	0	1	1	0	1	1	1	1	1	0	1	1	1	-	0	0	1	0	0	-	1	-	-	0	0	1	0	1	1	0	1	1	1	0	1	0	0	1	0	1	1	1	1
3569964	TGCAGACATATTCTCCAATGACACTATCTACTGCTCGGGATTTCTGGACTTTGAGATACACTACAAATC	1	326.842	1	-	-	0	1	1	0	1	1	1	0	1	0	1	1	1	1	0	0	1	0	0	1	1	1	1	0	0	1	0	1	1	0	1	1	-	0	1	0	0	1	0	1	1	1	1
3546863	TGCAGATGCTGCTGCACAATTCAAGTATGCTGCTGGATGTTGCCTCTTACAGATCGGAAGAGCGGTTCA	1	328.421	0	1	0	1	0	0	1	0	0	0	0	0	0	0	0	0	0	1	1	0	1	-	0	0	0	0	1	1	0	1	0	0	1	0	0	0	1	0	1	1	0	1	0	0	0	0
3549446	TGCAGGACAAACCTGGATCCTGAGTTGAAAACACCAGCTGCATACACCATTACAGATCGGAAGAGCGGT	1	328.421	0	1	0	-	0	0	1	0	0	0	0	0	0	0	0	0	0	1	1	0	1	1	0	0	0	0	1	1	0	1	0	0	1	0	0	0	1	0	1	1	0	1	0	0	0	0
3550733	TGCAGGATGGTAACAAAGCAGTTCGAAAAACTCACTTACAGATCGGAAGAGCGGTTCAGCAGGAATGCC	1	328.421	0	1	0	1	0	0	1	0	0	0	0	0	0	0	0	0	0	1	1	0	-	1	0	0	0	0	1	1	0	1	0	0	1	0	0	0	-	0	1	1	0	1	0	0	0	0
3539741	TGCAGAATGCACATTGGCCTGCAAACAAATATGAGTAACTACAAGCCAAACATCAACATCAAGACACCA	1	333.684	0	-	0	1	0	0	1	0	0	0	1	0	1	0	0	0	0	1	1	0	1	1	0	0	0	0	1	1	0	1	0	0	1	0	1	0	1	0	1	1	0	1	0	0	0	0
Enod12B_SNP1		1	333.684	-	-	-	-	-	0	-	-	0	0	1	0	-	0	0	-	-	1	1	0	1	-	0	0	0	0	1	1	0	1	0	0	-	0	-	-	1	0	1	-	-	1	0	-	0	-
3549943	TGCAGAACTTGCAAACTCTAAAATTTTATGAATGTTATAATCTCGAAATATTACCAGAAAATATTACAG	1	333.684	0	-	0	1	0	0	1	0	0	0	1	0	1	0	0	0	0	1	1	0	1	1	0	0	0	0	1	1	0	1	0	0	1	0	-	0	1	0	1	1	0	1	0	0	0	0
Trans_SNP1		1	334.53	-	-	1	-	-	0	-	-	0	0	1	0	-	0	0	-	-	1	1	0	1	-	0	0	0	0	1	1	0	1	0	0	-	0	1	1	1	0	1	-	-	1	0	-	0	-
3543507	TGCAGAATTTCAGAAAAATCCCCTAAGACATAATAACTCAGATCTGCTGAAATTTGTTACAGATCGGAA	1	334.737	0	1	0	1	0	0	1	-	0	0	1	0	1	0	0	0	0	1	1	-	1	1	0	1	0	0	1	1	0	1	-	0	1	0	1	-	1	0	1	1	0	1	-	0	0	0
3544823	TGCAGGGTCCCTATTGCCAATTGTATTCACTAGCTATGCAATGCTGACATTTACAGATCGGAAGAGCGG	1	334.737	0	-	0	1	0	0	1	0	0	0	-	0	1	0	0	0	0	1	1	0	1	1	0	0	0	0	1	1	0	1	0	0	1	0	-	0	1	0	1	1	0	1	0	0	0	0
3545321	TGCAGAAAAACACGTTCAAAAATCAATTTGTATGCCTTGCAATCGAAGGCCGGAAATAAAAATAGTAAA	1	334.737	0	1	0	1	0	0	1	0	0	0	1	0	1	0	0	0	0	1	1	0	1	1	-	0	0	0	1	1	0	1	0	0	1	0	-	0	1	0	1	1	0	1	0	0	0	0
3545703	TGCAGCAAAACATGTTCGAAATTCAATTTGCATGTCGGGCAATAAAGGCGGAAAAAAAGAAAAGAAAAA	1	334.737	0	1	0	1	0	0	1	0	0	0	1	0	1	0	0	0	0	1	1	0	-	-	-	0	0	0	1	1	0	1	0	0	1	0	-	0	1	0	1	1	0	1	0	0	0	0
3546020	TGCAGCAGATATGGAAAATGTTTGACTTTATGTTATCTTTTTGTAAAAATTCTTTGAACTTAGTACTTA	1	334.737	0	-	0	1	0	0	1	0	0	0	1	0	1	0	0	0	0	-	1	0	1	1	0	0	0	0	1	1	0	1	0	0	1	0	1	0	1	0	1	1	0	1	0	0	0	0
3546064	TGCAGAAAACATTCCTGCCAACAACAGTGGAAAGAAAACCATAAATTCATCACTTTATACTTTCTCTCA	1	334.737	0	1	0	1	0	0	1	0	0	0	1	0	1	0	0	0	0	-	1	0	1	1	0	0	0	0	1	1	0	1	0	0	1	0	-	0	1	0	1	-	0	1	0	0	0	0
3549966	TGCAGCATTAGGTTGGAACCTAACATATGCATTTTTTACAGATCGGAAGAGCGGTTCAGCAGGAATGCC	1	334.737	0	1	0	1	0	0	1	0	0	0	1	0	1	0	0	0	0	1	1	0	1	1	0	0	0	0	-	1	0	1	0	0	1	0	-	0	1	0	1	1	0	1	0	0	0	0
3550181	TGCAGCTTGGGAGGAACAACAATGACATCAAAAGGAAGATTACCGTCGGCATCAACACAACTAACATGG	1	334.737	0	-	0	-	0	0	1	0	0	0	1	0	1	0	0	0	0	-	1	0	1	1	0	0	0	0	1	1	0	1	0	0	1	0	1	0	-	0	1	1	0	1	0	0	0	0
3551956	TGCAGTTGCTTTGCAGGCGGAGACATAGACACAATTGGCGGAACTTCATACGCATTACCTTACATCAGC	1	334.737	0	1	0	-	0	0	1	0	0	0	1	0	1	0	0	0	0	1	1	0	1	1	0	0	0	0	1	1	0	-	0	0	1	0	-	0	1	0	1	1	0	1	0	0	0	0
3552401	TGCAGAGAGGAGCAAAGACCATGAATGCATTGCATTTGTAAGTCGTAGAATATTCTAAAATTTACAGAT	1	334.737	1	-	0	0	1	1	0	1	1	1	0	1	0	1	1	1	1	0	0	1	0	0	1	1	-	1	0	0	1	0	1	1	0	1	1	0	0	1	0	0	1	0	1	1	1	1
3552716	TGCAGCGTAATTCAGTTTCAGGTAGCCGGAAATGTACTCAGGCAGAGTCTTCCGGTCAGCTGCGTTGAG	1	334.737	0	1	0	1	0	0	1	0	0	0	-	0	1	0	0	0	0	1	1	0	1	1	0	0	0	0	1	-	0	1	0	0	1	0	-	0	1	0	1	1	0	1	0	0	0	0
3552984	TGCAGTTGCTCCTCCTATGGTTATCCAGGTTTGACTACACTTATATATTTACAGATCGGAAGAGCGGTT	1	334.737	0	1	0	1	0	0	1	0	0	0	1	0	-	0	0	0	0	1	1	0	1	1	0	0	0	0	1	1	0	1	0	0	1	0	-	0	1	0	1	1	0	1	0	0	0	0
3541363	TGCAGCATGCATGTACATGGCTTATTTTTGCAGCATGACATACCATGTTCTGACTCGTATGTAACCCTC	1	335.79	0	1	0	-	0	0	1	0	0	0	1	0	1	0	0	0	0	1	1	0	1	1	0	0	0	0	1	1	0	1	0	0	1	0	-	0	1	0	1	1	0	1	0	0	0	0
3548189	TGCAGCGGGTTTATGGTCTCATTCACGTATTTAGAGCAATTCATCATTGAAATTGAATCTAAAACAATT	1	335.79	0	1	0	1	0	0	1	0	0	0	1	0	1	0	0	0	0	-	1	0	1	1	0	0	0	0	1	1	0	1	0	0	-	0	1	0	1	0	1	1	0	1	0	0	0	0
3549722	TGCAGTCGATGGTATCATGACATAAATTTGATTCATAATCATAATAAGAATAGAGAAGATGATATGATA	1	335.79	0	-	0	1	0	0	1	0	0	0	1	0	1	0	0	0	0	1	1	0	1	1	0	0	0	0	1	1	0	1	0	0	1	0	-	0	1	0	1	1	0	1	0	0	0	0
3550801	TGCAGTACACAATACATGGCCTATCTAATCCATACATAGTGTGTTTGTGTGCAGCATATGTGTGCGTCC	1	335.79	0	-	0	1	0	0	1	0	0	0	1	0	1	0	0	0	0	1	1	0	1	1	0	0	0	0	1	1	0	1	0	0	1	0	1	0	1	0	1	1	0	1	0	0	0	0
3551480	TGCAGAGAGATACACAGAGTAAGATGCAATAACATCGACATTCATAACTGGACAAACAGCATGAAAGAA	1	335.79	0	0	0	1	0	0	1	0	0	0	1	0	1	0	0	0	0	1	1	0	1	1	0	0	0	0	1	1	0	-	0	0	1	0	1	0	1	0	1	1	0	1	0	0	0	0
3552269	TGCAGTGCTCGCTGCTTCATAGGATGCATGCCATTGTTCAAACTCTGATGTGTTTAGTTCTTTCATTCC	1	335.79	0	1	0	-	0	0	1	0	0	0	1	0	-	0	0	0	0	1	1	0	1	1	0	0	0	0	1	1	0	0	0	0	1	0	-	0	1	0	1	1	0	1	0	0	0	0
3551619	TGCAGCGGGTTTATGGTCTCATTCGCGTATTTAGAGTAATTCATCATTGAAATTGAATCTAAAACAATT	1	336.141	1	-	1	0	1	1	0	1	1	1	0	1	0	1	1	1	1	0	0	1	0	0	1	1	1	1	0	0	1	0	1	1	0	1	0	-	0	1	0	0	1	0	1	1	1	1
3541669	TGCAGACAATTTTGTAATCAAACAATATATTACAAATCGGAAGAGCGGTTCAGCAGGAATGCCGAGACC	1	336.842	0	1	-	1	0	0	1	0	0	0	1	0	1	0	0	0	0	1	1	-	1	1	0	0	0	0	1	1	0	-	0	0	1	0	1	0	1	0	1	1	0	1	0	0	0	0
3541830	TGCAGTCAACCTAGATTCCTATGAAACTCAATCGATATTTTTGGAGAGAAACCGATAAGTAGTTTCTGC	1	336.842	0	1	0	1	0	0	1	0	0	0	1	0	1	0	0	0	0	1	1	0	1	0	0	0	0	0	1	1	0	1	0	0	1	0	1	0	-	0	1	1	0	1	0	0	0	0
3544472	TGCAGTAATCTTGAAATCCCTGTCATGTAGAATACTTGGCCAATTATTGCTTCCTAAAACATTGTTTGA	1	336.842	0	1	0	1	0	0	1	0	0	0	1	0	1	0	0	0	0	1	1	0	1	-	0	0	0	0	1	1	0	1	0	0	1	0	1	0	1	0	1	1	0	1	0	0	0	0
3550804	TGCAGCAACGCACGGATCGTCCATCACATCCTGCACGAAATCAAATAAACCACAGTGATTACAGATCGG	1	336.842	0	1	0	1	0	0	1	0	0	0	1	0	1	0	0	0	0	1	1	0	1	-	0	0	0	0	1	1	0	0	0	0	1	0	1	0	1	0	1	1	0	1	0	0	0	0
3545911	TGCAGTTGAATGGATCATTAGATTATGATTTGAATGTCAATTTAGTCTTACAGATCGGAAGAGCGGTTC	1	337.895	0	1	0	1	0	0	1	0	0	0	1	0	1	0	0	0	0	1	1	0	1	1	0	0	0	0	1	1	0	1	0	0	1	0	-	0	1	0	1	1	0	1	0	0	0	0
3553015	TGCAGTGCAAGCAGCAGAGAACACAATAGTGACGATAAAAAATCTAATTCACTGGAATGTTGGATAACA	1	337.895	0	1	0	1	0	0	1	0	0	0	1	0	1	0	0	0	0	1	1	0	1	-	0	0	0	0	1	1	0	-	0	0	1	0	-	0	1	0	1	1	0	1	0	0	0	0
3539590	TGCAGCTGTGTTATCAGGTGCTAGTTTTTATTTTTCTGTCTGCGTTCCTATTACAGATCGGAAGAGCGG	1	338.948	1	-	1	0	1	-	0	1	1	-	0	1	0	1	1	1	1	0	0	1	0	0	1	1	1	1	1	0	1	0	1	1	0	1	0	1	0	-	0	0	1	0	1	1	1	1
3541645	TGCAGCTGTGTTATCAGGTGCTAGTTTTTATTTTCTGCCTGCGTGCTTATTACAGATCGGAAGAGCGGT	1	338.948	0	1	0	1	0	0	1	0	0	0	1	0	1	0	0	0	0	1	1	0	1	1	0	0	0	0	0	1	0	-	0	0	-	0	1	0	-	0	1	1	0	1	0	0	0	0
3541757	TGCAGTATGGATCACAAATCCTTCTTTGATGAAGGAAATGCATCATCTTCAAACCACCATGATAAAATA	1	338.948	0	-	0	1	0	0	1	0	0	0	1	0	1	0	0	0	0	1	1	0	1	-	0	0	0	0	0	1	0	-	0	0	1	0	1	0	1	0	1	1	0	1	0	0	0	0
3541985	TGCAGGAAATCGATTCAGTCCAATAAACTCAAACGAAATTACAGATCGGAAGAGCGGTTCAGCAGGAAT	1	338.948	0	1	0	1	0	0	1	0	0	0	1	0	1	0	0	0	0	1	1	0	1	1	0	0	0	0	0	1	0	1	0	0	1	0	1	0	1	0	1	1	0	1	0	0	0	0
3542853	TGCAGAACCAACAAAGTACAGCTAACACAACTGATATTACAGATCGGAAGAGCGGTTCAGCAGGAATGC	1	338.948	1	0	0	0	1	1	0	1	1	1	0	1	0	1	1	1	1	0	0	1	0	0	1	-	1	1	1	0	1	0	1	1	0	1	0	1	0	1	0	0	1	0	1	1	1	1
3542942	TGCAGCCATGTGACAAAAGCGATTCTATTCTTACAATCCATTTTTTTACAGATCGGAAGAGCGGTTCAG	1	338.948	1	-	1	0	1	1	0	1	1	1	0	1	0	1	1	1	-	0	0	1	0	0	1	1	1	1	0	0	1	0	1	1	0	1	0	1	0	1	0	0	1	0	1	1	1	1
3543204	TGCAGAAGAATAGATCCTGTCTACAAGTAACAGATTGATGTAAAAATGAAATTCAAAATGAGCTTTATC	1	338.948	1	-	1	0	1	1	0	1	1	1	0	1	0	1	1	1	1	0	0	1	0	0	1	1	1	-	1	0	1	0	1	1	0	1	0	1	0	-	0	0	1	0	1	1	1	1
3544164	TGCAGAGGGAATTCCTTTTGGAGAAGGTCCAAATTACGACTATCACAAGCTTCCAACATGTCATTCCTG	1	338.948	0	1	0	1	0	0	1	0	0	0	1	0	1	0	0	0	0	1	1	0	1	1	0	0	0	0	0	1	0	-	0	0	1	0	1	0	1	0	1	1	0	1	0	0	0	0
3546477	TGCAGTGTAATAACAAACAAATGCGTTGCTAGTGTACAATTACAGATCGGAAGAGCGGTTCAGCAGGAA	1	338.948	1	-	-	0	1	1	0	-	1	1	0	1	0	1	1	1	1	0	0	1	0	0	1	1	1	1	1	0	1	0	1	1	0	1	0	1	0	1	0	0	1	0	1	1	-	1
3546679	TGCAGAAGCAATGCAGATGATTTGATCAATGCCATCATGGTCAATGTGATTAGGATAGTTACAGATCGG	1	338.948	0	1	0	1	0	0	1	0	0	0	1	0	1	0	0	0	0	1	1	0	1	1	0	0	0	0	0	1	0	-	0	0	1	0	1	0	-	0	1	-	0	1	0	0	0	0
3550023	TGCAGCATCAGTTACCATCTTCCTGCATTGAGTTTCAAAAGGAGAGAAGCATGAAAAAACCATTTCCAA	1	338.948	0	1	0	1	0	0	1	0	0	0	1	0	1	0	0	0	0	1	1	0	1	1	0	0	0	0	0	1	0	1	0	0	1	0	1	0	1	0	1	1	0	1	0	0	0	0
3550293	TGCAGAAGAATAGATCCTGTCTACAAGTAACAGATTGATGTAAAAATGAAATTCAAAATGAGCTTTTAT	1	338.948	0	1	0	-	0	0	-	0	0	0	1	0	1	0	0	0	0	-	1	0	1	1	0	0	0	0	0	1	0	1	0	0	1	0	-	0	1	0	1	1	0	1	0	0	0	0
3552200	TGCAGCTACACATCCTTGCATAACAAGCAAGGATTGTCCAAAAAAGTTGTGTAAACCTCCTCTATTTGC	1	338.948	0	1	0	1	0	0	1	0	0	0	1	0	0	0	0	0	0	1	1	0	1	1	0	0	0	0	0	1	0	1	0	0	1	0	-	0	1	0	1	1	0	1	0	0	0	0
3552260	TGCAGGATCATCAAGATGTGATTTGCACTCAGGGCAGCGCTGTTATCATGTATCATAAGAGCTGATTCT	1	338.948	0	1	0	-	0	0	1	0	0	0	1	0	1	0	0	0	0	1	1	0	1	1	0	0	0	0	0	1	0	1	0	0	1	0	1	0	1	0	-	1	0	1	0	0	0	0
3553448	TGCAGAATCAAATTGATTTTTATAAAGAAAAATTTATAGTTTGGATCCAAATTACATTTACAGATCGGA	1	338.948	1	-	-	0	-	1	0	1	1	-	0	1	0	1	1	1	1	0	0	1	0	0	1	1	1	1	-	0	1	0	1	1	0	1	0	1	0	1	0	0	1	0	1	1	1	1
pepC_SNP3		1	340	-	-	0	-	-	0	-	-	0	0	1	0	-	0	0	-	-	1	1	0	1	-	0	0	0	0	0	1	0	1	0	0	-	0	1	0	1	0	1	-	-	1	-	-	0	-
3542318	TGCAGATAAATTTACCAAAAAATATTTTTTCATCACATGTTACAGATCGGAAGAGCGGTTCAGCAGGAA	1	340	1	-	1	0	-	1	0	1	1	1	0	1	0	1	1	1	1	0	0	1	0	0	1	1	1	-	1	0	1	0	1	1	0	1	0	1	0	1	0	0	1	0	1	1	1	0
3543382	TGCAGTATGCCTCATTAGTGATATTGCGGTTTCTGCCATGGTGAAGAAACCTTACAAAGTGGTTCCGGT	1	340	0	1	0	1	0	0	1	0	0	0	1	0	1	0	0	0	0	-	1	0	1	1	0	0	0	0	0	1	0	1	0	0	1	0	1	0	1	0	1	1	0	1	0	0	0	-
3544027	TGCAGTAACAAACCTGATATTACAAATGTCACCTGTGACTGCTCTGTTTCCGGTGATAACTTCTGCCAT	1	340	0	1	0	1	0	0	1	0	0	0	1	0	1	0	0	0	0	1	1	0	1	1	0	0	0	0	0	1	0	1	0	0	1	0	1	0	1	0	1	1	0	1	0	0	0	1
3546969	TGCAGATAAATTTACAAAAAATATTTTTTCATCACATGTTACAGATCGGAAGAGCGGTTCAGCAGGAAT	1	340	0	-	0	-	0	0	1	0	0	0	1	0	1	0	0	0	0	1	-	0	1	1	0	0	0	0	0	1	0	1	0	0	1	0	1	0	1	0	1	1	0	1	0	0	0	1
3552698	TGCAGAGTTATAAAGTAACCGCAAATAGTCTTTCAATTCATCGGTATGCTCTAATGGATTTCAAAAGAT	1	340	1	-	1	0	1	1	0	1	1	1	0	1	0	1	1	1	1	0	0	1	0	0	-	1	1	1	1	0	1	0	1	1	0	1	0	-	0	1	0	0	1	0	1	1	1	0
3553267	TGCAGTGTTAGGCCAAAAAAGCATAAAAAGTACTTATCAAATTTAGTTTACTCTACTTATCATGGCTTT	1	340	1	-	1	0	1	1	0	1	1	1	0	1	0	1	1	1	1	0	0	1	0	0	1	1	-	1	1	0	1	0	1	1	0	1	0	1	0	1	0	0	1	0	1	1	1	0
3569176	TGCAGCTCAGTACAGTTTTCCTCTAGTTATGGATATCTGTAAGACCATTGATGGAGCTGCCTTTGGAAG	1	340	1	-	1	0	1	1	0	1	1	1	0	1	0	1	1	1	-	0	0	1	0	0	1	1	1	1	1	0	1	0	1	1	0	1	0	1	0	1	0	0	1	0	1	1	1	0
3544705	TGCAGGTAATAAACAAACCCATTTCTTCAACGCCTTCAATTTTGCTTCCCCTTTCCTATTTACAGATCG	1	343.158	1	-	1	0	1	1	0	1	1	1	0	1	0	1	1	1	1	0	0	1	0	0	1	1	1	1	1	0	1	0	1	1	0	-	0	1	0	1	0	0	1	0	0	0	1	0
3548212	TGCAGACTCTGTCGAATGTAGGGAAGCTTTATCAGCTATAGCTTTGAAACATAGGGTTCTGAGTGCTGG	1	343.158	0	1	0	1	0	0	1	0	0	0	1	0	1	0	0	0	0	1	1	0	1	1	0	0	0	0	0	1	0	-	0	0	1	0	1	0	1	0	1	1	0	1	1	1	0	1
3549204	TGCAGTAATATATTTGTCAAAAATTTGTGTAACTTTTACATATTTACCCCTACAAATCGTTGTTACCCT	1	343.158	0	1	0	1	0	0	1	0	0	0	1	0	1	0	0	0	0	1	1	0	1	-	0	0	0	0	0	1	0	1	0	0	1	0	1	0	-	0	1	1	0	1	1	1	0	1
3549344	TGCAGAGAAATGGATTGTACACTATCACATTATTATAGATCAGACAGACCATGTTCTAACTTTGTGTTT	1	343.158	0	1	0	1	0	0	1	0	0	0	1	0	1	0	0	0	0	-	1	0	1	1	0	0	0	0	0	1	0	1	0	0	1	0	-	0	-	0	1	1	0	1	-	1	0	1
3551291	TGCAGCTCAGTACAGTTTTCGTCTAGTTAGGAATATCTGTAAGGCTATTGATGGAGCTGCCTTTGGAAG	1	343.158	0	1	0	-	0	0	1	0	0	0	1	0	1	0	0	0	0	1	1	0	1	1	0	0	0	0	0	1	0	1	0	0	1	0	-	0	1	0	1	1	0	1	1	1	0	1
3552029	TGCAGAAAAACCCACAAAATATACTAAAATCGCTTACAGATCGGAAGAGCGGTTCAGCAGGAATGCCGA	1	343.158	0	1	0	-	0	0	1	0	0	0	1	0	1	0	0	0	0	1	1	0	1	1	0	0	0	0	0	1	0	-	0	0	1	0	1	0	1	0	1	1	0	1	1	1	0	1
3552222	TGCAGGTAATAAACAAACCCATTTCTTCAACACCTTCAATTTTGCTCCCCCTTTCCTATTTACAGATCG	1	343.158	0	1	0	-	0	0	1	0	0	0	1	0	1	0	0	0	0	1	1	0	1	-	0	0	0	0	0	1	0	-	0	0	1	0	1	0	1	0	1	1	0	1	1	1	0	-
3552965	TGCAGCATTTTTATCAAAGTTGATGTCTATAAAACATATATTCTTCCCCCCAACTTCCTTTCCAGTCTT	1	343.158	0	1	0	1	0	0	1	0	0	0	1	0	-	0	0	0	0	1	1	0	1	1	0	0	0	0	0	1	0	1	0	0	1	0	1	0	1	0	1	1	0	1	1	1	0	1
3553046	TGCAGTGGTCTGCTGCTTCTTTGAAGCGACAATCTTTCTTGGTCACATTTTTACACAATCTTCAAGTAA	1	343.158	0	-	0	1	0	0	1	0	0	0	1	0	1	0	0	0	0	1	1	0	1	1	0	0	0	0	0	1	0	-	0	0	1	0	-	0	1	0	1	1	0	1	1	1	0	1
3553361	TGCAGAGAAATGGATTGTACACTATCACATTATTGTAGATCAGACAGACCATGTTCTAACTTTGTATTT	1	343.158	1	-	1	0	1	1	0	1	1	1	0	1	0	-	1	1	1	0	0	1	0	0	1	1	1	1	1	0	1	0	1	1	0	-	0	1	0	1	0	0	1	0	0	0	1	0
3542016	TGCAGAAGCCAGAACCAAACTCCCTGCAAAACCAAGAAACATCAATAATGCACAATAAATTACAGATCG	1	344.211	0	1	0	1	0	0	1	0	0	0	1	0	1	0	0	0	0	1	1	0	1	1	0	0	0	0	0	1	0	-	0	0	1	0	-	0	1	0	1	1	0	1	1	1	0	-
3546931	TGCAGTCAAATGCTCTACCACTGAGCTATGGACCCTTGTTGTTATTACAGATCGGAAGAGCGGTTCAGC	1	344.211	0	1	0	1	0	0	1	0	0	0	1	0	1	0	0	0	0	1	1	0	1	1	0	0	0	0	0	1	0	1	0	0	-	0	1	0	1	0	1	1	0	1	1	1	0	-
3550922	TGCAGGCATGCCATTGCTATTGTCTTGATTCTATTATGAAAATCAGCAGTCTTACTTTTCAAAAAAAAC	1	344.211	0	1	0	1	0	0	1	0	0	0	1	0	1	0	0	0	0	1	1	0	1	1	0	0	0	0	0	-	0	1	0	0	1	0	1	0	1	0	1	1	0	1	1	1	0	1
3552658	TGCAGAGGTGTACCGAAGTTGAAAACTTCAATCCTTTCTTACTCCAAATCAATTTTTTCAGCTTCTAGA	1	344.211	0	1	0	1	0	0	1	0	0	0	1	0	1	0	0	0	0	1	1	0	1	1	0	0	0	0	0	1	0	1	0	0	1	0	1	0	1	0	1	1	0	1	1	1	0	1
3542354	TGCAGCCAAGGAGTGGACCAGATTATACGCCAGTGGTGCTTGACAATTGGGTGGATACTTTTGGTCTCA	1	345.263	1	0	1	0	-	1	0	1	1	1	0	1	0	1	1	1	-	0	0	1	0	0	1	1	1	1	1	0	1	0	1	1	0	1	0	1	0	-	0	0	1	0	0	0	1	0
3543427	TGCAGATGCTAATAAAAGAACATGTTTGTTATAGTTTTACAGATCGGAAGAGCGGTTCAGCAGGAATGC	1	345.263	1	0	1	0	1	1	0	-	1	1	0	1	0	1	1	1	1	0	0	1	0	0	1	1	1	1	1	0	1	0	1	1	0	1	0	1	0	1	0	0	1	0	0	0	-	0
3548546	TGCAGAGGCTAAGGTTGAAAGAGACCCCAAACTTTATTTACAGATCGGAAGAGCGGTTCAGCAGGAATG	1	345.263	1	0	1	0	-	1	0	1	1	1	0	1	0	1	1	1	-	0	0	1	0	0	1	1	1	1	1	0	1	0	1	1	0	1	0	1	0	1	0	0	-	0	0	0	-	0
3552646	TGCAGGGGCGCAAAAGTTGAGTGAAAAAGCCTAAATATTACAGATCGGAAGAGCGGTTCAGCAGGAATG	1	345.263	1	0	-	0	1	1	0	1	1	1	0	1	0	1	1	1	-	0	0	1	0	0	1	1	1	1	1	0	1	0	1	1	0	1	0	1	0	1	0	0	-	0	0	0	1	0
3558573	TGCAGTCAAATGCTCTACCACTGAGCTATGGACCCTTGTTGTTAGAAACTCAATTTGCATTATCTGTTA	1	345.263	1	0	1	0	1	1	0	1	1	1	0	1	0	-	-	1	1	0	0	1	0	0	1	1	1	1	1	0	1	0	1	1	0	1	0	1	0	1	0	0	1	0	0	0	1	0
3563390	TGCAGTGCCGTAACTGGAACACAACTAATTTCAAGAGCATCAATAAGCCGCTGTCTTTTACAGATCGGA	1	345.263	1	0	-	0	1	1	0	1	1	1	0	1	0	1	1	1	-	0	0	1	0	0	1	1	1	1	1	0	1	0	1	1	0	1	0	1	0	1	0	0	1	0	0	0	1	0
3541855	TGCAGCATAGACATATTACAACATTAGTTGTACTCTTACAGATCGGAAGAGCGGTTCAGCAGGAATGCC	1	346.316	0	1	0	1	0	0	1	0	0	0	1	0	1	0	0	0	0	0	1	0	1	1	0	0	0	0	0	1	0	0	0	0	1	0	-	0	-	0	1	1	0	-	1	1	0	1
3544990	TGCAGATGCTACTGGTGCATAGCTCACTTGACCACCCCTCTCACTTGCAGGTTTGGTGGAACTTAGCCT	1	346.316	1	0	0	0	1	1	0	1	1	1	0	1	0	1	1	1	1	0	0	1	0	0	1	1	1	1	1	0	1	0	1	1	0	1	0	1	0	1	-	0	1	0	0	0	1	0
3545870	TGCAGATATTTTTGAGGATTTCTCCAAAGATTTGAAAGCATTGAAGTTTTTCTTTATGTTAGTAGTTTT	1	346.316	1	0	0	0	1	1	0	1	1	1	0	1	0	1	1	1	1	0	0	-	0	0	1	1	1	1	1	0	1	0	1	1	0	1	0	-	0	1	0	0	1	0	0	0	1	0
3548236	TGCAGCAAACCAAACCAAAAACCAGAAAATACACAAATTACAGATCGGAAGAGCGGTTCAGCAGGAATG	1	346.316	-	0	0	0	1	1	0	1	1	1	0	1	0	1	1	1	1	0	0	1	0	0	1	1	-	1	1	0	1	0	1	-	0	1	0	-	0	1	0	0	1	0	0	0	1	0
3549035	TGCAGATATTTCTTCTAATATTTGTGCCGTTTATCTACGAACTTTTTACAGATCGGAAGAGCGGTTCAG	1	346.316	1	0	0	0	1	1	0	1	1	1	0	1	0	1	-	1	-	0	0	1	0	0	1	1	1	1	1	0	1	0	1	1	0	1	0	1	0	1	0	0	1	0	0	0	1	0
3549641	TGCAGTGAAATTGGTGACTGTTGGAAAGGTTTTACAGATCGAAAGAGCGGTTCAGCAGGAATGCCGAGA	1	346.316	1	0	0	0	-	1	0	1	1	1	0	1	0	1	1	1	1	0	0	1	0	0	1	1	1	1	1	0	1	0	1	1	0	1	0	1	0	1	0	0	1	-	0	0	1	0
3550745	TGCAGAAAAATGTGACCAGTGCATATATATATATAAAGATGATAACACTTATTTTTGTTTTATTACAGA	1	346.316	1	0	0	0	1	1	0	1	1	1	0	1	0	1	-	1	1	0	0	1	0	0	1	1	1	1	1	0	1	0	1	1	0	1	0	-	0	1	0	0	-	0	0	0	1	0
3551191	TGCAGATAAAACAAACAGGTCGTATGTCACTTCAGACATCCTTTGTTGAATGTGAAAAGAAAATTCTTA	1	346.316	1	0	0	0	-	1	0	1	-	1	0	1	0	1	1	1	1	0	0	1	0	0	1	1	1	1	1	0	-	0	1	1	0	-	0	1	0	1	0	0	1	0	0	0	1	0
3539556	TGCAGAACTCATTTGGCCCTTGCAGATGATCTCATCTCTCGGGTAGGTACCCTTTACAGATCGGAAGAG	1	348.421	0	1	0	1	0	0	1	0	0	0	1	0	-	0	0	0	0	0	1	0	1	1	0	0	0	0	0	1	0	1	0	0	1	0	1	0	1	0	1	1	0	-	1	1	0	1
3542710	TGCAGACCATGGTTTTTCTGGTTCTTGTGATATTATGGATCATGCCGATGATAAACCCTCCAATAAAAA	1	348.421	0	1	1	1	1	0	1	0	0	0	1	0	1	0	0	0	0	-	1	0	1	1	0	0	0	0	0	1	-	0	0	0	1	0	1	0	1	0	1	1	0	1	1	1	0	1
3543669	TGCAGAAAAAATAAAGAAAAACAATACATATACTAATACTAGTATTTCATTTTCATTTTCCAGCTTTAT	1	349.474	-	0	1	0	0	-	0	1	1	-	0	1	0	1	1	-	1	0	0	1	0	0	1	1	1	1	1	0	1	0	1	1	0	1	0	1	0	1	0	0	1	0	0	0	1	0
3545259	TGCAGAAGCCTATCTTGGAACTAAAGCAACTGTCTCAGCTGAAAGAATTACAGATCGGAAGAGCGGTTC	1	349.474	0	1	0	-	0	0	1	0	0	0	1	0	1	0	0	0	0	1	1	0	1	-	0	0	0	0	0	1	0	-	0	0	1	0	1	0	1	0	1	1	0	1	1	1	0	1
3545890	TGCAGAGGCTAACGTTGAAAGAGACCCAAACTTTATTTACAGATCGGAAGAGCGGTTCAGCAGGAATGC	1	349.474	0	1	0	1	0	0	1	0	0	0	1	0	1	0	0	0	0	1	-	0	1	1	0	0	0	0	0	1	0	1	0	0	1	0	1	0	1	0	1	1	0	1	1	1	0	1
3546088	TGCAGCTCTAGTGGTGGTCGTTGTTATCATCAATTGAATAAGATCAAAATATGAGTCTTCTTATGCAAT	1	349.474	1	0	1	0	1	1	0	1	1	1	0	1	0	1	1	1	1	0	0	1	-	0	1	1	1	1	1	0	1	0	1	1	0	1	0	1	0	1	0	0	1	0	0	0	1	0
3549398	TGCAGCTCTAGTGGTGGTTGTTATCATCAATATGATAAGATCAAAAATATGAGTCTTCTTATGCAATTC	1	349.474	0	1	0	1	0	0	-	0	0	0	1	0	1	0	0	0	0	1	1	0	1	1	0	0	0	0	0	1	0	1	0	0	1	0	1	0	1	0	1	1	0	1	1	1	0	1
3550218	TGCAGAAAAAATAAAGAAAAACAATACATATACTAGTATTTCATTTTCATTTTCCAGCTTTATTATTAC	1	349.474	0	1	0	1	0	0	1	0	0	0	1	0	1	0	0	0	0	1	1	0	1	-	0	0	0	0	0	1	0	0	0	0	-	0	1	0	1	0	1	1	0	1	1	1	0	1
3543101	TGCAGTCTCATTATCTTCTTCACACCCATAATGTCATCAAACATTCCATCAACTCTGCATACATCAAAG	1	350.527	1	0	1	0	1	1	0	1	1	1	0	1	0	-	1	1	1	0	0	1	0	0	1	1	1	1	1	0	1	0	1	1	0	1	0	1	0	1	0	0	1	0	1	0	1	0
3549855	TGCAGAATAAAGAGTTCATTTTATTTTCAAATTATATATGTGTTTAGATTGATGAGTACATTAGATTGA	1	350.527	1	0	1	0	1	1	0	1	1	1	0	1	0	-	1	1	1	0	0	1	0	0	1	1	1	1	1	0	1	0	1	1	0	1	0	1	0	1	0	0	-	0	1	0	1	0
3543787	TGCAGTTAGATGAAAATGATGCGTTTGAAATCCATTACAGATCGGAAGAGCGGTTCAGCAGGAATGCCG	1	351.579	1	0	0	0	1	1	0	1	1	1	0	1	0	1	1	1	0	0	0	1	0	0	1	-	1	1	1	0	1	0	1	1	0	1	0	1	0	1	0	0	1	0	1	0	1	0
3546841	TGCAGAGATAATGTGACTAGTAAACTTTCATCATTTTATTTACAGATCGGAAGAGCGGTTCAGCAGGAA	1	351.579	1	0	0	0	1	1	0	1	1	1	0	1	0	1	1	-	0	0	0	1	0	0	1	1	1	1	1	0	1	0	1	1	0	1	0	1	0	-	0	0	-	0	1	0	1	0
3550046	TGCAGAAGAAGTCAGGAAAAACAATAAGCTCAAAATCGATTTTCATTTCACTTTTACAGATCGGAAGAG	1	351.579	0	1	0	1	0	0	1	0	0	0	1	0	1	0	0	0	-	1	1	0	-	1	0	0	0	0	0	1	0	1	0	0	1	0	1	0	1	0	1	1	0	1	0	1	0	1
3544770	TGCAGGTGACATAAACAATTGGATGCCGAATTGGTTCTATAGCAACAACCTGGCCAATATAGCAGTCAC	1	353.685	0	1	0	1	-	0	1	0	0	0	1	0	1	0	0	0	1	1	1	0	1	1	0	0	0	0	0	1	0	0	0	0	-	0	1	0	1	0	1	1	0	1	0	0	0	1
3552282	TGCAGAGAGGGAGTTGTAGTAGGAAAAAGAGGAAAGATAAGCAATCCATTCCAATAGAGCCCTTGAGAT	1	353.685	0	1	0	-	0	0	1	0	0	0	1	0	-	0	0	0	1	0	1	0	1	1	0	0	0	0	0	1	0	0	0	0	1	0	1	0	1	0	1	1	0	1	0	0	0	1
3539858	TGCAGAGATTTTCAAAGGACTATAAAGTTTATTTTGACTTATACACATATGCACTTCTGTAAGTGTTTG	1	354.562	1	0	1	0	1	1	0	1	1	1	0	1	0	1	1	1	0	0	0	1	0	0	1	1	1	1	1	0	1	0	1	1	0	1	0	1	0	1	0	0	1	0	1	-	1	0
3541665	TGCAGATAATTTTCAACATATCCCTGTCAATTTATTATGCTTATTATATCATTGGTATTTTGTTTCGTA	1	354.562	1	0	-	0	1	1	0	1	1	1	0	1	0	-	1	1	0	0	0	1	0	0	1	1	1	1	-	0	1	0	1	1	0	1	0	1	0	-	0	0	1	0	1	1	1	0
3544523	TGCAGAAGGTAATTGCATTTGGCCAGAGATCAGTGAAACAATGTTATTGTTGCTTTTTACAGATCGGAA	1	354.562	1	0	1	0	-	1	0	1	1	1	0	1	0	1	1	1	0	0	0	1	0	0	1	1	1	1	1	0	1	0	1	1	0	1	0	1	0	1	0	0	-	0	1	-	1	0
3545423	TGCAGATATCCAACAAGAATAGAAGAACTTATATATTTACAGATCGGAAGAGCGGTTCAGCAGGAATGC	1	354.562	1	0	1	0	1	-	0	1	-	1	0	1	0	-	1	1	0	0	0	1	0	0	-	1	1	1	1	0	1	0	1	1	0	1	0	1	0	1	0	0	1	0	1	1	1	0
3545528	TGCAGGTTCATTGAAAAATGATTATGAAACGGTGAAACATTTGTGTCAACAGGCGTCCCATAGTTCCAT	1	354.562	1	0	1	0	1	1	0	1	1	1	0	1	0	1	1	1	0	0	0	1	0	0	1	1	1	1	1	0	1	0	1	1	0	1	0	1	0	-	0	0	1	0	1	1	1	0
3546383	TGCAGTAGGAGCAACTTGATACTGCAACAATGCTGCTCCAAATGGTCCTATCAAGTTCAGTCTTGTAGC	1	354.562	1	0	1	0	1	1	0	1	1	1	0	1	0	1	1	1	0	0	0	1	0	0	1	1	1	1	1	0	-	0	1	1	0	1	0	1	0	-	0	0	1	0	1	1	1	0
3548203	TGCAGAGCAATAACAATTGCAATTTAGTTATTTTCTGTTCATTTGGTTTCTAATGATAAATTCATTGGT	1	354.562	1	0	1	0	-	1	0	1	1	1	0	1	0	1	1	1	0	0	0	1	0	0	1	1	1	1	1	0	1	0	1	-	0	1	0	1	0	1	0	0	1	0	1	1	1	0
3549367	TGCAGAAATAAGTGTATCACTCTATTGGATAAATTGATTTGGAGCAACAATATGTTTCAAAATTCAATT	1	354.562	1	0	1	0	1	1	0	1	1	1	0	1	0	1	1	1	0	0	0	-	0	0	1	1	-	1	1	0	1	0	1	1	0	1	0	1	0	1	0	0	1	0	1	1	1	0
3549568	TGCAGATGAGAGAATATAAATTCTAATAGACAAGACATTGTTGGTCATCAATTCTTTTGGGAGGTTACA	1	354.562	1	0	1	0	-	-	0	1	1	-	0	1	0	1	1	-	0	0	0	1	0	0	1	1	1	-	-	0	1	0	1	1	0	1	0	1	0	1	0	0	1	0	1	1	1	0
3550231	TGCAGGGAGGAGTAAAAACCAAACATAAAATTATATTAGATGTATGCTAAGACTATAAAACTTTCCATT	1	354.562	1	0	1	0	1	1	0	1	1	1	0	1	0	1	1	1	0	0	0	1	0	0	1	1	1	1	1	0	1	0	1	1	0	1	0	1	0	1	0	0	1	0	1	-	1	0
3551843	TGCAGTGGACCTTTCTGTTCTCCCTAGACCAGCTATAATAGTAGGTTGTTCCTTTACAGATCGGAAGAG	1	354.562	1	0	-	0	1	1	0	-	1	1	0	1	0	1	1	1	0	0	0	1	0	0	1	1	1	1	1	0	1	0	-	1	0	1	0	1	0	1	0	0	1	0	1	1	1	0
3565971	TGCAGTAAGAATGGCTAAAATATATCTACACCTTTTGTAAAATTTGAAGACGCTGTAGATTGGTTCAAA	1	354.562	1	0	1	0	1	1	0	1	1	1	0	1	0	1	1	1	0	0	0	1	0	0	1	1	1	1	1	0	1	0	1	1	0	1	0	1	0	1	0	0	1	0	1	1	1	0
3542062	TGCAGTGGACCTTTCTGTTCCCTAGACCAGCTATAATAGTAGGTTGTTCCTTCAATTCAATACCAATAA	1	354.737	0	1	0	-	0	0	1	0	0	0	1	0	-	0	0	0	1	1	1	0	1	1	0	0	0	0	0	1	0	-	0	0	1	0	1	0	1	0	1	1	0	1	0	0	0	1
3543492	TGCAGAGGCTATGCTAAGTTGTAGCACGCTTCAAGGTGAAGCTTTATTTACAGATCGGAAGAGCGGTTC	1	354.737	0	1	0	1	0	0	1	0	0	0	-	0	1	0	0	0	1	1	-	0	1	1	0	0	0	0	0	1	0	1	0	0	1	0	1	0	-	0	1	1	0	1	0	0	0	1
3543800	TGCAGCTCCAAATACAGGACCCCTGGAATCTCCTTGGCGAGGTCTCTTAGGATCAGCAAACCGAACAAT	1	354.737	1	0	0	-	1	1	0	1	1	1	0	1	0	1	1	1	0	0	0	1	0	0	1	1	1	1	1	0	1	0	1	1	0	1	0	1	0	1	0	-	1	-	1	1	1	0
3544365	TGCAGCAAGAAGGCTACCATTGTGATTAGCCTCACACTTATTTCATTACAGATCGGAAGAGCGGTTCAG	1	354.737	0	-	0	1	0	0	1	0	0	0	1	0	1	0	0	0	1	1	1	0	1	1	0	0	0	0	0	1	0	1	0	0	1	0	1	0	1	0	1	1	0	1	0	0	0	1
3544476	TGCAGGTTTACAACCATGTTTGCGGGTGATGGATCATTACAGATCGGAAGAGCGGTTCAGCAGGAATGC	1	354.737	-	0	0	0	-	-	0	1	1	1	0	1	0	1	1	1	0	0	0	1	0	0	1	1	1	1	1	0	1	0	1	1	0	1	0	1	0	1	0	0	1	0	1	1	1	0
3546107	TGCAGAAAGATGAACATAAATATCATCGTCAATAAGTAAACTTTTACAGATCGGAAGAGCGGTTCAGCA	1	354.737	0	-	0	1	0	0	1	0	0	0	1	0	1	0	0	0	1	1	1	0	1	1	0	0	0	0	0	1	0	1	0	0	1	0	1	0	1	0	1	1	0	1	0	0	0	1
3547252	TGCAGCAGTATAGTTAGAAGTGACGACATTGGGAAGAAAGGCAGATTGAATGGAAAAGATTTGAATGAA	1	354.737	1	0	0	0	1	1	0	1	1	1	0	1	0	1	1	1	0	0	0	1	0	0	1	1	1	1	1	0	1	0	1	1	0	1	0	1	0	1	0	0	1	-	-	1	1	0
3548553	TGCAGATTCATTGAAAAATGATTATGAAACGGTGAAACATTTGTGTCAACAGGCATCCCATAGTTCCAT	1	354.737	0	1	0	1	0	0	1	0	0	0	-	0	1	0	0	0	1	1	1	0	1	1	0	0	0	0	0	1	0	-	0	0	1	0	1	0	-	0	1	1	0	1	0	0	0	1
3551123	TGCAGGGTTCATGATGCCAATAGATATGCTAAACAAATGTCTGTTTGATAGAACTCGTGATTGTTATCG	1	354.737	0	1	0	1	0	0	1	0	0	0	1	0	1	0	0	0	1	1	1	0	1	1	0	0	0	0	0	1	0	1	0	0	1	0	1	0	1	0	1	1	0	1	0	0	0	1
3551505	TGCAGAGAGGGAGTTGTAGTAGGAAAACGAGGAAACATAAGCAATCCATGTCCAATAGAACCCTTGAGA	1	354.737	0	-	0	1	0	0	1	0	0	0	1	0	1	0	0	0	-	1	1	0	1	1	0	0	0	0	0	1	0	1	0	0	1	0	-	0	1	0	-	1	0	1	0	0	0	1
3551740	TGCAGAAAGGGCAAGTCAGATTATAGAATTTCTTGTTCGTGGCTAAATTAGTAACTATTACAGATCGGA	1	354.737	-	0	0	0	1	1	0	-	1	1	0	1	0	1	1	1	0	0	0	1	0	0	1	1	1	1	1	0	1	0	1	1	0	1	0	0	0	-	0	0	1	0	1	1	1	0
3551776	TGCAGGTTGTGATTCTGAAATCAGGCTTACCGAATCCTCAGATTGGTTTGAATGCAATTTCTAAATCAT	1	354.737	0	-	0	1	0	0	1	0	0	0	1	0	-	0	0	0	1	1	1	0	1	-	0	0	0	0	0	1	0	1	0	0	1	0	1	0	1	0	-	1	0	1	0	0	0	1
3552178	TGCAGAAAGTTACCTGGTGGAAGTTGCTGCAAGGAAACATAACTATTCTTTGGATGGTCTGTCAAGATA	1	354.737	0	1	0	1	0	0	1	0	0	0	-	0	1	0	0	0	1	1	-	0	-	1	0	0	0	0	0	1	0	1	0	0	-	0	1	0	1	0	1	-	0	1	0	0	0	-
3552191	TGCAGAGATTTTCAAAGGACTAAAAAGTTTATTTTGACTTATACACATATGCACTTAGTGTTTGGAAAA	1	354.737	0	1	0	1	0	0	1	0	0	0	1	0	1	0	0	0	1	1	1	0	1	1	0	0	0	0	0	1	0	1	0	0	1	0	1	0	1	0	1	1	0	1	0	0	0	1
3552376	TGCAGCTGCATTCTATTATTTGCTAGAGCTATATCAGGGATGAACATTTCCCAGCAATATGGTGAGATA	1	354.737	0	1	0	1	0	0	1	0	0	0	1	0	1	0	0	0	1	-	1	0	1	1	0	0	0	0	0	-	0	1	0	0	1	0	1	1	1	0	1	-	0	1	0	0	0	1
3551329	TGCAGTCATTTTAGGTTGAAGGGATGATGATCTTGACATCAATGAAATTTGATAGTTGATATTTGTTTT	1	355.79	1	0	1	0	1	1	1	1	1	1	0	1	0	1	1	1	0	0	0	1	0	0	-	1	-	1	1	0	1	0	1	1	0	1	0	1	0	-	0	0	1	0	-	1	1	0
3542629	TGCAGAATGAACTCGCAGTTTCCTCTGATGCCTTTTTTACAGATCGGAAGAGCGGTTCAGCAGGAATGC	1	358.948	0	1	1	1	0	0	0	0	0	0	1	0	1	0	0	0	1	1	1	0	1	1	0	0	0	0	0	1	0	-	0	0	1	0	1	0	1	0	1	1	0	1	0	0	0	1
3545958	TGCAGCAAACGACCAACTTCCATCACCACTCTCTGACCTATCTACCCTCACTACAATGTTTTCAGCCAA	1	358.948	1	0	0	0	1	1	1	1	1	1	0	1	0	1	1	1	0	0	0	1	0	0	1	1	1	1	-	0	1	0	1	1	0	1	0	1	0	1	0	0	1	0	1	-	-	0
3548580	TGCAGAATTTGATGGGGGATAATACTAAAATTTATACGATAAATACATTACACGTAGATTTTTCAGCAA	1	358.948	1	0	0	0	1	1	1	1	1	1	0	1	0	1	1	1	0	0	0	1	0	0	1	1	1	1	1	0	1	0	1	1	0	-	0	1	0	1	0	0	1	0	1	1	1	0
3550004	TGCAGATTGACACAAAGCTTTTTGATTCTCAAATTTACAGATCGGAAGAGCGGTTCAGCAGGAATGCCG	1	358.948	0	1	1	1	0	0	0	0	0	0	1	0	1	0	0	0	1	1	1	0	1	1	0	0	0	0	0	1	0	0	0	0	1	0	1	0	-	0	1	-	0	-	0	0	0	1
3547958	TGCAGTGACATTTTGCTAGCAGTGGAATCTCAACCATTCATTTTTTTCCCACAAACAGGCAAAGTCAAT	1	360.913	1	0	1	0	1	1	1	1	1	1	0	1	0	1	1	1	0	0	0	1	0	0	1	1	1	1	0	0	1	0	-	1	0	1	0	1	0	1	0	0	0	0	1	1	1	0
3550261	TGCAGCTGTTGTGGAGCTTTTGGAGTCAAGAGTTATAGCAAAGTATTTTAGTCCTAAATGTCCACAATG	1	360.913	1	0	1	0	1	-	1	1	1	1	0	1	0	1	1	1	0	0	0	-	0	0	1	1	1	1	-	0	1	0	1	1	0	1	0	1	0	1	0	0	1	0	1	1	1	0
3538259	TGCAGACAAATTTGAATTGAGGTGCCTTGTTCTTGAATCCAGTCACTTTCAATACATCTCCCACTTTGA	1	361.053	0	1	0	-	0	0	0	0	0	0	1	0	1	0	0	0	1	1	1	0	1	1	0	0	0	0	0	1	0	1	0	0	1	0	1	0	-	0	1	1	0	1	0	0	0	1
3543990	TGCAGAAAAAACGTTGTTCTAAGCATAGATATAGACAAAACTGACGAAGTTGAGCTACAAAATGCAATT	1	361.053	0	1	0	1	0	0	0	0	0	0	1	0	1	0	0	0	1	-	1	0	1	1	0	0	0	0	0	1	0	-	0	0	1	0	1	0	-	0	1	1	0	1	0	0	0	1
3546003	TGCAGAATTTGATGGGGATAATACTAAAATTTATACCATAAATACATTTCACGTAGATTTTTCAGCAAA	1	361.053	0	1	0	1	0	0	0	0	0	0	1	0	-	0	0	0	-	1	1	0	1	1	0	0	0	0	0	1	0	1	0	0	1	0	1	0	1	0	1	1	0	1	0	0	0	1
3547521	TGCAGTCATTTTAGGTTGTAGGGATGATGATCTTGACTTCAATGAAATTTGATAGTTGATATTTGTTTT	1	361.053	0	1	0	-	0	0	0	0	0	0	1	0	1	0	0	0	1	1	1	0	1	-	0	0	0	0	0	1	0	1	0	0	1	0	1	0	1	0	1	1	0	1	0	0	0	1
3545341	TGCAGAAACTCCAACGAAGATAAGACTCACCCCTGGTGGAAAACTCACCCCTCATGTGATTGAGTTGAA	1	364.211	0	0	1	0	1	1	1	1	1	1	0	1	0	1	1	1	0	0	0	1	0	0	1	1	-	1	-	0	1	0	1	1	0	1	0	1	0	1	0	0	1	0	1	1	1	0
3546909	TGCAGATTTGGCCATATAGTAGTAATTCATGCTATTTTCGGACTAGAAACAGGTGAAGACATTTATGTC	1	364.211	1	1	0	1	0	0	0	0	0	0	-	0	1	0	0	0	1	1	1	0	1	1	0	0	0	0	0	1	0	1	0	0	1	0	-	0	1	0	1	1	0	1	0	0	0	1
3541829	TGCAGAGGATTCAACTCCGTGTTTTTTACCTCTCCAAATTATTTGAAATAATTTTGAAAAATTACATAG	1	365.263	-	1	0	1	0	0	0	0	0	0	1	0	1	0	0	0	1	1	1	0	1	1	0	0	0	1	0	1	0	1	0	0	1	0	1	0	-	0	1	1	0	1	0	0	0	1
3551109	TGCAGTCAGATGTCGTAAAAAGGTGTATGTTCATCGGTAAAACATTACAGATCGGAAGAGCGGTTCAGC	1	365.263	1	1	0	1	0	0	0	0	0	0	1	0	1	0	0	0	1	1	1	0	1	1	0	0	0	-	0	1	0	1	0	0	1	0	1	0	1	0	1	1	0	1	0	0	0	1
3552876	TGCAGCTAAAAGTGAAAAACAAAATCCTTTTTTTTCTTCAAAACCAGCACATTTTTTTATGATTTTTTC	1	365.263	1	1	0	1	0	0	0	0	0	0	1	0	1	0	0	0	-	1	1	0	-	1	0	0	0	1	0	-	0	1	0	0	1	0	1	0	1	0	1	1	0	1	0	0	0	1
3542132	TGCAGTCATATGTAACCGGATAGGATCCAAGTTCCAAAAACATCTGCAAATAAATATAGAATCTGCCGC	1	368.421	0	0	0	0	1	1	1	1	1	-	0	1	0	1	1	-	0	0	0	1	0	0	1	1	1	0	1	0	1	0	1	1	0	1	0	0	0	1	0	0	1	0	1	1	-	0
3546711	TGCAGGAGAATTCGGCAAGTGTTTTGGACATAAACAACTGTTCCAAATCTCAACCAATAAGTTCCTTTG	1	368.421	0	0	0	0	1	1	1	1	1	1	0	1	0	1	1	1	0	0	0	-	0	0	-	1	1	-	1	0	1	0	1	1	0	1	0	0	0	-	0	0	1	0	1	1	1	0
3547074	TGCAGCTGAGAACTCATATTGAAGTGGATGAACAAAAAAATCAAATATATTAGAAAAGATGCCTTACAG	1	368.421	0	0	0	0	1	1	1	1	1	1	0	1	0	1	-	1	0	0	0	1	0	0	1	1	1	0	1	0	1	0	1	-	0	-	0	1	0	1	0	0	0	0	1	-	1	0
3549547	TGCAGTCATAAAATTACACAGTTTTTGTTGTTAGTGTATTTTGGAGGGTTGTTATTACATGATTCAATT	1	368.421	0	0	0	0	1	1	1	1	1	1	0	1	0	1	1	1	0	0	0	1	0	0	1	1	1	0	-	0	-	0	1	1	0	1	0	1	0	-	0	0	1	0	-	1	1	0
3538567	TGCAGAGAAAACAAATCAACTTTACCTGGTCCAGTATATATTTACAGATCGGAAGAGCGGTTCAGCAGG	1	369.474	1	1	1	1	0	0	0	0	0	0	1	0	1	0	0	0	1	1	1	0	1	1	0	0	0	1	0	1	0	1	0	0	1	0	1	1	1	0	1	1	0	1	0	0	0	1
3549954	TGCAGAGAATCCATTCTGTGCCGCGGCTATAGAACTGTTAGATCTTAGTATCTAATAGCTCTATAGTCA	1	369.474	0	0	0	0	1	1	1	1	1	1	0	1	0	1	1	1	0	0	0	1	0	0	1	1	1	0	1	0	-	0	1	1	0	1	0	0	0	1	0	0	1	0	1	1	1	0
3546927	TGCAGAAAAACTCTCAATATTAGATAAGTTTATAATAGATTACAGATCGGAAGAGCGGTTCAGCAGGAA	1	371.579	1	1	0	1	0	0	0	0	0	0	1	0	1	0	0	0	1	-	-	0	1	-	0	0	0	1	0	1	0	-	0	0	1	0	1	1	1	0	1	1	0	-	0	0	0	1
3548260	TGCAGAAATTCATATTGCATTGAAATATGATATTGAAAACTTGCCGAATGTTTACAGATCGGAAGAGCG	1	371.579	0	0	1	0	1	1	1	1	1	-	0	1	0	1	1	1	0	0	0	1	0	0	1	1	1	0	1	0	1	0	1	1	0	1	0	-	0	-	0	0	1	0	1	1	1	0
3549257	TGCAGAACCATAGATAGCATAGTTGCTGCCTATGGTAAAGGAAAATTACAGATCGGAAGAGCGGTTCAG	1	371.579	1	1	0	1	0	0	0	0	0	0	-	0	1	0	0	0	-	1	1	0	1	-	0	0	0	1	0	1	0	1	0	0	1	0	1	1	1	0	1	1	0	1	0	0	0	1
3553258	TGCAGTAGTTCAGCATAGTTCAGCATGCATAACCAATAACCAAGGTTTTACAGATCGGAAGAGCGGTTC	1	371.579	0	0	1	0	1	-	1	1	1	1	0	1	0	1	1	1	0	0	0	1	0	0	1	1	1	0	-	0	1	0	1	1	0	1	0	0	0	1	0	0	-	0	1	1	1	0
3543214	TGCAGCAAACAATGGTTCATTTTTTATCGTGTATAAACTATGTATTTTTGGTGTGAAATTGTAAAGTCT	1	372.632	1	-	0	1	0	0	0	0	0	0	1	0	1	0	0	0	1	1	1	0	1	1	0	0	0	1	0	1	0	1	0	0	1	0	1	0	1	0	1	1	0	1	0	0	0	1
3543468	TGCAGATAGTAGTGCATGATTCATAAACAGCAGATGAGTCTAACTGGTGCAATCATAACACATCACACT	1	372.632	1	1	0	1	0	0	0	0	0	0	1	0	1	0	0	0	1	1	1	0	1	1	0	0	0	1	0	1	0	1	0	0	1	0	1	0	-	0	1	-	0	1	0	0	0	1
3547576	TGCAGTCAACAAATTGACGCAGTCACGCTATCATGGATTAGAAGACAATTCAATTTAGATCCGACGATC	1	372.632	1	1	0	-	0	0	0	0	0	0	1	0	1	0	0	0	-	1	1	0	1	1	0	0	0	1	0	1	0	1	0	0	-	0	1	0	1	0	1	1	0	1	0	0	0	1
3549886	TGCAGGTTCCCTTATTTGAATGATGATAGCTGAACAAATGGAAATGGTTGTGGTAGTGTGCTAAACATG	1	372.632	1	1	0	1	0	0	0	0	0	0	1	0	1	0	0	0	-	1	-	0	-	1	0	0	0	1	0	1	0	1	0	0	1	0	1	0	1	0	1	1	0	1	0	0	0	1
3542966	TGCAGCTGTTTTCTTGTGCCTCTTAGCTCATAAAAGAGATAGAAATTATACTGAATCCAACCATTTACA	1	373.685	1	1	0	1	0	0	0	0	0	0	1	0	1	0	0	0	1	1	1	0	1	1	0	0	0	1	0	1	0	1	0	0	1	0	1	0	-	0	1	-	0	1	0	0	0	1
3547818	TGCAGCAGCATGCCTTGCATCAGTCTAACAGAGCAACATCAAACACAACAGTGCAATTCACATACATAA	1	373.685	0	0	1	0	1	1	1	-	1	1	0	1	0	1	1	1	0	0	0	1	0	0	1	1	1	0	1	0	-	0	1	1	0	1	0	1	0	1	0	0	1	0	1	1	1	0
3547847	TGCAGCGGCTATAGAACTATTAGATATCAGTATTTAGAGAATCCAAACACATTACAGATCGGAAGAGCG	1	373.685	-	1	0	1	0	0	0	0	0	0	1	0	1	0	0	0	1	1	1	0	1	1	0	0	0	-	0	1	0	1	0	0	1	0	-	0	0	0	1	1	0	1	0	0	0	1
3549382	TGCAGTTACGCGTAGAGGATACCCGGTTTATACCAAAAAATCATTGTTTTACAGATCGGAAGAGCGGTT	1	373.685	0	0	-	0	1	1	1	1	-	1	0	1	0	1	1	1	0	0	0	1	0	0	1	-	1	0	1	0	1	0	1	1	0	1	0	1	0	1	0	0	1	0	1	-	-	0
3550640	TGCAGCGATTGAGATGCTCTTTATATAGAGCGGAAATGGTTACCCTTCAAATCATGAGCCGGAAAAGAT	1	373.685	1	1	0	1	0	0	0	0	0	0	1	0	1	0	0	0	-	-	1	0	1	1	0	0	0	1	0	1	0	1	0	0	1	0	1	0	1	0	-	1	0	1	0	0	0	1
3550746	TGCAGTTACGCGTAGAGGATACCCGGTTTATACCAAAATATCACAGCCATGCAAACGGAAATCATTGTT	1	373.685	1	1	0	1	0	0	0	0	0	0	1	0	-	0	0	0	1	1	1	0	1	1	0	0	0	-	0	1	0	1	0	0	1	0	1	0	1	0	1	-	0	1	0	0	0	1
3552707	TGCAGAAACTAACTCTCGAGTGGGGAGAATCATAATAGATGACAAAACTCTTTCTCAAGAGATTTACAG	1	373.685	1	1	0	1	0	0	0	0	0	0	1	0	1	0	0	0	-	1	1	0	1	1	0	0	0	1	0	1	0	1	0	0	1	0	1	0	1	0	1	1	0	1	0	0	0	-
3563380	TGCAGCTGTTTTCTTGTGCCTCTTAGCTCATAAAAAAGATAGAAATTATACATGGGTATATACTGAATT	1	373.685	0	0	1	0	1	1	1	1	1	1	0	1	0	1	1	1	0	0	0	1	0	0	-	1	1	0	1	0	1	0	1	1	0	1	0	1	0	1	0	0	-	0	1	1	-	0
3541626	TGCAGATTCAGAGGAAAGATTACAATGGGTGGCCTCAAATTGACATATTGTCATCCGTAGGCATTTTTG	1	375.79	1	1	0	1	0	0	0	0	0	0	1	0	1	0	0	1	1	0	1	0	1	1	0	0	0	1	0	1	0	1	0	0	1	0	-	0	1	0	1	1	0	1	0	0	0	1
3543300	TGCAGTGTAATAAAAATTTACTTTGTATATTGACATTCTCATATCCAACTTCAATAATCTTTTACACAT	1	375.79	-	1	0	-	0	0	0	0	0	0	1	0	1	0	0	1	-	0	1	0	1	-	0	0	0	-	0	1	0	1	0	0	1	0	1	0	1	0	1	1	0	1	0	0	0	1
3547619	TGCAGGCAAAGTGTATAGCCTAATTCCTCAGGTTGATTCTTATAACTGGCAATAAAACTCCCTCCAAAA	1	375.79	0	0	1	0	1	1	1	1	1	1	0	1	0	-	1	0	0	1	0	1	0	0	1	1	1	0	1	0	1	0	1	1	0	1	0	1	0	1	0	0	1	0	1	1	1	0
3552492	TGCAGATTCAGAGGAAAGATTACAAAGGGTGGCGTCAAATTGACATATTGTCATCGGTAGGCATTTTTG	1	375.79	0	0	1	0	-	1	1	1	1	1	0	1	0	1	1	0	0	1	0	-	0	0	1	1	1	0	1	0	1	0	1	1	0	1	0	1	0	1	0	0	-	0	1	1	1	0
3552670	TGCAGAAGAGATTACTATATCATGATAATATTCATTTTGAAATAATGAAAAAAACATAGTAAATATATC	1	375.79	0	0	1	0	1	1	1	-	1	1	0	1	0	1	1	0	0	-	0	1	0	0	1	1	1	0	-	0	1	0	1	1	0	1	0	-	0	1	0	0	1	0	1	-	1	0
3542910	TGCAGAATAGGCCTACATAATTAGGGGAATGGTTTTTGATTGAATTCCTGTGATTTTTATTGAAAATCA	1	382.106	1	-	1	1	0	0	0	0	0	0	1	0	1	0	0	-	1	0	1	0	0	0	0	0	0	1	0	1	0	-	0	0	1	0	-	0	-	0	-	1	0	1	0	0	0	1
3544509	TGCAGATAGCGCAGTTATCAACAACAATGTCTACATTACAAAAAACCAAAACAACAATGAATAACAGCA	1	382.106	1	1	-	1	0	0	0	0	0	0	1	0	1	0	0	1	1	0	-	0	0	0	0	1	0	1	0	-	0	1	0	0	1	0	1	0	-	0	1	1	0	1	0	0	0	1
3545081	TGCAGCGTGTTCGAATATTTTCTATCGTTACAACCAATGGTTCTAACCCTACTCAAATTCAATTCGAGT	1	382.106	1	1	1	-	0	0	0	0	0	0	1	0	1	0	0	-	-	0	1	0	0	0	0	1	0	1	0	1	0	1	0	0	1	0	1	0	1	0	1	1	0	1	0	0	0	1
3546110	TGCAGAGGGAATGATTGAAATAGTTGGAGAATCTGCTATTGAAGGAGATGCTGCTGCTGCTGGAGAGAC	1	382.106	1	1	1	1	0	0	0	0	0	0	-	0	1	0	0	1	-	0	1	0	0	0	0	1	0	1	0	1	0	1	0	0	1	0	1	0	1	0	1	1	0	-	0	0	0	1
3552449	TGCAGGAATCATATCATGGATCTCTGTAAGCATGTTATTTCAGTTTTGTTGTTGTTGTAGAAGTTGTAA	1	382.106	1	1	1	1	0	0	0	0	0	0	-	0	1	0	0	1	1	0	1	0	0	0	0	1	0	1	0	1	0	-	0	0	1	0	-	0	1	0	1	1	0	1	0	0	0	1
3550089	TGCAGAAAAAAATCCATACATAAAGTGTAAACAATTTACAGATCGGAAGAGCGGTTCAGCAGGAATGCC	1	383.86	0	0	1	0	1	1	-	1	1	1	0	1	0	1	1	0	0	1	0	1	1	1	1	0	1	0	1	0	1	0	1	1	0	1	0	1	0	1	0	0	1	0	1	-	-	0
3563168	TGCAGAAAATTAGAGGATCCTTTTGTTGTCTGTATTTTTATCAGTTACAGATCGGAAGAGCGGTTCAGC	1	383.86	0	0	1	0	1	1	1	1	-	1	0	1	0	1	1	0	0	1	0	1	1	1	1	0	1	0	1	0	1	0	1	1	0	1	0	1	0	1	0	0	-	0	1	1	1	0
3545553	TGCAGAAATTGTGTTCATAAAAATCTATGATAACAAACTATCAGTGTAATATGCATGAAAGATGCACTA	1	384.211	1	1	0	-	0	0	0	0	0	0	1	0	1	0	0	1	1	0	1	0	0	0	0	1	0	1	0	1	0	1	0	0	1	0	1	0	1	0	1	1	0	1	0	0	0	-
3545897	TGCAGAAAAAAATCCATACATAAAGTGTAAACAATTACAGATCGGAAGAGCGGTTCAGCAGGAATGCCG	1	384.211	1	1	0	1	0	0	0	0	0	0	-	0	1	0	0	1	1	0	1	0	0	-	0	1	0	1	0	1	0	1	0	0	1	0	1	0	1	0	1	1	0	1	0	0	0	1
3546303	TGCAGAACTTCAAGTAAACTAGTCAACACACAAAGTAGTAGAAAAAATACGACAAGAATTGTCTTACAG	1	384.211	1	1	0	1	0	0	0	0	0	0	1	0	1	0	0	1	1	0	1	0	0	0	0	1	0	1	0	1	0	-	0	0	1	0	1	0	1	0	1	-	0	1	0	0	0	1
3546704	TGCAGTTGAAGATGTCAATGCTAATAACACCATTCTTTCTGGTATTACAGATCGGAAGAGCGGTTCAGC	1	384.211	1	-	0	1	0	0	0	0	0	0	1	0	1	0	0	1	1	0	-	0	0	0	0	1	0	1	0	1	0	1	0	0	1	0	1	0	1	0	1	1	0	1	0	0	0	1
3546832	TGCAGCAACACCAACTAAATTCAGTCACACAAGCATACACCATTTACATAAAATGTAGCACATACACAT	1	384.211	1	1	0	-	0	0	0	0	0	0	1	0	1	0	0	1	1	0	1	0	0	0	0	1	0	1	0	1	0	-	0	0	1	0	1	0	1	0	1	1	0	1	0	0	0	1
3549457	TGCAGTGAAGAAAATTGAAAGTTATACACTTCAAGCTACTTCTAATCAAGAGTCGCAGTCTTTTGCATT	1	384.211	1	-	0	1	0	0	0	0	0	0	1	0	1	0	0	1	1	0	1	0	0	0	0	1	0	1	0	1	0	1	0	0	1	0	1	0	1	0	1	1	0	1	0	0	0	1
3552844	TGCAGAACTGGTAATGGTGCAGAGCAAAATCAGTAGCATCAAACACCATCAAATAGTAATGCAACTGGT	1	384.211	1	1	0	1	0	0	0	0	0	0	-	0	1	0	0	1	1	0	1	0	0	0	0	1	0	1	0	1	0	-	0	0	1	0	1	0	-	0	1	1	0	1	0	0	0	1
3543523	TGCAGAATTACATGCAATCTTAGAAACAGAGTATCTATTCATATAAAAAAAATATCACACCAGTAAAAT	1	384.211	0	0	1	0	1	1	1	1	1	1	0	1	0	1	1	0	0	1	0	1	1	1	-	0	-	0	-	0	1	0	-	-	0	1	0	0	0	1	0	0	1	0	1	1	-	0
3546482	TGCAGAGATCAAGCGTTTTTGTTTGATCTAGACTCAAATCAACAGAAGGTATTGATTTCATTCTGCTCT	1	384.211	0	0	1	0	1	1	1	1	1	1	0	1	0	1	1	0	0	-	0	1	1	-	1	0	1	0	1	0	1	0	1	1	0	1	0	0	0	1	0	0	1	0	1	1	1	0
3547097	TGCAGAAAAATTAGAGCTAGCAGATGATATGTTGCTTTTGACCTGAGAGCCTGTTGAGCTGTTACTCTT	1	384.211	0	0	1	0	1	1	1	1	1	1	0	-	0	1	1	0	0	1	0	1	1	1	-	0	-	0	1	0	1	0	1	-	0	1	0	0	0	1	0	0	1	0	1	1	1	0
3549581	TGCAGCAAATTGCTAAAGTTTTTGTAGTGGAATACTCTTACAGATCGGAAGAGCGGTTCAGCAGGAATG	1	384.211	0	0	1	0	1	-	1	1	1	1	0	1	0	1	1	0	0	-	0	1	1	1	1	0	1	0	-	0	1	0	1	1	0	-	0	0	0	1	0	0	1	0	1	1	1	0
3543375	TGCAGAACTGAAGCATACCCGGTAATTCCCGACCCCAGCTGCATCACATTAGCATCGCCTTGCATCTAA	1	385.264	1	1	0	1	0	0	0	0	0	0	1	0	1	0	0	-	1	0	1	0	0	0	0	1	0	1	0	1	0	-	0	0	1	0	1	1	1	0	1	1	0	1	0	0	0	-
3543059	TGCAGAGGATCTGTTTCCATGAAGAAGACAAGGGAATAGGTGAAAAACAAAAAGGGATGTTTGAGTTTT	1	387.369	1	1	0	-	0	0	0	0	0	0	1	0	1	0	0	1	1	0	1	0	0	0	0	1	0	1	0	1	0	1	0	0	1	0	1	0	1	0	1	1	0	1	0	0	0	1
3544021	TGCAGAAGGAACTAGAGAGGAAGATTTTGGACATATTGAGAAATATTTTCGCTGCATCTCTTTTCTAAG	1	387.369	0	0	1	0	1	1	1	1	1	1	0	1	0	1	1	0	0	1	0	1	-	-	1	0	-	0	-	0	1	0	1	1	0	1	0	-	0	-	0	0	1	0	1	1	1	0
3549600	TGCAGATTCTGTTCTACCATCCCTCCTGCCCATCATCTAATGGTTACAGATCGGAAGAGCGGTTCAGCA	1	387.369	1	1	0	-	0	0	0	0	0	0	1	0	1	0	0	1	-	0	1	0	0	0	0	1	0	1	0	-	0	1	0	0	1	0	-	0	1	0	1	1	0	1	0	0	0	1
3549607	TGCAGAAGGAACTAGAGAGGAAGATTTTGGCCATATCGAGAAATATTTTCGCTCCATCTCTTTTCTAAA	1	387.369	1	-	0	1	0	0	0	0	0	0	1	0	1	0	0	1	1	0	1	0	0	0	0	1	0	-	0	1	0	1	0	0	1	0	1	0	1	0	1	1	0	1	0	0	0	1
3551062	TGCAGTTGAAAATTGACGCAGTCACTGCACTGAAAGGCCCAATCACCATTGGATATGTTTTGCATCACT	1	387.369	0	0	1	0	1	1	1	1	1	1	0	1	0	1	-	0	0	1	0	1	1	1	1	0	1	0	1	0	1	0	1	-	0	1	0	0	0	-	0	0	1	0	1	1	1	0
3552290	TGCAGCAAAGCAAGTTTTCACAAATTGTTTCTCTCATGAATTTGTCTTGTGTTCTGATCTCGATTATTG	1	387.369	1	-	0	1	0	0	0	0	0	0	1	0	-	0	0	-	1	0	1	0	0	0	0	1	0	1	0	1	0	1	0	0	1	0	1	0	1	0	1	1	0	1	0	0	0	-
3541603	TGCAGCAACACTTACTCACTGTTGCAACAAAAGATTTTTTTTACAGATCGGAAGAGCGGTTCAGCAGGA	1	389.474	0	0	0	0	1	1	1	1	1	1	0	1	0	1	1	0	0	-	0	1	1	1	-	0	1	0	-	0	1	0	1	1	0	1	0	0	0	1	0	0	1	0	1	-	-	0
3543262	TGCAGCAAAGCAAGTTTTCGCAAATTGTTTCTCTCATGAATTTGTCTTGGGTTCTGATCTCAATTATTG	1	389.474	0	0	0	0	-	-	1	1	-	1	0	1	0	1	1	0	0	1	0	1	1	1	1	0	1	0	1	0	1	0	1	1	0	1	0	0	0	1	0	0	1	0	1	1	-	0
3546540	TGCAGCGTGTTAGAATATTTTCTATCGCTACAACCAATGGTTCTAACCCTACTCAAATTCAATTCGAGT	1	389.474	0	0	0	0	-	1	1	1	1	1	0	1	0	1	1	0	0	1	0	-	1	1	1	0	1	0	1	0	1	0	1	1	0	1	0	1	0	1	0	0	-	0	1	1	1	0
3548210	TGCAGTAGATATAATAAGATTCATTTTCTTCTATTATAGATACTTACAGATCGGAAGAGCGGTTCAGCA	1	389.474	0	0	0	0	1	1	1	1	1	-	0	1	0	1	-	0	0	1	0	1	1	1	1	0	1	0	1	0	1	0	-	1	0	1	0	1	0	1	0	0	1	0	1	1	1	0
3563627	TGCAGTAACCGCGTCGTATAATTATTGATCTCGATCATACGATTTTACAGATCGGAAGAGCGGTTCAGC	1	389.474	0	0	0	0	1	1	1	1	1	1	0	1	0	1	1	0	0	1	0	1	1	1	1	0	1	0	1	0	1	-	1	1	0	1	0	1	0	1	0	0	1	0	1	1	1	0
3543167	TGCAGCAATAGCATTATCGACACTTCCTTTGACAGGCATAAAGCCATTCCAACACCCATGGATATGAGC	1	389.474	1	1	0	1	0	0	0	0	0	0	1	0	1	0	0	-	-	0	-	0	0	0	1	1	-	1	0	1	0	-	0	0	1	0	1	0	1	0	-	1	0	-	0	0	0	1
3543979	TGCAGCAACTTTCCTGGCACATAGTTCTAATGCTTGATGTTGGAAGACTGTGTAAGGAAGTTCATTTAC	1	389.474	1	1	0	1	0	0	-	0	0	0	1	-	1	0	0	1	1	0	1	0	0	0	1	1	1	1	0	1	0	1	0	0	-	0	1	0	1	0	1	1	0	1	0	0	0	1
3545430	TGCAGTTGCGATGTCTTTCCAGAGACCACAATTGAAAACCTTACAGATCGGAAGAGCGGTTCAGCAGGA	1	389.474	0	0	0	0	1	-	1	1	1	1	0	1	0	1	1	0	0	1	0	1	1	1	0	0	0	0	1	0	1	0	1	1	0	1	0	1	0	1	0	0	1	0	1	1	1	0
3545675	TGCAGAGAATTCCATACCAATCCATTACTTTGTTGCACCATTCAGCTCATGTTAGAATGCAACCCTCAT	1	389.474	1	1	0	1	0	0	0	0	0	0	1	0	1	0	0	1	-	0	-	0	0	0	1	1	1	1	0	1	0	1	0	0	1	0	1	0	-	0	1	1	0	1	0	0	0	-
3546250	TGCAGTTCCTGTATTTACATGTTGAATTGATGCAATTACAGATCGGAAGAGCGGTTCAGCAGGAATGCC	1	389.474	1	1	0	1	0	0	0	0	0	0	1	0	1	0	0	1	1	0	1	0	0	0	1	1	1	-	0	1	0	1	0	0	1	0	1	0	-	0	1	1	0	1	0	0	0	1
3552934	TGCAGAACCTGCACACCTGCAAACATCATACATCACATCAACTAAGAACCATCTTGCAACAAACTTACA	1	389.474	1	1	0	1	0	0	0	0	0	-	1	0	1	0	0	1	-	0	1	0	0	0	1	1	1	1	0	1	0	1	0	0	1	0	1	0	-	0	1	1	0	1	0	0	0	1
3542947	TGCAGTTTTGCAAACATAAGAAAACAAGTTTAGTAAGATGACCAATTGATGGATGGACCTGTATTACAG	1	390.527	1	1	0	0	0	0	0	0	0	0	-	0	1	0	0	1	1	0	1	0	0	0	1	1	1	1	0	1	0	-	0	0	0	0	1	0	1	0	1	1	0	1	0	0	0	1
3546827	TGCAGTGTAAGCAAATAAACATTAGGAAGAAAAATAAGATAAAGTGACGAGTATCTATACAATTTGTTC	1	391.228	0	0	1	0	1	1	1	1	1	1	0	1	0	1	1	0	0	-	0	1	1	1	0	0	0	0	1	0	-	0	1	1	1	1	0	1	0	1	0	1	-	0	1	1	1	0
3549139	TGCAGAGTAGTGTTGATTGTTGAATATAATTTCAGAAAACAGACCCACAAATCTTTTGTTTTAGCCGAT	1	391.228	0	0	-	0	1	1	1	1	1	1	0	1	0	-	1	0	0	-	0	1	1	1	0	0	0	0	1	0	1	0	1	1	1	-	0	1	0	-	0	0	1	0	1	1	1	0
3552052	TGCAGTTTTGCAAACATAAGAAAACAAGTTCAGTAAGATGTCCAATGGATGGATGGACCTGTATTACAG	1	391.228	0	0	1	0	1	1	1	1	1	1	0	1	0	1	1	0	0	1	0	1	1	1	0	0	0	0	1	0	1	0	1	1	1	1	0	1	0	1	0	0	1	0	1	1	1	0
3545576	TGCAGAAACTCATAGTAACAGAGACATTCACTAACAGCAGCTGTACCAAAATCAGAACATGCATTTGAT	1	391.579	1	1	0	-	0	0	0	0	0	0	1	0	1	0	0	1	1	0	1	0	0	0	1	1	1	1	0	1	0	1	0	0	0	0	-	0	1	0	1	0	0	1	0	0	0	1
3553173	TGCAGGTGTTCCAAGAGTGCCTACTCGGCCTTTACGCCCATTACAGATCGGAAGAGCGGTTCAGCAGGA	1	391.579	1	1	0	1	0	0	0	0	0	0	1	0	1	0	0	1	1	0	1	0	0	0	1	1	1	1	0	1	0	1	0	0	0	0	-	0	-	0	-	0	0	1	0	0	0	-
PsDof1_SNP3		1	392.58	-	-	1	-	0	0	-	-	0	0	1	0	-	0	0	-	-	0	1	0	0	-	1	1	1	1	0	1	0	1	0	0	-	0	1	0	1	0	1	0	-	1	0	-	0	-
3542522	TGCAGTGGTAGCAGACTGCAACATAGAAAACGACAAGTTTTAGGTAGGAGATTACAGATCGGAAGAGCG	1	393.685	1	1	0	-	0	0	0	0	0	0	1	0	1	0	0	1	1	0	1	0	0	0	1	1	1	1	0	1	0	1	0	0	0	0	-	1	1	0	1	0	0	1	0	0	0	1
3544585	TGCAGTTTTATTTGAATGATTCGAATGTAAACATCCCAAATTTATGATTCGGATTTACAGATCGGAAGA	1	393.685	1	1	0	1	0	0	0	0	0	0	1	0	1	0	0	1	1	0	1	0	0	0	1	-	-	1	0	1	0	1	0	0	0	0	1	0	1	0	1	0	0	-	0	0	0	1
3544975	TGCAGTTTTCTACGGATTTTGAGACAAGCAGGATAGGGATGAGATAGGGATTACAGATCGGAAGAGCGG	1	393.685	1	1	0	1	0	0	0	0	0	0	1	0	1	0	0	1	1	0	1	0	0	0	1	1	1	1	0	1	0	1	0	0	0	0	-	0	1	0	1	0	0	1	0	0	0	1
3545147	TGCAGCACTTGCACATGGCTGAGTCTCATCATGGATTACAGATCGGAAGAGCGGTTCAGCAGGAATGCC	1	393.685	1	1	0	-	0	0	0	0	0	0	1	0	1	0	0	1	1	0	1	0	0	0	1	1	1	1	0	1	0	1	0	0	0	0	1	0	1	0	1	0	0	1	0	0	0	1
3545446	TGCAGCCAAGACTTCTTCATGCAACAACCACACGCAAGCATATTACAGATCGGAAGAGCGGTTCAGCAG	1	393.685	1	1	0	-	0	0	0	0	0	0	1	0	1	0	0	-	1	0	1	0	0	0	1	1	1	-	0	1	0	1	0	0	0	0	1	0	1	0	1	0	0	-	0	0	0	1
3545806	TGCAGTGGTAGCAGACTGCAACATAGAAAACGACAAGATTTAGGTAGGAGATAAAAGGACAAAAAAGTA	1	393.685	0	0	1	0	-	-	1	1	1	-	0	-	0	1	1	0	0	1	0	1	1	1	0	0	0	0	1	0	-	0	1	1	-	1	0	0	0	1	0	1	1	0	-	1	1	0
3544559	TGCAGAAAAGAAAAAAAGGACAGAGAAATCAGAACATACACACTTCTTTTCACAGTTTTACAGATCGGA	1	397.895	0	0	0	0	1	1	1	1	1	-	0	-	0	1	1	0	0	1	0	1	1	1	0	0	0	0	0	0	1	0	1	1	1	-	0	1	1	1	0	-	-	0	-	1	1	0
3552278	TGCAGGTTGTGTTCACTCCTCGCATAGTTTATCATGTCATTATCTTATCAAAAATGATTTCGCCTCAAA	1	397.895	0	0	0	0	-	1	1	1	1	-	0	1	0	1	1	0	0	0	0	1	1	-	0	0	0	0	0	0	1	0	1	1	1	1	0	0	-	1	0	1	1	0	1	1	1	0
3544974	TGCAGCGTGCGTGTTTGAGTCACACTCGTGCCATTTCTAATAATTATTTTACAGATCGGAAGAGCGGTT	1	397.895	0	0	1	-	1	1	1	1	1	1	-	1	0	1	1	0	0	1	0	1	1	1	-	0	0	0	0	0	1	0	1	1	1	1	0	1	1	1	0	1	1	-	1	1	1	0
3549743	TGCAGATGATATTGAGGAGGTTCCGGATTTCACTCTTCCAAACAACCATGAAGACGAGATATTGGAAAA	1	397.895	1	1	1	-	0	0	0	0	0	0	1	0	-	0	0	1	1	0	1	0	0	0	1	-	1	1	1	1	0	1	0	0	0	0	1	0	0	0	1	0	0	1	0	0	0	1
3549903	TGCAGAGTCATAAAAGCAACTAAAACATCTCAACTAACACATTACAGATCGGAAGAGCGGTTCAGCAGG	1	397.895	1	1	0	1	0	0	0	0	0	0	1	0	1	0	0	1	1	0	1	0	0	0	1	1	-	1	1	1	0	-	0	0	0	0	1	0	0	0	1	0	0	1	0	0	0	1
3553482	TGCAGCGTGCGTGTTTGAGTCACACTCGTGCCATTTCTAATAATTATTTTTACAGATCGGAAGAGCGGT	1	397.895	1	1	0	1	0	0	0	0	0	0	1	0	1	0	0	1	1	0	1	0	0	0	1	1	1	1	1	1	0	-	0	0	0	0	1	0	0	0	1	0	0	1	0	0	0	1
3544685	TGCAGTTGATGCATCCATGGCTTCCAGCCGTTCATAAACTCGTTCAAGTGCTTCACCACCACCATCATC	1	401.053	1	1	0	-	0	0	0	0	0	0	1	0	1	0	0	-	1	0	1	0	0	0	1	1	-	1	1	1	0	1	0	0	0	0	1	0	0	0	1	0	0	1	0	0	0	1
3550374	TGCAGATGCTGCTTCTGTCGAAACAATGGTTCTGAAACTCACTGAGAAGGTACGTTATCGCTGCTACAC	1	401.053	1	1	0	1	0	0	0	0	0	0	1	0	1	0	0	1	1	0	-	0	0	0	1	1	-	1	1	1	0	-	0	0	0	0	1	0	0	0	1	0	0	1	0	0	0	1
3551791	TGCAGATGACTTATATGTTGCTTCAAGTGTGCGTATAGCAACAGCGGTGTCCATGTTTACGGAAGAAAA	1	401.053	1	1	0	1	0	0	0	0	0	0	1	0	-	0	0	1	1	0	1	0	0	0	1	1	1	1	1	1	0	-	0	0	0	0	1	0	0	0	1	0	0	-	0	0	0	1
3544692	TGCAGGATTATCTCCAATCATGTAAAGTGTTTGAAAATGTTGAGTGTTTTTATGATTTATGCCATTACA	1	403.158	1	1	0	-	0	1	0	0	0	0	1	0	-	0	0	1	1	0	1	0	0	0	-	1	1	1	1	1	0	0	0	0	0	0	-	0	0	0	1	0	0	1	0	0	0	1
3549478	TGCAGGTTGTTGACACTGTGGAAGAAGCTGTGGACTACATCCTGACAAAGGAATACGCTTAGTTTACCT	1	403.158	1	1	1	-	0	1	0	0	0	0	1	0	1	0	0	-	1	0	1	0	0	0	1	1	1	1	-	-	0	0	0	0	0	0	1	-	0	0	1	0	0	1	0	0	0	1
3550347	TGCAGAATGATTCGTTGTTGATGATGAATGAAGGTGGCAATAAGAATATATAGAGAGAGATGGTGTAAT	1	403.158	1	1	0	-	0	1	0	0	0	0	1	0	1	0	0	1	1	0	1	0	0	0	-	1	1	1	1	1	0	0	0	0	0	0	1	0	0	0	1	0	0	1	0	0	0	1
3551975	TGCAGCATCACCCATTAGGCGCATATAATATCCGATCCCCACCATGCCACTTTGGAGCCTATGAGTGCT	1	404.211	1	1	0	1	0	1	0	0	0	0	1	0	1	0	0	1	-	0	1	0	0	0	1	1	1	1	1	1	0	0	0	0	0	0	-	0	0	0	1	0	0	1	0	0	0	1
3552100	TGCAGGACTCATCCTCATTCCCTGGAGTACACATGTTTTGGCAAACCAAATCCATCTGTATTCAAGAAT	1	404.211	1	1	0	1	0	1	0	0	0	0	1	0	1	0	0	1	-	0	-	0	0	0	1	1	1	1	1	1	0	0	0	0	0	0	1	0	0	0	1	0	0	1	0	0	0	1
3552847	TGCAGAAAACAAGTTGAATTACATCTTATGACAGTCCAGGTCAACTCAAAACCAACTTGTTACAGATCG	1	404.211	-	1	0	1	0	1	0	0	0	0	1	0	1	0	0	-	1	0	1	0	0	0	1	1	1	1	1	1	0	0	0	0	0	0	1	0	0	0	1	0	0	1	0	0	0	1
3543032	TGCAGTCTGGACAATTCAATTATTAGTTAGGCAGAGACATCATATATATGGATGTGTATTTGAACCTGC	1	404.421	0	0	-	0	1	0	1	1	1	1	0	1	0	1	1	0	0	-	0	1	1	1	0	0	0	0	0	0	1	1	1	1	1	1	0	1	1	1	0	-	1	0	1	1	1	0
3544701	TGCAGTTGATGCATCCATAGCTTCCAGTCGCTCATAAACTCGTTCAAGTGCTTCACCACCGCCATCATC	1	404.421	0	0	1	0	-	1	1	1	1	1	0	1	0	1	-	0	0	1	0	1	1	1	0	0	0	0	0	0	1	0	1	1	1	1	0	-	1	1	0	1	1	0	1	1	1	0
3567180	TGCAGAAAACAAGTTGAATTACATCTTATGACAGTCCAGGTCGACTCAAAACCAACTTATTACAGATCG	1	404.421	0	0	-	0	1	0	1	1	1	1	0	1	0	-	1	0	0	1	0	1	1	1	0	0	0	0	0	0	-	1	1	1	1	1	0	1	1	1	0	1	1	0	1	1	-	0
3542223	TGCAGTGTTCTTAGAGAAGAAGCTTTTAGTCTTATCTTTATTACAGATCGGAAGAGCGGTTCAGCAGGA	1	405.264	0	0	1	0	1	0	1	1	1	1	0	1	0	1	1	0	0	1	0	-	1	1	0	0	0	0	0	0	1	1	1	1	1	1	0	0	1	-	0	1	1	0	1	1	1	-
3545444	TGCAGGTTGTGGACACTGTGGAAGAAGCTGTGGACTACGTCCTGACAAAGGAATACGCTTAGTTTACCT	1	405.264	0	0	0	0	1	0	1	1	1	-	0	1	0	1	1	0	0	1	0	1	1	1	0	0	0	0	0	0	1	-	1	1	1	1	0	0	1	-	0	1	1	0	1	1	1	0
3547596	TGCAGGATTTGATCAATAACTGACATTGGATTTAGGGGTGTGCAAAAATATGGTTACAGATCGGAAGAG	1	405.264	0	0	1	0	1	0	1	1	1	1	0	1	0	1	1	0	0	1	0	1	1	1	0	0	0	0	0	0	1	1	1	1	-	-	0	-	1	-	0	1	-	0	1	1	1	0
3552248	TGCAGGGTAACCGTATGGACCCGAAGCTTTCCAAGGTGACATGTCAAACAAGGTATTTCGATCCCCATC	1	405.264	0	0	-	0	1	0	1	1	1	-	0	1	0	1	1	0	0	1	0	-	1	-	0	0	0	0	0	0	1	0	1	-	1	1	0	0	1	1	0	1	-	0	1	1	1	0
3553133	TGCAGAGTGATTGTCTTTCCTGAAAAATATGGAAGGCCAAAAAATTCATAGATCTAGTATTATACAAAG	1	405.264	0	0	0	0	1	0	1	1	-	1	0	1	0	1	1	0	0	1	0	1	1	1	0	0	0	0	0	0	1	1	1	1	1	1	0	0	1	-	0	1	-	0	1	1	1	0
3541083	TGCAGAATTTCCTGCATAATATATTCATTGAACCCTGCAAAAAAATCAGGACATTCAATATGAAATTTG	1	410.527	0	0	1	0	1	0	1	1	1	-	0	1	0	1	1	0	0	0	0	1	1	1	0	0	0	0	0	0	1	0	1	1	1	-	0	1	1	1	0	1	1	0	0	0	-	0
3542074	TGCAGAATTCATAAATTACCTTACCTGAATGAACGAGACTCGATATGTTGTTACACTTAGTCTCCGTTG	1	410.527	1	1	0	1	0	1	-	0	0	0	1	0	1	0	0	1	1	0	1	0	0	0	-	1	1	1	1	1	0	0	0	0	0	0	-	0	0	0	1	0	0	1	1	1	0	1
3545313	TGCAGTAAAGTAGTAAAAAATATAGCAAGCTTTGATCACAACAACAAGACAAGGTTCAACAGAAAATAC	1	410.527	1	-	0	1	0	1	0	0	0	0	1	0	1	0	0	1	1	0	1	0	0	0	1	1	1	1	1	1	0	0	0	0	0	0	1	0	0	0	1	0	0	1	-	1	0	1
3546476	TGCAGCAACGCGATTCTCAAACAATTCAAGGTTCCGCATCTGATTTCTCACGCAACTGATAAATCGACC	1	410.527	1	1	0	1	0	1	0	0	0	0	1	0	1	0	0	1	-	0	1	0	0	0	1	1	1	1	1	1	0	0	0	0	0	0	1	0	0	0	1	0	0	1	1	1	0	1
3546949	TGCAGAATTGTAGTGGAAAAAAGTGATTATTTGAGAAGCTGATTATTTGGTATGGGAAACCAGATGATT	1	410.527	1	1	0	1	0	1	0	0	0	0	-	0	1	0	0	1	1	0	-	0	0	0	1	1	1	1	1	1	0	0	0	0	0	0	1	0	0	0	-	0	0	1	1	1	0	1
3549205	TGCAGGGAAATCAAAAAATGCACCAAGCTTTGTCTAATTGTTGTAGCTGACTTTGATTACAGATCGGAA	1	410.527	-	1	0	-	0	1	0	0	0	0	1	0	1	0	0	1	1	0	1	0	0	0	1	1	-	1	1	1	0	0	0	0	0	0	-	0	0	0	1	0	0	1	1	1	0	1
3551303	TGCAGAATTTCCTGTATAATACATTCACTGAACCCTTCAAAAAATCATGACATTCAATATGAAATTTGC	1	410.527	1	1	0	1	0	1	0	0	0	0	1	0	1	0	0	1	1	0	1	0	0	0	1	1	-	1	1	1	0	0	0	0	0	0	1	0	0	0	1	0	0	1	1	1	0	1
3547447	TGCAGGAGCACCAAGAGACCTCAACTTCAGGTATTGCTGTGCAGGATGTAGCATAGGAGAATCCTGTAT	1	413.685	1	1	1	1	0	-	0	0	0	0	1	0	1	0	0	-	1	0	1	0	0	0	1	1	1	1	1	1	0	0	0	0	0	0	1	1	0	0	1	0	0	1	1	1	0	-
3548594	TGCAGCAAAACCTTTATTGAGCTTCATGGGAGTAACTTCTGTAAGTACTTTTGTATAAATTTATTTTTA	1	413.685	1	1	1	1	-	1	0	0	0	0	1	0	1	0	0	1	1	0	1	0	0	0	1	1	1	1	1	1	0	0	0	0	0	0	1	1	0	0	1	0	0	1	1	1	0	1
3543809	TGCAGACATGTGAAAATAAGGTAAGTTACAAAGTGAATAATGAACACGGTGATAAGCTTGAACAAGGTA	1	414.737	0	0	0	0	1	0	1	1	1	-	0	1	0	1	1	0	0	-	0	1	1	1	0	0	0	0	0	0	1	-	1	1	1	1	0	0	1	1	0	1	1	0	0	0	1	0
3546342	TGCAGTACATCAAAAGACCAAGGGAACAATGCAGGGCTATGGTAAGAATCTCATTGTTACAGATCGGAA	1	414.737	1	1	1	1	0	1	0	0	0	0	1	0	1	0	0	1	1	0	1	0	0	0	1	-	1	1	1	1	0	0	0	0	0	0	1	0	0	0	1	0	0	-	1	1	0	1
3546823	TGCAGGAGCACCAAGAGACCTCAATTTCAGGTATTGCTGTGCAGGATGTAGCATTGGTGAATCCTGTAT	1	414.737	0	0	0	0	-	0	1	1	1	1	0	-	0	1	1	0	0	1	0	1	1	-	0	0	0	0	0	0	1	1	1	-	1	1	0	0	1	1	0	1	1	0	0	0	1	0
3548831	TGCAGGGAAATCATGAAGATTTATGTAGGAAAAAATGCACCAAGCTTTGTCTAAGATTTGAAAAGTTAC	1	414.737	0	0	-	0	1	0	1	1	1	1	0	1	0	1	1	0	0	1	0	1	1	1	0	0	0	0	0	0	1	-	1	1	1	-	0	0	1	-	0	1	1	0	0	0	1	0
3550037	TGCAGCAAAGCAATGGAAACATCCACTTGCGTCTTATCTGTTTGCTTTATAAATTTACAGATCGGAAGA	1	414.737	-	-	-	1	0	1	0	0	0	0	1	0	1	0	0	1	1	0	1	0	0	0	1	1	1	1	1	1	0	0	0	0	0	0	1	0	0	0	1	0	0	1	1	1	0	-
3550949	TGCAGCAAAGCAATGGAAACATCCACTTGCGTCGGTATGTTATCTGTTTGCTTTATAAATTTACAGATC	1	414.737	0	0	0	0	1	0	1	1	1	1	0	1	0	1	1	0	0	1	0	1	1	1	0	0	0	0	0	0	1	1	1	-	-	1	0	1	1	1	0	1	1	0	0	0	-	0
3551367	TGCAGCAAAACCTTTATTGAGCTTCATGGGAGTAACTTCTGTAAGTACTTCTGTATAAATATCAAGATA	1	414.737	0	0	0	0	1	0	1	1	1	1	0	1	0	1	1	0	0	1	0	1	1	-	0	0	0	0	0	0	1	-	-	1	1	1	0	0	-	1	0	1	1	0	0	0	1	0
3535389	TGCAGGTAATTGATTATTTGGTTTCATCAAAGTCTCTAAAATTATAATTATCAAATTTTTTCATATTTT	1	417.895	1	0	1	1	0	1	0	0	0	0	1	0	1	0	0	-	1	0	-	0	0	0	1	1	1	1	1	1	0	0	0	0	0	0	1	0	0	0	1	0	0	1	-	1	0	-
3540413	TGCAGTCTAGGTCTCAAAATTATTATTATTATTTATTTTACAGATCGGAAGAGCGGTTCAGCAGGAATG	1	420	0	-	0	0	1	0	1	1	1	1	0	-	0	1	1	0	0	1	-	1	1	1	0	0	0	0	0	0	-	1	1	1	1	1	0	0	-	1	0	1	1	0	0	0	1	0
3541946	TGCAGGCTCCGATTACTACACCGGTTACTTCTGATAAGTTTTGGTATCTGACAAAGAGTCGTGCAATTT	1	420	1	0	0	-	0	1	0	0	0	0	1	0	1	0	0	1	1	0	1	0	0	0	1	1	1	1	1	1	0	0	0	0	0	0	1	0	0	0	1	0	0	1	1	-	0	1
3542785	TGCAGAAGAAGCAATCTTCAACGGGGGCATCCCCATCATGACCTTTACAAAATGATTATTTACAGATCG	1	420	0	1	-	0	1	0	1	1	1	1	0	1	0	1	1	0	0	-	-	1	1	1	0	0	0	0	0	0	1	1	1	-	1	1	0	1	1	1	0	1	1	0	0	0	-	0
3542807	TGCAGAAATTGGCACAACCTGCCAACTGAACAAGAAAGTGTGATTTACAGATCGGAAGAGCGGTTCAGC	1	420	1	0	0	1	0	1	0	0	0	0	1	0	1	0	0	1	-	0	1	0	0	0	1	1	0	1	1	-	0	0	0	0	0	0	1	0	0	0	1	0	0	-	1	1	0	1
3543721	TGCAGACGATGAGCGCGAGATGGTTGTTTCGTTTTTGGGATTGATGAAGTTGCTTTTTACAGATCGGAA	1	420	0	1	0	0	-	0	1	1	1	-	0	1	0	1	1	0	0	1	-	1	1	1	0	0	0	0	0	0	1	1	1	1	1	1	0	0	-	1	0	1	1	0	0	0	1	0
3543926	TGCAGAAACAGAGTAGAAAGTCCATACAAGTCAAACTTCAAAATTTCTTACAGATCGGAAGAGCGGTTC	1	420	0	1	0	0	1	0	1	1	1	1	0	1	0	1	1	0	0	-	-	1	1	1	0	0	0	0	0	0	1	1	1	1	1	1	0	0	1	1	0	1	1	0	0	0	1	0
3544274	TGCAGCATGTTTTTGTGGAATCATTTCCAAACTCCCATAGCATGTAGCAGCAAGGCATTGACCTCCATA	1	420	1	0	0	-	0	1	0	0	0	0	1	0	1	0	0	-	1	0	-	0	0	0	1	1	1	-	1	1	0	0	0	0	0	0	1	0	0	0	1	0	0	1	1	1	0	1
3544538	TGCAGATTTGAGCTTGTACGGTAAGCACTAAGCATTGCACAGGCGGATGCTCCACAGCTCAAGTGAAGA	1	420	0	1	0	0	-	0	1	1	1	1	0	1	0	1	1	0	0	1	1	1	1	1	0	0	0	0	0	0	1	1	1	1	1	1	0	0	1	1	0	1	1	0	0	0	1	0
3544574	TGCAGGCCTTGCACACGTTATGAAGAATATTATTATGATAGAGATTGTTCTGTCGTACCCTTTCCTCTC	1	420	0	1	0	0	1	0	1	1	1	-	0	1	0	1	1	0	0	1	-	1	-	-	0	0	0	0	0	0	1	1	1	1	1	1	0	0	-	1	0	1	1	0	0	0	1	0
3544603	TGCAGCAGAAGTTGAAACAGCTTGTGCTGAAATTTGCGGCAGAATCAAAACTATGATCACTACAATAGA	1	420	1	0	0	1	0	-	0	0	0	0	1	0	1	0	0	1	-	0	-	0	0	0	1	1	1	1	1	1	0	0	0	0	0	0	1	0	0	0	1	0	0	1	-	1	0	1
3545961	TGCAGTTGTTGAAGATTATGGACTTCCTTGCTCGCCAATTCAGTTTATTTCTGAGATTTCACCGCTATT	1	420	0	1	1	0	1	0	1	1	1	1	0	1	0	1	1	0	0	1	1	1	1	1	0	0	0	0	0	0	1	1	1	1	-	1	0	1	-	1	0	1	-	0	0	0	-	0
3545963	TGCAGATAAGAAAAAAAACCTCAATGCAAGTCAACAATTACAGATCGGAAGAGCGGTTCAGCAGGAATG	1	420	1	0	0	1	0	1	0	0	0	0	1	0	1	0	0	1	1	0	-	0	0	0	1	1	-	-	1	1	0	0	0	0	0	0	1	0	0	0	1	0	0	1	1	1	0	1
3546098	TGCAGCAGAAATTGGTCCCCACTAGAAAAGAATAAATTCAAAGGGACCATAACCCTACCCTAAGTTCAA	1	420	1	0	0	-	0	1	0	0	0	0	1	0	1	0	0	-	-	0	-	0	0	0	1	1	-	1	1	1	0	0	0	0	0	0	1	0	0	0	1	0	0	1	1	1	0	1
3546355	TGCAGAAAGATACTAATCGAAATAAGACAGCAAAAGCTGTTTGAAATTTATCAAACCATATTTTATGGT	1	420	1	0	0	-	0	1	0	0	0	0	1	0	1	0	0	1	1	0	-	0	0	0	1	1	1	-	1	-	0	0	0	0	0	0	1	0	0	0	1	0	0	1	1	1	0	1
3546374	TGCAGAAGCAGCTTCTAAAGGTGCTTTCCCGACAATTTTACAGATCGGAAGAGCGGTTCAGCAGGAATG	1	420	0	1	1	0	-	0	1	1	1	1	0	1	0	1	1	0	0	1	-	-	1	1	0	0	0	0	0	0	-	1	1	1	1	1	0	1	-	1	0	1	1	0	0	0	1	0
3547132	TGCAGGTACATTGCTTAGCTTTACTTGAAACTCAAGTTACAGATCGGAAGAGCGGTTCAGCAGGAATGC	1	420	0	1	1	0	1	0	1	1	1	1	0	1	0	1	1	0	0	-	1	1	1	1	0	0	0	0	0	0	1	1	1	1	1	1	0	-	1	1	0	1	1	0	0	0	1	0
3547714	TGCAGCAGAAATTGGTCCCCACTAGAAAAGGAATAAATTCAAAGGGACCATAACCCTACCCTAAGTTCA	1	420	0	1	1	0	1	0	1	1	1	1	0	1	0	1	1	0	0	0	-	1	1	1	0	0	0	0	0	0	1	1	1	1	1	1	0	1	1	1	0	1	1	0	0	0	1	0
3548371	TGCAGTCACAAAACTCTGGCGTGTCACTGCATTCGCAAGCTTCTTCTGAAGTGTTTCTTCCTCCTTGCA	1	420	0	1	-	0	1	0	1	1	1	-	0	1	0	1	1	0	0	1	-	1	1	1	0	0	0	0	0	0	1	1	1	1	1	-	0	1	1	1	0	1	-	0	0	0	-	0
3548933	TGCAGTTTATCACAATGCTAGCTGTTATTGTTACTTAGTTTTGGTTGGCATTTCTAATGCCTAAGTTTT	1	420	0	-	0	0	1	0	1	1	-	1	0	1	0	1	1	0	0	1	-	-	1	1	0	0	0	0	0	0	1	1	1	1	1	1	0	0	1	1	0	1	1	0	0	0	1	0
3548937	TGCAGGAAAACCTGATACCAACAGAGTGAAGAAATACTTTAGACTAGAGGTAAACAGGAGGATGAGGGG	1	420	1	0	0	-	0	1	0	0	0	0	1	0	1	0	0	1	1	0	1	0	0	0	1	-	-	1	1	1	0	0	0	0	0	0	-	0	0	0	1	0	0	1	1	1	0	1
3549474	TGCAGTATATTTTTGTGACAGCATGGTATCATTATCCATAAATTTCGGATATTACAGATCGGAAGAGCG	1	420	1	0	0	1	0	1	0	0	0	0	1	0	1	0	0	1	1	0	-	0	0	0	-	1	1	1	1	1	0	0	0	0	0	0	-	0	0	0	1	0	0	1	1	-	0	-
3549923	TGCAGACTATGAGCGCGAGATGGTTGTTTCCTTTTTGGGATTGATGAAGTTGCTTTCAACAAAAAAAAG	1	420	0	1	0	0	1	0	1	1	1	1	0	1	0	-	1	0	0	1	1	1	1	1	0	0	0	0	0	0	1	1	1	1	1	1	0	0	1	1	0	1	-	0	0	0	1	0
3550945	TGCAGCAAGCAACCTAGCTCATTACTCATTTATTACAGATCGGAAAAGCGGTTCAGCAGGAATGCCGAG	1	420	0	1	0	0	1	0	1	1	1	1	-	1	0	1	1	0	0	1	1	1	1	1	-	0	0	0	0	0	1	1	1	1	1	1	0	0	1	1	-	1	1	0	0	0	1	0
3552142	TGCAGTTCCAATCCCATAAAATCTAGAAAATATCACAAAAAAATATTCAATGAAGGTATCTCTTTAGAT	1	420	0	-	0	0	1	0	1	1	1	1	0	-	0	1	1	0	0	1	-	1	1	1	0	0	0	0	0	0	1	1	1	1	1	1	0	0	1	1	0	1	1	0	0	0	1	0
3567595	TGCAGTTTTCTGAGGTGGGCTGCAACCTCCCTGCATCTGGCAAGTTTATTACAGATCGGAAGAGCGGTT	1	420	0	1	1	0	1	0	1	1	1	1	0	1	0	1	1	0	0	1	-	-	1	-	0	0	0	0	0	0	1	1	1	1	-	1	0	1	-	1	0	1	1	0	0	0	1	0
3568080	TGCAGTTCCAGGAATTTCACACCATCCTTGCTGATAACAATTACAGATCGGAAGAGCGGTTCAGCAGGA	1	420	0	1	0	0	1	0	1	1	1	1	0	1	0	1	1	0	0	1	-	1	1	1	0	0	0	0	0	0	-	0	1	1	1	1	0	0	1	-	0	1	1	0	0	0	1	0
Bfruct_SNP4		1	420.51	-	0	0	-	0	1	-	-	0	0	1	0	-	0	0	-	-	0	-	0	0	-	1	1	1	1	-	1	0	0	0	-	-	0	1	0	0	0	1	0	-	1	1	-	0	-
3543925	TGCAGTGATCTAGTGTAAGATGAAATTGAATAAAACGACAGAATTACAGATCGGAAGAGCGGTTCAGCA	1	420.527	0	1	0	0	1	0	1	1	1	1	0	1	0	1	1	0	0	0	1	1	1	1	0	0	-	0	0	0	1	1	1	1	1	1	0	1	1	1	0	1	1	0	0	0	1	0
3543834	TGCAGTTCACGAATTACACATTTGAAGTGTTGAATGGAGAATCCATCGATGGATCGCCAAAAGTATCTG	1	421.053	1	0	0	-	0	1	0	0	0	0	-	0	-	0	0	1	1	0	1	0	0	0	1	1	-	1	1	1	0	0	0	0	0	0	1	0	0	0	1	0	0	1	1	1	0	1
3544455	TGCAGGTTGAAAAACAAGAACAACAGTTCCCTATACCCCCAAAAAACAGAATTATATCAGAGGATGAAA	1	421.053	1	0	0	1	0	1	0	0	0	0	1	0	1	0	0	1	1	0	-	0	0	0	1	1	1	1	-	1	0	0	0	0	0	0	1	0	0	0	1	0	0	1	1	1	0	1
3546200	TGCAGCGATCAGTAGTTGGGGAGCATCGAATTTCCCTATTACAGATCGGAAGAGCGGTTCAGCAGGAAT	1	421.053	1	0	0	-	0	1	0	0	0	0	1	0	1	0	0	1	1	0	-	0	0	0	1	1	1	1	1	1	0	0	0	0	0	0	1	0	0	0	1	0	0	1	1	1	0	1
3549512	TGCAGAAAATCAAAGTTGTCAATGAGCATATGTGGTGGATTTTATTGCAATGTATTGGGGACTTACGGT	1	421.053	1	0	0	1	0	1	0	0	0	0	1	0	1	0	0	1	1	0	-	0	0	0	1	1	1	1	1	1	0	0	0	0	0	0	1	0	0	0	1	0	0	1	1	1	0	1
3553112	TGCAGAAGGTGAATATTTTGGTCATTAGTTTCATGATTTTCATCAATCAAAATATAGCTCATAAAGAGT	1	421.053	0	-	0	0	1	0	1	-	1	1	0	1	0	1	1	0	0	1	-	1	1	1	0	0	0	0	0	0	1	1	1	1	1	1	0	0	1	1	0	1	1	0	0	0	1	0
3562889	TGCAGCATTTAGGCCAGTCATGAATTTGGGTTTGGAAGTGATGGAAAAGCCTAAAAGAAAGAATGTTAC	1	421.053	0	1	1	0	1	0	1	1	1	1	0	1	0	1	1	0	0	1	1	1	1	1	0	0	0	0	-	0	-	1	1	1	1	1	0	0	1	1	0	1	1	0	0	0	1	0
3539206	TGCAGCAGAAGTTGAAACAGCTTGTGGTGAAATTTGTGGCAGAATCAAAGCTATGATCACTACAATAGA	1	421.053	0	1	0	0	1	0	1	1	1	1	0	1	0	-	1	0	0	1	-	1	1	1	0	0	0	0	0	0	1	1	1	1	1	1	0	1	1	1	0	1	1	0	0	0	-	0
3542430	TGCAGGCCGAATTATAACTGACTTTTGTAAATTATACACGTTCAAGTTACAGATCGGAAGAGCGGTTCA	1	421.053	0	1	0	0	1	0	1	1	1	1	0	1	0	1	1	0	0	1	-	1	1	1	0	0	0	0	0	0	1	-	1	1	1	1	0	1	-	1	0	1	-	0	0	0	1	0
3550364	TGCAGAGACATTCACCCGTGTTCCTCCTAGCCTTATCTGACAGCATAACAAAATGTATTACAACAAAAT	1	421.053	0	1	0	0	1	0	1	1	1	-	0	1	0	1	1	0	0	1	1	1	1	1	0	0	0	0	0	0	1	-	1	1	1	1	0	1	1	1	0	1	1	0	0	0	-	0
3546197	TGCAGTGATCTAGTGTAAGATGAAATTGAATAAAACGACAGAAATAAAATCTTCTAAAGTTAGCCTTTT	1	423.158	1	0	1	1	-	1	0	0	0	0	1	0	-	0	0	1	1	0	-	0	0	0	1	1	1	1	1	-	0	0	0	0	0	0	1	0	0	0	1	0	0	1	1	1	0	1
3552363	TGCAGAAGGTGAATATGACCCCCTTTGGTCATTAGTTTCATGATTTTCATCAATCAAAATATAGCTCAT	1	424.211	1	0	1	1	0	1	0	0	0	0	1	0	1	0	0	1	1	0	1	0	-	0	1	1	1	1	1	1	0	0	0	0	0	0	1	1	0	0	1	0	0	1	1	1	0	1
3542975	TGCAGGTGCCAAACTTCAGTTAGTTGCAGTGCAGCCCTGCTGTTGTTCTGTTACAGATCGGAAGAGCGG	1	426.316	0	1	0	0	0	0	1	1	1	1	0	1	0	1	1	-	0	1	-	1	1	1	0	0	0	0	0	0	0	1	1	1	1	1	0	0	1	1	0	1	1	0	0	0	1	0
3544703	TGCAGGAAATTTGGTATCTTCTTTTGTATTCAGCGCTATAGAAAATGTTACTTCGAGAGGAGGAAAACA	1	426.316	0	1	0	0	0	0	1	1	1	1	0	1	0	1	1	1	0	-	-	1	1	1	0	0	0	0	0	0	0	1	1	1	1	1	0	0	1	1	0	1	-	0	0	0	1	0
3546060	TGCAGGAAACTTGGTATCTTCTTTTGTATTCAGCACTATAGGAAACGTTACTTCCAGAGGAGGAAAACA	1	426.316	0	1	0	0	0	0	1	1	1	1	0	1	0	1	1	-	0	1	-	1	1	1	0	0	0	0	0	0	0	1	1	1	1	1	0	0	-	1	0	1	1	0	0	0	1	0
3552912	TGCAGCCTTATCAACCTTATTGTCCTTCTTGTCTTCATCTATCAAAGGGGATGATGAATCAGCTACTCC	1	426.316	0	1	0	0	0	0	1	1	1	1	0	1	0	1	1	1	0	1	-	1	1	1	0	0	0	0	0	0	0	1	1	1	1	1	0	0	1	1	0	1	1	0	0	0	1	0
3541637	TGCAGTACAGGCAGGAAAAATCAATATTACTACTCTAATTGTCTCTATTTACAGATCGGAAGAGCGGTT	1	427.369	1	0	1	1	-	1	0	0	0	0	1	0	1	0	0	1	-	0	-	0	0	0	1	1	1	1	1	1	1	0	0	0	0	0	1	0	0	0	1	0	0	1	1	1	0	1
3547493	TGCAGTATGTCAACAGCATACAGCAATTCAGAATTACGTCAAACAGAAAAACGGCAATAATTACAGATC	1	427.369	1	0	1	-	-	1	0	0	0	0	1	0	1	0	0	1	1	0	1	0	0	0	1	1	1	1	1	1	1	0	0	0	0	0	1	0	0	0	1	0	0	1	1	1	0	1
3548311	TGCAGCCTTATCAACCTTATTGTCCTTCTTGTCTTCATCTATTACAGATCGGAAGAGCGGTTCAGCAGG	1	427.369	1	0	-	1	1	1	0	0	0	0	1	0	1	0	0	1	1	0	1	0	0	0	1	1	1	1	1	1	1	0	0	0	0	0	1	-	0	0	1	0	0	1	1	1	0	1
3550857	TGCAGCCTTATCAACTTCATTATCCTTCTCATCATCATCTCTTACAGATCGGAAGAGCGGTTCAGCAGG	1	427.369	1	0	1	1	-	1	0	0	0	0	1	0	1	0	0	1	1	0	1	0	0	0	1	1	1	1	1	1	1	0	0	0	0	0	1	1	0	0	1	0	0	1	1	1	0	1
3561506	TGCAGGATAATTATCCAAAATAGGCATAGTTATCCAAATTTCAGATAGAGCCCTATAATTGTCCCCAAA	1	428.421	1	0	1	1	1	1	0	0	0	0	1	0	1	0	0	1	1	0	1	0	0	0	1	1	1	1	1	1	1	0	-	0	1	0	1	0	0	0	1	0	0	1	1	1	0	1
3544568	TGCAGCCTTATCAATCTCGTTGTCCTTCTCATCATCATCTCTTACAGATCGGAAGAGCGGTTCAGCAGG	1	428.421	0	1	0	0	0	0	1	1	1	1	0	1	0	1	-	1	0	-	-	1	1	1	0	0	0	0	0	0	0	0	1	1	1	1	0	1	1	1	0	1	1	0	0	0	1	0
3549074	TGCAGTCCATCAAGAAAAGAATAGGTTTTCATCTCTTGCATTGGTGTCCATGCAGAAGGTGACATCCAC	1	428.421	0	1	0	0	0	0	1	-	1	1	0	1	0	1	1	-	0	0	1	1	1	1	0	0	0	0	0	0	0	1	1	1	1	1	-	1	1	1	0	1	1	0	0	0	1	0
3540958	TGCAGTTTGATATGGTTTTGGGATTTTCTGTAAAATTCTGTTAGTTGTTACAGATCGGAAGAGCGGTTC	1	430.527	1	0	0	1	-	1	0	0	0	0	-	0	1	0	0	-	1	0	1	0	0	0	1	1	1	1	1	1	-	0	0	0	0	0	-	0	0	0	1	0	0	1	1	1	0	1
3545526	TGCAGAATCTCTAACAGAGTAAAAATAGAGCACCTGTTACAGATCGGAAGAGCGGTTCAGCAGGAATGC	1	430.527	1	0	0	1	-	1	0	0	0	0	1	0	1	0	0	1	1	0	-	0	0	0	1	1	1	1	1	1	1	0	0	0	0	0	1	0	0	0	1	0	0	1	1	1	0	1
3547055	TGCAGGAAATTTGGTATCTTCTTTTGTATTCAGCACTATAAAAAATGTTACTTCGAGAGGAGGAAAACA	1	430.527	1	0	0	-	1	-	0	0	0	0	1	0	1	0	0	-	-	0	-	0	0	0	1	1	1	1	1	1	1	0	0	0	0	0	1	0	0	0	1	0	0	1	1	1	0	1
3552011	TGCAGATTACATAAAAGCATAACATAAAGCTAATAAATTACAGATCGGAAGAGCGGTTCAGCAGGAATG	1	430.527	1	0	0	1	1	1	0	0	0	0	1	0	1	0	0	1	-	0	-	0	0	0	1	1	1	1	1	1	1	0	0	0	0	0	1	0	0	0	1	0	0	1	1	1	-	1
3542582	TGCAGAGAAGTTTTTCTTATACAATTTTGTCTTTTCTATTACAGATCGGAAGAGCGGTTCAGCAGGAAT	1	431.228	0	1	1	0	-	0	1	1	1	1	0	1	0	-	1	1	0	0	-	1	1	1	0	0	0	0	0	0	0	1	1	1	1	1	0	0	1	1	0	1	1	0	0	0	1	0
3552352	TGCAGCAGCAACAACCAACGAATCCTCTCACAAGCCACCCAAAATCAAGTTCAGACCAATACTCCGAAT	1	431.579	1	0	0	1	1	1	0	0	0	0	1	0	1	0	0	1	1	1	-	0	0	0	1	1	1	1	1	1	1	0	0	0	0	0	1	0	0	0	1	-	0	1	1	1	0	1
3543540	TGCAGATTTATCTGTGCAGGAAAAATGCTACACAACTAAATACTAGGTACAGTCAAATTACAGATCGGA	1	436.842	1	-	1	0	-	0	1	1	1	1	0	1	0	1	1	1	0	0	-	1	1	-	0	0	0	0	0	0	0	1	1	0	1	1	0	1	1	-	0	1	1	0	0	0	1	0
3545857	TGCAGCTGGTCCTGTAAGCAACCACGCTATGGCCGAGGGCAAACACAACTGACGAGAGAAATAAGACAG	1	436.842	1	1	-	0	0	0	1	1	1	1	0	1	0	1	1	1	0	0	-	1	1	1	0	0	0	0	0	0	0	-	1	0	1	1	0	1	-	1	0	1	1	0	0	0	1	0
3548283	TGCAGAGCAAGGAGAAAGCTCATGTTTCATCGAGTTGACCCGGAAGCTGTAAGTTTGGGATTTTACAGA	1	436.842	1	1	1	0	-	0	1	1	-	1	0	1	0	1	1	-	0	0	1	1	1	1	0	0	0	0	0	0	0	1	1	0	1	1	0	1	1	1	0	1	1	0	0	0	1	0
3548925	TGCAGGAATCTTACAAACATTATATAAACGTAGAACAATGTATCAAAATGTTTACAGATCGGAAGAGCG	1	436.842	0	0	0	1	1	1	0	0	0	0	1	0	1	0	0	1	1	1	-	0	0	0	1	1	1	1	1	1	1	0	0	1	0	0	1	0	0	0	1	0	0	1	-	1	0	1
3549329	TGCAGCAACAGAAAACAACAACATATAGTAGTACTATACAAAAACTAGTGAACATTTTCTTCTTTTGAT	1	436.842	1	1	1	0	-	0	1	1	1	1	0	1	0	1	1	-	0	0	-	1	1	1	0	0	0	0	0	0	0	-	1	0	1	1	0	1	1	1	0	1	1	0	0	0	1	0
3550594	TGCAGCAACAGAAAACAACAACATATAGTAGTACTATACAAGCTAGTGAACATTTTCTTCTTTTGATAA	1	436.842	0	0	0	-	-	1	0	0	0	0	1	0	1	0	0	1	-	1	-	0	0	0	1	1	1	1	-	1	1	0	0	1	0	0	1	0	0	0	1	0	0	1	1	1	0	1
3542256	TGCAGATATCTCAATTGGTTTTATACGTATATATCTATTTCTAGAGTATAAAATCACAATTTTTTTTAT	1	437.895	1	1	0	0	0	0	1	1	1	1	0	1	0	1	1	1	0	0	1	-	1	1	0	0	0	0	0	0	0	-	1	0	1	1	0	1	1	1	0	1	1	0	0	0	1	0
3542776	TGCAGGTCATGACCCGACCTAGTTCCAACTAAATTATTCCACGAATACAATAAAATTGGTTCTTGCAAT	1	437.895	1	1	0	0	0	0	1	1	1	1	0	1	0	1	1	-	0	0	1	1	1	1	0	0	0	0	0	0	0	1	1	0	1	1	0	1	1	1	0	1	1	0	0	0	1	0
3544764	TGCAGTAGCAATAGATTCTCTATAAATTCATGGCATGCAACAACCGTAACTATAACTACTTATGTATGT	1	437.895	0	0	0	1	1	1	0	0	0	0	1	0	1	0	0	-	1	0	1	0	0	0	1	-	1	1	1	1	-	0	0	1	0	0	1	0	0	0	1	0	0	1	1	-	0	-
3545517	TGCAGTTTCAAGAGTATGAAAATGACCCAAGGTTGTTGCGACGGCACAAAAAAACTAAAACTAAAATGA	1	437.895	0	0	0	1	1	1	0	0	0	0	1	0	1	0	0	-	-	1	-	0	0	0	1	1	1	1	1	1	1	0	0	1	0	0	1	0	0	0	1	0	0	1	1	1	0	1
3545552	TGCAGGAATCTTACAAACATTATATACACGTATGTATCAAAATGTTTACAGATCGGAAGAGCGGTTCAG	1	437.895	1	1	0	0	0	0	1	1	1	1	0	1	0	-	1	-	0	0	1	-	1	1	0	0	0	0	0	0	0	1	1	0	1	1	0	1	1	1	0	1	1	0	0	0	1	0
3547767	TGCAGTTTTGAATGGGATGAAAAGGAAAGCATGATGTTTTACTATTCCATTACAGATCGGAAGAGCGGT	1	437.895	0	0	0	1	1	1	0	0	0	0	1	0	-	0	0	1	1	1	-	0	0	0	1	1	1	1	1	1	1	0	0	1	0	0	1	0	0	0	1	0	0	1	1	-	0	1
3549988	TGCAGTGTCTAGAAAGAATTATATTATGTAATATATTTTACAGATCGGAAGAGCGGTTCAGCAGGAATG	1	437.895	1	1	0	0	0	0	1	1	1	1	0	1	0	1	1	-	0	0	-	1	1	1	0	0	0	0	0	0	0	1	1	0	1	1	0	1	1	1	-	1	1	0	0	0	1	0
3543186	TGCAGTTTCAAGAGTATGAAAATGACCCAGGTTGTTGCGATGGCACAAAAAAACTAAAACTAAAATGAT	1	438.685	1	1	1	0	0	0	1	1	1	1	0	1	0	1	1	-	0	0	1	1	1	1	0	0	0	0	0	0	0	-	1	0	1	1	0	1	1	1	0	1	1	0	0	0	1	0
3553244	TGCAGAAAGGTTTTTCTTGTCAATTTTGGATGTTTCATAATGTCAACCCTAATAGATTGAGCAAAAAAA	1	438.685	1	1	1	0	-	0	1	1	1	1	0	1	0	1	1	-	0	0	-	1	1	1	0	0	0	0	0	0	0	1	1	0	1	1	0	1	1	1	0	-	1	0	0	0	1	0
3566082	TGCAGCAGCAATAGAATCTCCTCAATAAACACTAATATTACAGATCGGAAGAGCGGTTCAGCAGGAATG	1	438.685	1	1	1	0	0	0	1	1	1	-	0	1	0	1	1	-	0	0	1	1	1	1	0	0	0	0	0	0	0	1	1	0	1	1	0	1	1	1	0	1	1	0	0	0	1	0
3545926	TGCAGAAAGGTTTTTCTTGTCATTTTTGGATGTTTTCATAATGTCAACCCTAATAGGTTGAACAAAAAA	1	438.948	0	0	0	1	1	1	0	0	0	0	1	0	1	0	0	-	1	1	-	0	0	0	1	1	1	1	-	1	1	0	0	1	0	0	1	0	0	0	1	0	0	1	1	1	0	1
3569451	TGCAGTTTGATTTTTTCTACCCATTAGTAAAAGGTTACAGATCGGAAGAGCGGTTCAGCAGGAATGCCG	1	440	1	1	1	0	-	0	1	1	1	1	0	1	0	-	1	1	0	0	1	1	1	1	0	0	0	0	0	0	0	1	1	0	1	1	0	0	1	1	0	1	1	0	0	0	1	0
3541976	TGCAGTACTACCTATTGTTTCAGTCATTCCTACCTAAAGAACTGATCTAAGTAGATGCATTGTAGGCAT	1	441.053	1	1	-	0	-	0	1	1	1	1	0	1	0	1	1	1	0	0	0	1	1	1	0	0	0	0	0	0	0	1	1	0	1	1	0	1	1	1	1	1	-	0	0	0	1	0
3542642	TGCAGAAGACATTTCATATTATAAACTCACCTGTAATATTGAACTACAAAATTCCTTTGTTTCTATTCA	1	441.053	1	1	0	0	0	0	1	1	1	1	0	1	0	1	1	-	0	0	1	1	1	1	0	0	0	0	0	0	0	1	1	0	1	1	0	0	1	1	0	1	1	0	0	0	1	0
3552069	TGCAGAACCATTGTCTACAGAGATCTAACAACAGCATTTCAAATCTAGAAACTTATTCCCTAAGCAAAT	1	441.053	1	1	-	0	0	0	1	-	1	1	0	1	0	1	1	-	0	0	0	1	1	1	0	0	0	0	0	0	0	1	1	0	1	-	0	1	1	1	1	1	1	0	0	0	-	0
3552346	TGCAGTGGCTGATTTGGCTGATTCTGTTTACTCGATCATATTCTGCTGTTTTACAGATCGGAAGAGCGG	1	441.053	1	1	1	0	0	0	1	1	1	1	0	1	0	-	1	1	0	0	0	1	1	-	0	0	0	0	0	0	0	1	1	0	1	-	0	1	1	1	1	1	1	0	0	0	1	0
3552897	TGCAGTACATGGCGACAACAAAAATGCAAATCATTACAGATCGGAAGAGCGGTTCAGCAGGAATGCCGA	1	441.053	1	1	0	0	0	0	1	1	1	1	0	1	0	1	1	-	0	0	-	-	1	1	0	0	0	0	0	0	0	-	1	0	1	1	0	0	1	1	0	1	1	0	0	0	-	0
3548377	TGCAGTACAACAAAAATCAATTGCAGACCAGAAGCTAAAAGATTTACAGATCGGAAGAGCGGTTCAGCA	1	442.106	0	0	1	1	1	1	-	0	0	0	1	0	1	0	0	1	1	1	-	0	0	0	1	1	1	1	1	1	1	0	0	1	0	0	1	0	0	0	0	0	0	1	1	1	0	1
3549013	TGCAGGTGAATATGTATGGTTCTTATGTTGCCAATCATTATCTTCATCTTCATCTTCTTCACTATCCCA	1	442.106	0	0	0	-	1	1	0	0	0	0	1	0	1	0	0	-	-	1	-	0	0	0	1	1	1	1	1	1	1	0	0	1	0	0	1	0	0	0	0	0	0	1	1	1	0	1
3549656	TGCAGAACCTATTCTAATATCAACATTGAATACTAACATATGATAAATTGGATTGAAAGTATGAAAAAT	1	442.106	1	1	0	0	0	0	1	1	1	1	0	1	0	1	1	-	0	0	0	1	1	1	0	0	0	0	0	0	0	-	1	0	1	1	0	0	1	1	1	1	1	0	0	0	1	0
3550841	TGCAGTGAATGTGCTGTTTGGATCAGTTTTTACCCACAATCAAATTGTCAGCTAAAGATTATACAGAAT	1	442.106	1	1	0	0	0	0	1	1	1	1	0	1	-	1	1	1	0	0	1	1	1	1	0	0	0	0	0	-	0	1	1	-	1	1	0	0	1	1	1	1	1	0	0	0	1	0
3564261	TGCAGAGACTAGAATCTCAGGACCATCGATATTCGTATGAAGGTTTTACAGATCGGAAGAGCGGTTCAG	1	442.106	1	1	0	0	0	0	1	1	-	1	0	1	0	1	1	-	0	0	0	1	1	1	0	0	0	0	0	0	0	1	1	0	1	1	0	0	1	1	1	1	1	0	0	0	1	0
3542436	TGCAGTGTGGAGGATGAGTGCATACTTTTCCTCCTACCGTGAATATCATCACGAAAATCATTATGATCG	1	443.158	0	0	0	1	1	1	0	0	0	0	1	0	1	0	0	1	1	1	1	0	0	0	1	1	-	1	1	1	1	0	0	1	0	0	1	0	0	0	0	0	0	1	1	1	0	1
3548533	TGCAGCTTGTGAATCATTCAGAAAGAAACAGATCAGAAATACGTATCAGTATTTCGCCGTTGAGCCTCC	1	443.158	0	0	0	1	-	1	0	0	0	0	1	0	1	0	0	-	1	1	1	0	0	0	1	1	-	1	1	1	1	0	0	1	0	0	1	0	0	0	0	0	0	1	1	1	0	1
3551912	TGCAGTTAGTTTCAAATTTTCTTCAACTCCAAATTTATTACAGATCGGAAGAGCGGTTCAGCAGGAATG	1	443.158	0	0	0	-	1	-	0	0	0	0	1	0	1	0	0	-	1	-	-	0	0	0	1	1	1	1	1	1	1	0	0	1	0	0	1	0	0	0	0	0	0	1	1	1	0	1
3552121	TGCAGGGTCGCAACCGCCAACACCACTCATGCAACTCCTGTGGCCGACACTAAAAATGATAACCCTTAG	1	443.158	0	0	0	1	1	1	0	0	0	0	1	0	1	0	0	1	1	1	1	0	0	0	1	1	1	1	1	1	1	0	0	1	0	0	1	0	0	0	0	0	0	-	1	1	0	1
3542936	TGCAGTGTATTTCCCAGCATCATCAAGCCCAAGACACCTATAGTATGGAGTATGACTCTACCTCCATCG	1	447.369	0	0	1	1	1	1	0	0	0	0	1	0	1	0	0	-	1	1	-	0	0	0	1	1	1	1	1	-	1	0	0	1	1	0	1	1	0	0	0	0	0	1	1	1	0	1
3543489	TGCAGAAGTGAACATGCCATGTTATACCTAATACCTAAGTTGTTACAGATCGGAAGAGCGGTTCAGCAG	1	447.369	1	1	0	0	0	0	1	1	1	1	0	1	0	1	1	-	0	0	1	1	1	1	0	0	0	0	0	0	0	1	1	0	0	1	0	0	1	1	1	1	1	0	0	0	1	0
3548998	TGCAGGATAGGTAGCATTTTTTCTTTTGTGACTCATATTACACAATATAACCAAAAGTATTGTTTTTTT	1	448.421	1	1	0	0	0	0	1	1	1	1	0	1	0	1	1	-	0	0	0	1	1	1	0	0	0	0	0	0	0	1	1	0	-	1	0	0	1	1	1	1	-	0	0	0	1	0
3550727	TGCAGCTTTTTCGTGATAAAAGTATGTTTTTTCAAGTAAAATTATTTATCAAATTACTAGTTTTTTGAA	1	448.421	0	0	1	1	1	1	0	0	0	0	1	-	1	0	0	-	1	1	1	0	0	0	1	1	1	1	1	1	1	0	0	1	0	0	1	1	0	0	0	0	0	1	1	1	0	1
3545432	TGCAGATCTTCGAGTCATGGTCATATATTATGATGTATCTGAAGAAATATCTAGAACACAACCGATCAG	2	5.68421	1	1	1	0	0	1	1	0	1	0	1	1	0	0	0	1	0	0	1	0	1	1	-	1	1	0	0	0	0	0	-	1	0	-	1	-	0	1	0	1	1	0	0	0	1	0
3551881	TGCAGCATAAGAATGTTTGGTCTCAAACAGAAAACAAGCTATATTACAGATCGGAAGAGCGGTTCAGCA	2	5.68421	1	1	1	0	0	1	1	0	1	0	1	1	1	0	0	1	0	0	1	0	-	1	1	1	1	0	0	0	0	0	0	0	0	-	1	1	0	-	0	-	1	0	1	0	1	0
3552199	TGCAGCAATTTGCATATTTCTCTCTCTATATAGCATTACTCTTGATACGGCTTAGGGTTTCCATGCTAA	2	5.68421	1	1	1	0	-	1	1	0	1	0	1	1	1	0	0	1	0	0	1	0	1	1	1	1	1	0	0	0	0	0	0	1	0	1	1	1	0	1	0	-	-	0	0	0	1	0
3552723	TGCAGACATTATTCAAGCAGCATCTAATAGTTATAACTTGGAGATACATGAACCCATAAATTACAGATC	2	5.68421	1	1	-	0	0	1	1	0	1	0	-	1	1	0	0	1	0	0	1	0	1	1	1	1	-	0	0	0	0	0	0	1	0	1	-	-	0	1	0	1	-	0	0	0	1	0
3552964	TGCAGTTGCTTACGTGGAGAGCTCTCAACAGGGAGAGATATTGTATGCTACTAGGCAAGGTCTCGATAT	2	5.68421	1	1	1	0	0	1	1	0	-	0	1	1	-	0	0	1	0	0	1	0	1	-	1	1	1	0	0	0	0	0	0	1	0	-	1	1	0	1	0	1	1	0	0	0	1	0
3564230	TGCAGCTGCGCCTAACTAAAAGTATATGCTTTGAGGAGTCCCTAATACCTTGCAAAACCCTATCCAAGG	2	5.68421	1	1	1	0	0	1	1	0	1	0	1	1	1	0	0	1	0	0	1	0	1	1	1	1	1	0	0	0	0	0	0	0	0	1	1	1	0	1	0	1	1	0	-	0	-	0
3552666	TGCAGATTATTATGAACAGACTCAACAACTGTAAACAACATGCTGACAATCTGAATCTTACAGATCGGA	2	10.5263	0	0	0	-	1	0	0	1	0	-	0	0	0	1	1	0	1	1	1	1	0	0	0	0	0	1	1	1	1	0	1	0	0	-	0	0	1	0	1	0	0	1	1	-	0	1
3553274	TGCAGGCCAAGAAAGGTTACAACAACTCAACTCTTTCTTCATTCTTTTGTTTTGTATCATTCTTCTTGT	2	10.5263	0	0	0	1	1	0	0	1	0	1	0	0	0	1	-	0	-	1	1	1	0	0	0	0	0	1	1	1	1	0	1	0	1	-	0	0	1	0	1	0	0	1	1	1	0	-
3550657	TGCAGTTACATTTTCAAACGGTATATGAAACACCATAATCTACATACAACAAAACCTAATAACGACATT	2	14.7368	0	0	0	1	1	0	0	1	0	1	0	0	1	1	1	0	1	1	1	1	0	0	0	0	0	1	1	0	1	0	1	1	1	-	0	0	1	0	1	0	0	1	1	1	0	1
3551066	TGCAGCTTAGGAATACAATATCTTCTGTTATTTAGCCTAATTTTTTTAGTTTTACAGATCGGAAGAGCG	2	14.7368	0	0	0	1	1	0	0	1	0	1	0	0	1	1	1	0	1	1	1	1	0	0	0	0	0	1	1	0	1	0	1	1	1	-	0	0	1	0	1	0	0	1	1	1	0	1
3543065	TGCAGAGTCAGCTGTATTGAAGTTTCCCCAGACAAAATTCCCTTACAGATCGGAAGAGCGGTTCAGCAG	2	15.7895	0	0	0	1	1	0	0	1	0	-	0	0	1	1	1	0	1	1	1	1	0	0	0	0	0	1	1	0	1	0	1	-	1	-	0	0	1	0	1	0	0	0	1	1	0	1
3546039	TGCAGAAACAAATCAACCCGATCAACCATGACAGCAATGCAATTTGACGAAAAACATTTACAGATCGGA	2	15.7895	1	1	1	0	-	1	1	0	1	0	1	1	0	0	0	1	0	0	0	0	1	-	1	1	1	0	0	1	0	1	0	0	0	1	1	1	0	1	0	1	1	1	0	0	1	0
3546627	TGCAGAGTAACGACGCTCTAGGAAGGATTCCCTGCTTCAGTCATCAAATGGTTCTTATATAGAATTCTT	2	15.7895	1	1	1	0	0	1	1	0	1	0	1	1	0	0	0	1	0	0	0	0	1	1	1	1	1	0	0	1	0	1	0	0	0	1	1	1	0	1	0	1	1	1	0	0	1	0
3551493	TGCAGAAACAAATCAATCCAATCAACCATGATAGCAATGCAATTCGACGAAAAACATTTACAGATCGGA	2	15.7895	0	0	0	1	1	0	0	1	0	1	0	-	1	1	1	0	1	1	1	1	0	0	0	0	0	1	1	0	1	0	1	1	1	-	0	0	1	0	1	0	0	0	1	1	0	1
3550525	TGCAGCAATGAATTAGAGTAAGATGGGGACGAATAAATTCCAATAGCAGAAAAAGAGTTTCAAAAGAAT	2	20	0	0	0	1	1	0	0	1	0	1	0	1	1	1	1	0	1	1	1	1	0	0	0	0	0	-	0	1	-	0	1	1	1	-	0	0	1	0	1	0	0	0	1	1	0	1
3553139	TGCAGGTATGAGTTTGATCAAAATATGACATATATCCATCAATAAAAAATTTACAGATCGGAAGAGCGG	2	20	1	1	1	0	-	1	1	0	1	0	1	0	0	0	0	1	0	0	0	0	1	1	1	1	1	0	1	0	0	1	0	0	0	1	1	1	0	1	0	1	1	1	0	0	1	0
3564708	TGCAGCAATGAATTAGAGTAAAATGGGGACGAATAAATTCCAATAGCAGAAAAAGAATTTCAAAACAAT	2	20	1	1	1	0	-	-	1	0	1	0	1	0	0	0	0	1	0	0	0	0	1	1	1	1	1	0	1	0	0	1	0	0	0	1	1	1	0	1	0	1	1	1	0	0	-	0
3564714	TGCAGTTGACATATAGGTTTTATAATTTTTGAAAAATCTTTACAGATCGGAAGAGCGGTTCAGCAGGAA	2	20	1	1	1	0	-	1	1	0	1	0	1	0	0	0	0	-	0	0	0	0	1	1	1	1	1	0	1	0	0	1	0	0	0	1	1	1	0	1	0	1	1	1	0	0	1	0
3536821	TGCAGTTGGCATGGATCTCAAGAAGAAAACATGCAGCCGTACATATTACAGATCGGAAGAGCGGTTCAG	2	20	1	1	0	0	0	1	1	0	1	0	1	1	0	0	0	1	0	0	0	0	1	1	1	1	1	0	0	-	0	1	0	0	0	1	1	0	0	1	0	1	1	1	0	0	-	0
3543536	TGCAGTCAAGAGTCGAAAGGCATATATAGCATATCTACATCGAAAACTTCTAAATATCTAAAACAATAC	2	23.1579	0	-	0	1	1	0	0	1	0	1	0	1	-	1	-	0	-	1	1	1	0	0	0	0	0	1	0	1	1	0	1	1	1	-	0	0	1	0	1	0	0	0	1	-	0	-
3546393	TGCAGGAATTGAAATACAACAATTACATAATTGAAAATAACAACTAAATAAATGCTCTAAGTGCATAAA	2	23.1579	0	1	0	-	1	0	0	1	0	1	0	1	1	-	1	0	1	-	1	1	0	0	0	0	0	1	0	-	1	0	1	1	1	-	0	0	1	0	1	0	0	0	1	1	0	1
3551352	TGCAGGCTTCATTTGATGTTGTTTTTGCATGCTTTGACATGTTGAATTACAGATCGGAAGAGCGGTTCA	2	23.1579	0	1	0	1	1	0	0	-	0	1	0	1	-	1	1	0	-	1	-	1	0	0	0	0	0	1	0	1	1	0	1	-	1	-	0	0	1	0	1	0	0	0	1	1	0	1
3565009	TGCAGTCAAGAGTCAAAAGGCACATATAGCATATCTACATCGAAAACTTCTAAGAAATCTAAAACTATA	2	23.1579	1	0	1	0	-	1	1	0	1	0	1	0	0	0	0	1	0	0	0	0	1	1	1	-	1	0	1	0	0	1	0	0	0	1	1	1	0	1	0	1	1	1	0	0	1	0
3543907	TGCAGTGTATATGATTTTGAGGGAGAAATAATACGGAAGCACAGATCAACCGCACAACAACCCAAAATA	2	24.2106	1	-	0	0	0	1	1	0	1	0	-	-	1	0	0	1	0	0	0	0	1	1	1	1	1	0	0	0	0	-	0	1	0	1	-	0	0	-	0	1	1	0	0	0	1	0
3544271	TGCAGATTATTATGAACAAGTTCAACAACTGTAAACAACATGCTGACAATGGGAATCTTACAGATCGGA	2	24.2106	1	1	0	0	0	1	1	0	1	0	-	1	1	0	0	1	0	0	0	0	1	-	1	1	-	0	0	0	0	1	0	1	1	1	1	0	0	1	0	-	1	0	0	0	1	0
3564774	TGCAGCTTTGCTTCACACCCTTCTCTGTTGGCTTTTGGTTTTTGAATTACAGATCGGAAGAGCGGTTCA	2	24.2106	1	1	1	0	-	1	1	0	1	0	1	1	1	0	0	1	0	0	0	0	1	1	1	1	1	0	0	0	0	-	0	1	1	-	1	0	0	1	0	1	1	0	0	0	-	0
3544740	TGCAGTTTTCATTTTGTTTGAAAATCCAAAAGTGAATATAAAAAATTATTCAAATTTTACAGATCGGAA	2	26.3158	1	0	0	0	0	1	1	0	1	0	1	0	0	0	0	-	0	0	0	0	1	1	1	1	1	0	1	0	0	-	0	0	0	1	1	0	0	1	0	-	1	1	0	0	1	0
3550902	TGCAGTTATCTCTCCTAGATATATAAGTAAGAAACATTACAGATCGGAAGAGCGGTTCAGCAGGAATGC	2	26.3158	1	0	0	0	0	1	1	0	1	0	1	0	0	0	0	1	0	0	0	0	1	1	1	1	1	0	1	0	0	1	0	0	0	1	1	-	0	1	0	1	1	1	0	0	1	0
3541618	TGCAGCAAGATTGTGGTCTCATATTGGTGAAGAAAGAGGGTTTGGTTCCTGATTATACATTGTCTGATT	2	28.421	1	1	0	0	0	1	-	0	1	0	1	0	0	0	0	1	0	0	0	0	1	1	1	1	-	0	1	0	0	1	0	0	0	1	1	0	0	1	0	1	-	1	0	0	1	0
3553240	TGCAGCATCTTCAACCTTGTGTGTGCCACCATTGTTGAAGGTTTTTACAGATCGGAAGAGCGGTTCAGC	2	28.421	1	1	0	0	0	-	1	0	1	0	1	0	0	0	0	1	0	0	0	0	1	1	1	1	1	0	1	0	0	1	0	0	0	-	1	0	0	1	0	1	1	1	0	0	1	0
3542231	TGCAGTCAACTTTTTGTGAAAAGCTCCATCTTTTCCAATCTTCTCTAAACGCCATACTTCGTCACTTAG	2	31.5789	1	0	0	0	0	1	1	0	0	0	-	0	0	0	0	1	0	0	0	0	-	1	1	1	0	0	1	0	1	1	0	0	0	1	-	1	0	1	0	-	1	1	0	0	1	0
3548976	TGCAGTGTACTGGTAGTCACACTTATAGATGTATATTACAGATCGGAAGAGCGGTTCAGCAGGAATGCC	2	31.5789	1	0	0	0	0	-	1	0	0	0	1	0	0	0	0	1	0	0	0	0	1	1	1	1	0	0	1	0	1	-	0	0	0	-	1	0	0	1	0	1	-	1	0	0	1	0
3551458	TGCAGGACACAAAACAGAATACGTGGAAGCCAAATACAGATTGTGAGTGAAAAGAAGCCTCCACATGTT	2	31.5789	1	0	0	0	0	1	1	0	0	0	1	0	0	0	0	1	0	0	0	0	1	1	1	1	0	0	1	0	-	-	0	0	0	1	1	1	0	1	0	1	1	1	0	0	1	0
3552226	TGCAGTGTACCGGTAATCGCACTTATAGATGTATATTACAGATCGGAAGAGCGGTTCAGCAGGAATGCC	2	31.5789	0	-	1	1	1	0	0	1	1	1	0	1	1	1	1	0	1	-	1	1	0	0	0	0	1	1	0	1	0	0	1	1	1	-	0	1	1	0	1	0	0	0	1	1	0	1
3547542	TGCAGAATTTTTGCAGTTCTGGTTCAGTAACACAGCAGCAACAACAAGATAGTAACAATGACCAAATAT	2	45.2632	0	1	1	-	1	1	0	1	1	0	0	1	-	1	1	0	1	0	-	1	0	0	0	0	1	-	0	1	0	0	1	1	1	-	0	1	1	0	-	0	0	1	1	1	0	1
3543068	TGCAGGCCAAGTTACCCAAGTACACTGCCATTCTAAGGGAAATCTTCCCCAACGTACAACAAATTGATT	2	46.3158	0	1	1	1	1	-	0	1	1	0	0	1	1	1	1	0	1	0	1	1	0	0	0	0	1	1	0	1	0	0	1	1	1	1	0	1	-	0	1	0	0	1	1	1	0	1
3543164	TGCAGTAGAGTTGGCAACATCTGATGGCTTGGCAAATGTACAAACTTGGCCTTTTTGATTTTGTTTGTG	2	46.3158	0	1	1	1	1	1	0	1	1	0	0	1	1	1	1	0	1	0	1	1	0	0	0	0	1	1	0	1	0	0	1	1	1	-	0	0	1	0	1	0	0	1	1	1	0	1
3548802	TGCAGATTGCATAAACTTCAAAACTGAATCCGAGTCCTCCTCGCTAAATCCAGTAATGCCATCAATGCT	2	46.3158	0	1	1	1	1	1	0	1	-	0	0	1	1	1	1	0	1	0	1	1	0	0	0	0	1	1	0	1	0	0	1	1	1	-	0	1	1	0	1	0	0	1	1	1	0	1
3549364	TGCAGGAAAGAAAAATCACAATTAGTTCTTACTGAAATACATCATGTAACTGAAAAATAATTACAGATC	2	46.3158	0	1	1	1	1	1	-	1	1	0	0	1	1	1	1	0	1	0	1	1	0	0	0	0	1	1	0	1	0	0	1	1	1	1	0	1	1	0	1	0	0	1	1	1	0	1
3549864	TGCAGGTAATGACACTAATTGTATGCTAATTCCATTCTGCATCACAACAAATTATTACAGATCGGAAGA	2	46.3158	0	1	1	-	1	1	0	-	1	0	0	1	1	1	1	0	1	0	1	-	0	0	0	0	1	1	0	1	0	0	1	1	1	1	0	1	1	0	1	0	0	1	1	1	0	1
3549898	TGCAGAAATCGGTAGTATAGATGAGTCTAACAACAAATATGAAGGGATGTTGAGGTTTTACAGATCGGA	2	46.3158	0	1	1	1	1	1	0	1	1	0	0	1	1	1	1	0	1	0	1	1	0	0	0	0	1	1	0	1	0	0	1	1	1	-	0	1	1	0	1	0	0	1	1	1	0	1
3566061	TGCAGAATTCTTCGTCCAAAAATATCAAAAGTAAGCAAGTGGGGCCTTTCTTTACTTCAATCTGCCTCT	2	46.3158	0	1	-	1	1	-	0	1	1	0	0	1	1	1	1	0	1	0	1	1	0	0	0	0	1	1	0	1	0	0	1	1	-	1	0	1	1	0	1	0	0	1	1	1	0	1
3547281	TGCAGTTGCCGTCACCATCCATGCCACCAATAATTACTTTGTGACTGCATCACTTGACAGCACATGGTA	2	47.3684	1	0	-	0	-	0	1	0	0	-	1	0	0	0	0	1	0	1	0	0	1	1	1	1	0	0	1	0	-	1	0	0	0	0	1	0	0	1	0	1	1	0	0	0	1	0
3545270	TGCAGTACTTATCTCAGAAGTAAAAAGATTTTTGAAATGACTTTGAAACATCTCTTTTCTGGTTTCCGT	2	47.3684	1	0	0	0	0	0	1	0	0	1	1	0	0	0	0	1	0	1	0	0	1	-	1	1	0	0	1	0	1	-	0	0	0	1	1	0	0	1	0	1	1	0	0	0	1	0
3546641	TGCAGAAATATGTAGTATAGATGAGTCTAACAACAAATATGAAGGGATGTTGAGGTTTTACAGATCGGA	2	47.3684	1	0	0	0	0	0	1	0	0	1	1	0	0	0	0	1	0	-	0	0	1	1	1	1	0	0	-	0	1	1	0	0	0	1	1	0	0	1	0	-	1	0	0	0	1	0
3542321	TGCAGAAGTGAAAGTAAACACCTCATGACCCAATTTGAAAGAGAAAGATGTGTGCTTCTCTGGTAACCA	2	49.4737	0	1	0	1	1	1	0	1	1	0	0	1	-	1	1	0	1	0	1	1	0	0	0	0	1	1	0	1	0	0	1	1	1	1	0	0	1	0	-	0	0	1	-	1	0	1
3543419	TGCAGGTTTCTATCAGCACACTTGGGAGCATAATGAGAATTCATTCATCAAATTTGGAAGAAAGATATT	2	49.4737	1	0	1	0	-	0	1	0	0	1	1	0	0	0	0	1	0	1	0	0	1	1	1	1	0	0	1	0	1	1	0	0	0	1	0	0	0	1	0	1	1	0	0	0	1	0
3553065	TGCAGCAAGAGTTCATATCAAGATACAGTTGCTGTTATTTGTAAGAAAATTCGCATTACAGATCGGAAG	2	49.4737	1	0	1	0	-	0	1	0	0	1	1	0	0	0	0	1	0	1	0	0	1	1	1	1	0	0	1	0	1	1	0	0	0	0	1	1	0	1	0	1	1	0	0	0	1	0
3553096	TGCAGTCTGGTTACATATGAAACACAAATTTCCTGTTCTCAATATTAGTGTCCTAAATTCGCTAGAAGC	2	49.4737	1	0	1	0	-	0	1	0	0	1	1	0	0	0	0	1	0	1	0	0	1	1	-	1	0	0	1	0	1	1	0	0	0	1	1	0	0	1	0	1	1	0	0	0	1	0
3553461	TGCAGAAGGTTGAGAGACATGTAAAGTAGGAATAATAGCAAATAATGCTTACAGATCGGAAGAGCGGTT	2	49.4737	1	0	1	0	-	0	1	0	0	-	1	0	0	0	0	1	0	1	0	0	1	1	-	1	0	0	1	0	1	1	0	0	0	0	-	1	0	1	0	1	1	0	0	0	1	0
3541847	TGCAGTGACGAGACTATTTGTAAGAAATCTATTTTTCTGTTATGACATGTTTTGTGAATTACAGATCGG	2	50.5263	1	0	1	0	-	0	1	0	0	1	1	0	0	0	0	1	0	-	0	0	1	1	1	1	0	0	1	0	1	-	0	0	0	1	1	1	0	-	0	1	1	0	0	0	1	0
3547900	TGCAGCCAATAACTCCTAAATACAAAAAATATATATATAGCAAAAACCTAATTACAGATCGGAAGAGCG	2	50.5263	1	0	-	0	-	0	1	0	0	1	1	0	0	0	0	1	0	1	0	0	1	1	1	1	0	0	1	0	1	1	0	0	0	-	1	1	0	1	0	1	1	0	0	0	1	0
3548000	TGCAGGGAAGGTTCAACTCCTTTGGAAAGCCTCTTATCAGAGAAGTCCTTCTTACAGATCGGAAGAGCG	2	50.5263	1	0	1	0	-	0	1	0	0	1	-	0	0	0	0	1	0	1	0	0	1	1	1	1	0	0	1	0	1	-	0	0	0	1	1	1	0	1	0	1	0	0	0	0	1	0
3551627	TGCAGCGGCTCAACCATCGATGCAGACAGCGGAATTACAGATCGGAAGAGCGGTTCAGCAGGAATGCCA	2	50.5263	1	0	1	0	1	0	1	0	0	1	1	0	0	0	0	1	0	1	0	0	1	1	1	1	0	0	1	0	1	1	0	0	-	-	1	1	0	1	0	1	1	-	0	0	1	0
3544971	TGCAGAAGTTGGAACACCAACGCTGGTATGTTGTAGTGCCACAAACGGCCAACCAAAATGCGTAAACAC	2	52.6316	0	1	0	1	1	1	0	1	1	0	0	1	1	1	1	0	1	0	1	1	0	0	0	0	1	1	0	0	0	0	1	1	1	1	0	0	1	0	1	0	0	1	-	1	0	1
3547358	TGCAGCAACACCGTCACTCTTCATCTGAAAACCACAATATTAGTTCGTAACTGTATCAAACACCCGCGT	2	52.6316	0	-	0	1	1	1	0	1	1	0	0	1	1	1	1	0	1	0	1	1	0	0	0	0	1	1	0	0	0	0	1	-	1	1	0	0	1	0	1	0	0	1	1	1	0	1
3551065	TGCAGTGGGAGAATTGAATGAAACGGTTTTGTCTTGACTTGTTGGATTGTTGATCGAACTGTCATCAGT	2	52.6316	0	1	0	-	1	1	0	1	1	0	0	-	1	1	1	0	1	0	1	1	0	0	0	0	1	1	0	0	0	0	1	1	1	1	0	0	1	0	1	0	0	-	-	1	0	-
3546041	TGCAGAACATGAAAAGTAAGAAAAATAAAGAAATGATGAAAGAAATGCTATAAAAAAACCAAGAAACTG	2	55.7895	1	0	0	0	0	0	1	0	0	1	1	0	0	0	0	1	0	-	0	0	1	1	1	1	-	0	1	1	1	1	0	0	-	0	1	0	0	1	0	1	1	0	0	0	0	0
3546190	TGCAGCAGAAGTTGAAAAAGCCAAAGAATTCACTACAGCAAAGAATAAAAGGGGTATGCCACGACAGCG	2	55.7895	0	1	0	1	1	1	0	1	1	0	0	1	1	-	1	0	1	0	1	1	0	0	0	0	1	1	0	0	0	0	1	1	0	1	0	0	1	0	1	0	0	1	1	1	1	1
3548020	TGCAGAACATGAAAAGTAAGAAAAATAAAGAAATGACGAAAGAAATGACGAAAGAAATGCTATAAAAAA	2	55.7895	0	1	0	1	1	1	0	1	1	0	0	1	1	1	1	0	1	0	1	1	0	0	0	0	1	1	0	0	0	0	1	1	0	1	0	0	1	0	1	0	0	1	1	1	1	1
3564317	TGCAGCAACAACCATAGCATACCCTCTAGATAGCTTTTTTCTTATTCAATATTTACAGATCGGAAGAGC	2	55.7895	0	1	1	1	1	1	0	1	1	0	0	1	1	1	-	0	1	0	-	1	0	0	0	0	1	1	0	0	0	0	1	1	0	1	0	1	-	0	1	0	0	1	1	-	1	1
3549949	TGCAGCGGAATGTATAGGAATATATATTCTGTGCATGTCAACTACACAGAATACTTTCAAGTCCGGACT	2	57.8947	1	0	1	0	-	0	1	0	0	1	-	0	0	0	0	1	0	1	0	0	1	1	-	1	0	0	1	1	1	1	0	0	1	0	1	-	0	1	0	1	1	0	0	0	0	0
3542234	TGCAGGAGATGCAGGATCTTATGGTTCAAGTCAAACTGAATTTAGCCATTTTGTTTATGATATTAGAAG	2	57.8947	0	1	0	1	1	1	0	1	1	0	0	1	1	1	1	0	1	0	1	1	0	0	0	0	1	1	0	0	0	0	1	1	0	1	0	0	1	0	1	1	0	1	1	1	1	1
3549014	TGCAGCATACACCGAAAAATTAGGACCAAACAATTACAGATCGGAAGAGCGGTTCAGCAGGAATGCCGA	2	57.8947	0	1	0	-	1	1	0	1	1	0	0	1	1	1	1	0	1	0	1	1	0	0	0	0	1	1	0	0	0	0	1	1	0	1	0	0	1	0	1	1	0	-	1	1	-	1
3552369	TGCAGAGTGACAAAAGAAAGGCTCTGAGAGCCAGGTCTAGAAACGCCCTGAGGAGTTGCAGTCCACCCT	2	57.8947	0	1	0	1	1	1	0	1	1	0	0	-	1	1	1	0	-	0	1	1	0	0	0	0	1	1	0	0	0	0	1	1	0	1	0	0	1	0	1	1	0	1	1	1	1	1
3565698	TGCAGAGAAGATTTTCCCCCCTCTCGTATGCTATTGTTTTTTACAGATCGGAAGAGCGGTTCAGCAGGA	2	57.8947	0	-	1	-	1	1	0	1	1	0	0	1	1	1	1	0	1	0	1	1	0	0	0	0	1	-	0	0	0	0	1	1	0	1	0	0	1	0	1	1	0	1	1	1	1	1
3547526	TGCAGAACTACAGCATTAGAACATGCAAAAAATGCTAGAGTCCAAGAAGAATGCAAAAAGTACTTACTG	2	58.4211	1	0	1	0	0	0	1	0	0	1	1	0	0	0	0	1	0	-	0	0	1	1	1	1	0	0	1	1	1	0	0	0	1	0	1	0	0	-	0	0	1	0	0	0	0	0
3553147	TGCAGTCAAATGCTCTACCACTGAGCTATGGACCCAAGAGATGTTAGTTACAGATCGGAAGAGCGGTTC	2	58.4211	1	0	1	0	-	0	1	0	0	1	1	0	0	0	0	1	0	1	0	0	1	-	1	1	0	0	0	1	1	1	0	0	1	0	1	1	0	1	0	0	1	0	0	0	0	0
3549225	TGCAGCTTTCCCGTGGACTTCCGTTGTGGCACTGGTGCAAGATTCACACTTATAGCTCAGCGGTCAGCG	2	58.9474	0	1	0	1	-	1	0	1	1	0	0	1	1	1	1	0	1	0	1	-	0	0	0	0	1	1	0	0	0	0	1	1	0	1	0	0	-	0	1	1	0	1	1	1	1	1
3549978	TGCAGTTGTATTATTACAGAGTTATTGGTTTTTGTTTACAGATCGGAAGAGCGGTTCAGCAGGAATGCC	2	58.9474	0	-	0	1	-	1	0	1	1	0	0	1	1	-	1	0	1	0	1	1	0	0	0	0	-	1	-	0	0	0	1	1	0	1	0	0	1	0	1	1	0	1	-	1	1	1
3541769	TGCAGCATCACCGGATATCCTATATTTCTCCTATCATGACAAACAATGCTCTTCCTCGTATTACAGATC	2	60	0	1	0	1	1	1	0	1	1	0	0	1	1	1	1	0	1	1	1	1	0	0	0	0	1	1	1	0	0	0	1	1	0	1	0	0	1	0	1	1	0	1	1	1	1	1
3544202	TGCAGCTTGATGTCGTTTAGATATCTGTTGTTGGTAGCTTGTAATTCCTCACGTGTACCATCAACCTTG	2	60	1	0	1	0	0	0	1	0	0	1	1	0	0	0	0	1	0	1	0	0	1	1	1	1	0	0	0	1	1	1	0	0	1	0	1	0	0	1	0	0	1	0	0	0	0	0
3544844	TGCAGCATACAAATCATGGCGATGGAAATGCATTAGCAGCAACATATAACCCATTCAAGAGGCTGCAAC	2	60	0	-	0	1	1	1	0	1	1	0	0	1	1	1	1	0	1	0	1	1	0	0	0	0	-	1	-	0	0	0	1	1	0	-	0	0	1	0	1	1	0	1	1	1	1	-
3545597	TGCAGCATGAAAAAACGTCTGTCAACATCACAATAACATAATTGTCTATATTATCAACATCAATTTCAC	2	60	0	1	0	1	1	1	0	1	1	0	0	1	1	1	1	0	-	0	1	1	0	0	0	0	1	1	1	0	0	0	1	1	0	1	0	0	-	0	1	1	0	-	1	1	1	1
3546381	TGCAGCTCGAATTGGGCCTTCCAACATGTTCCAAATGCAAATTCTGATCATTCCCAATTGGCAAAAATG	2	60	-	0	1	0	1	0	1	0	0	-	1	-	0	0	0	1	0	1	0	0	1	1	1	1	0	0	0	1	1	-	0	0	1	0	1	0	0	1	0	0	1	0	0	0	0	0
3548108	TGCAGCACAAAGAAAAAATGGAGAAAACATACTTATATAGTTATCAAGGTTTTACAGATCGGAAGAGCG	2	60	0	1	0	1	1	1	0	1	1	0	0	1	1	1	1	0	1	0	1	1	0	0	0	0	1	1	1	0	0	0	1	-	0	1	0	0	1	0	1	1	0	1	1	1	1	1
3548645	TGCAGTGCATTCACTAGTGCTCCTCTAGTTCCCTTCATCAATCAACGGTTTACAGATCGGAAGAGCGGT	2	60	1	0	1	0	-	0	1	0	0	1	1	0	0	0	0	1	0	-	0	0	1	1	1	1	0	0	0	1	1	-	0	0	1	0	1	0	0	1	0	0	1	0	0	0	0	0
3548663	TGCAGCAAGACATTATCTCATCATTTCACAGATCATTTCTAGTTCTAAACTGAACAATTATGATCCATG	2	60	0	1	0	1	1	1	0	1	-	0	0	1	1	1	1	0	1	0	1	1	0	0	0	0	1	1	1	0	0	0	1	1	0	1	0	0	1	0	1	1	0	1	1	1	1	1
3553199	TGCAGACGCGCTTATTAGGCTATAAAATGTGCAACCAAACAAAACCAAACAAGCTTTACAGATCGGAAG	2	60	0	1	0	1	-	1	0	1	1	0	0	1	1	-	1	0	1	0	1	1	0	0	0	0	1	1	1	0	0	0	1	1	0	1	0	0	1	0	1	1	0	1	1	1	1	1
3553263	TGCAGTTGCATGTGAATGACTGTCTGCACCACTTCCTTTACAGATCGGAAGAGCGGTTCAGCAGGAATG	2	60	0	1	0	-	-	-	0	1	1	0	0	1	1	1	1	0	1	0	1	1	0	0	0	0	1	1	1	0	0	0	1	1	0	1	0	0	1	0	1	1	0	1	-	1	1	-
3553377	TGCAGTTTGGTTGTGTTTGTTTCTTTGTTTTCAATCTTTCAAAACAGACACTTGATTACACTCAACACC	2	60	1	0	1	0	-	0	-	0	0	1	1	0	0	0	0	1	0	1	0	0	1	-	1	1	0	0	0	1	1	1	0	0	1	0	1	0	0	1	0	0	-	0	0	0	0	0
3553418	TGCAGTCAAATGCTCTACCACTGAGCTATGGACCCAAGAGATGTCAATTACAGATCGGAAGAGCGGTTC	2	60	0	1	0	1	1	-	0	1	1	0	0	1	1	1	1	0	1	0	1	1	0	0	0	0	1	1	1	0	0	0	1	1	0	1	0	0	1	0	1	1	0	1	1	1	1	1
3553456	TGCAGTTTGGTTGTGTTTGTTTGTTTCTTTTCAATCTTTCAAAACATACACTTGATTGCACTCAACACC	2	60	0	1	0	1	1	1	0	1	1	0	0	1	1	1	1	0	1	0	1	1	0	0	0	0	1	1	1	0	0	0	-	1	0	1	0	1	1	0	1	1	0	1	1	1	-	1
3562934	TGCAGTTGGATCGTGTCAATTGATGGTGCAAGGGCTTCATAATATCAACCGTGGTACCTCTGAGTTTAC	2	60	0	1	0	1	1	1	0	1	1	0	0	1	1	1	1	0	1	0	1	1	0	0	0	0	1	1	1	0	0	0	1	1	0	-	0	0	1	0	1	1	0	1	1	1	1	1
3564086	TGCAGTGCATTGACAAGTGCTCCTCTAGTTCCCTTCATCAATCAACGGTTTACAGATCGGAAGAGCGGT	2	60	0	1	0	1	-	1	0	1	1	0	0	1	-	1	1	0	1	0	1	1	0	0	0	0	1	1	1	0	0	0	1	1	0	1	0	1	1	0	1	1	0	1	1	1	1	1
3542342	TGCAGCAGGTTCAGCCAATTCAAATGTTTGAATCTAAATGAATTTACAGATCGGAAGAGCGGTTCAGCA	2	62.1053	1	0	0	0	0	0	1	0	0	1	1	0	0	0	0	1	0	1	0	0	1	1	1	1	0	0	0	1	1	1	0	0	1	0	-	1	0	1	0	0	1	0	0	0	0	0
3542815	TGCAGCACAACAATACCACCACCTGGGTCCCACTGTTGGAAACAAACACATCCATTCCAATTTGAAGTG	2	62.1053	0	1	1	1	1	-	0	1	1	0	0	1	1	1	1	0	1	0	-	1	0	0	0	0	1	1	1	0	0	0	1	1	0	-	0	1	1	0	1	1	0	1	1	1	1	1
3548187	TGCAGACGCGCTTATTAGGCTATAATGTGCAACCAAACAAAACCAAACAAGCTTTACAGATCGGAAGAG	2	62.1053	1	0	0	0	0	0	1	0	0	1	1	-	0	0	0	1	0	1	0	0	1	1	1	1	0	0	0	1	1	1	0	0	1	0	1	1	0	1	0	0	1	0	0	0	0	0
3550458	TGCAGAATTGATGCACAGATCTAGAAGCTGCAAACGGATGCAACTGAGCAAAGTTTGTCTAATTACAGA	2	62.1053	0	1	1	1	1	1	0	1	1	0	0	1	1	1	1	0	1	0	1	1	0	0	0	0	1	-	-	0	0	0	1	1	0	1	0	1	1	0	1	1	0	1	1	1	1	1
3551199	TGCAGAATTGATGCACAGATCTAGAAGCTGCAAATGAATGCAACTGAACAAAGTTTGTCTAATTACAGA	2	62.1053	1	0	0	0	0	0	1	0	0	1	1	0	0	0	0	1	0	-	0	0	1	1	1	1	0	0	0	1	1	1	0	0	1	0	1	0	0	1	0	0	1	0	0	0	0	0
3542734	TGCAGGAGTTGGCAAAACGGATTTTCCCTCTTTGAAGGAGCTTTCTGTTGATCAACCAATTTGTGGAAT	2	64.2105	1	0	0	0	0	0	1	0	0	1	1	0	0	0	0	1	0	1	0	0	1	1	1	1	0	0	1	1	0	0	0	0	1	0	1	0	0	-	0	0	1	0	0	0	0	0
3548034	TGCAGAATCTCATCAAACCCAACAAAAGAAAAAATTATCCTATAATTCAGTAACTTTACAGATCGGAAG	2	64.2105	1	0	0	0	0	0	1	0	0	-	-	0	0	0	0	1	0	-	0	0	1	1	1	1	0	0	1	-	1	1	0	0	1	0	1	0	0	1	0	0	1	0	0	0	0	0
3544578	TGCAGATATTAGTGTCAATAAACGTCTTCACGACGATAATTTTCATGAACATTATGATATTCCTACAGG	2	64.2105	0	1	1	1	1	1	1	1	1	0	0	1	1	1	1	0	1	0	1	0	0	0	0	0	1	1	1	0	0	0	1	1	0	1	0	0	1	0	1	1	0	1	1	1	1	1
3568498	TGCAGTCAAATGCTCTACCACTGAGCTATGGACCCATCTCTGTTTGGTGATAAAGTTACAGATCGGAAG	2	64.2105	0	1	-	-	1	1	1	-	1	0	0	1	1	1	1	0	1	0	1	0	0	0	0	0	-	1	1	0	0	0	1	1	0	1	0	-	1	0	1	1	0	1	1	1	1	-
3537741	TGCAGTTGTTTTTTCTCTCTTTCAATTCAACTTCAAAATCAATTCTTTACAGATCGGAAGAGCGGTTCA	2	65.2632	1	0	1	0	0	0	0	0	0	1	1	0	0	0	0	1	0	1	0	1	1	1	1	1	0	0	0	1	1	-	0	0	1	0	1	0	0	1	0	0	1	0	0	0	0	0
3544589	TGCAGATATTAGTCAGATGCATCCTAACTCGGTTGTACATGGTTATATATGTAACATAATTGAGACTGG	2	65.2632	1	0	0	0	0	0	0	0	0	1	1	0	0	0	0	1	0	1	0	1	1	1	1	1	0	0	0	1	-	1	0	0	1	0	-	0	0	1	0	0	1	0	0	0	0	0
3544902	TGCAGTCAAATGCTCTACCACTGAGCTATGGACCCATCTATGTTGGAAATAAAATTGATTTTACAGATC	2	65.2632	1	0	0	0	0	0	0	0	0	-	1	0	0	0	0	1	0	1	0	1	1	1	-	1	0	0	0	1	1	-	0	0	1	0	1	0	0	1	0	0	1	0	0	0	0	0
3546943	TGCAGTATCACCCAATTCTGGTGGGATTGATGGCTTATTACCAGAAGAACTTCAATCAAGAATACAATC	2	65.2632	1	0	0	0	0	0	0	0	0	1	1	0	0	0	0	1	0	1	0	1	1	1	1	1	0	0	0	-	-	1	0	0	1	0	1	0	0	1	0	0	1	0	0	0	0	0
3548960	TGCAGTATAGCGCTCGTATTGACAAGACTAGTGTATATATGCTTTTGGTATAACCAAATGTTACAGATC	2	65.2632	1	0	0	0	0	0	0	0	0	1	1	0	0	0	0	1	0	-	0	1	1	1	1	1	0	0	0	1	1	-	0	0	1	0	1	0	0	1	0	0	1	0	0	0	0	0
3552080	TGCAGGTGTGGTTTATGGTCTTGTTGGATTGGCTTTGCAGCATGTGTGGGCATCGTGTATTATCATGAC	2	65.2632	1	0	0	0	0	0	0	0	0	1	1	-	0	0	0	1	0	-	0	1	1	1	1	1	0	0	0	1	1	1	0	0	1	0	1	0	0	1	0	0	1	0	0	0	0	0
3552548	TGCAGATCAAGAGGTCACCGGTTCGAACCCGGTTGGGCCCTATCATAATCAACTTTTTTTTCTTTTTTC	2	65.2632	1	0	0	0	0	0	0	0	0	1	1	0	0	0	0	1	0	1	0	1	1	1	1	1	0	0	0	1	1	-	0	0	1	0	1	0	0	1	0	0	1	0	0	0	0	0
3566910	TGCAGCTGAGGGTGAGCAAGTGGCTAGTCCTGAGCCACCAGCAGCTTAGTGATGTGAACAAAAAGAAAA	2	65.2632	0	1	1	1	-	1	1	1	1	0	0	1	-	1	1	0	-	0	1	0	0	0	0	0	1	1	1	0	0	0	1	1	0	1	0	1	1	0	1	1	0	1	1	-	-	1
3543981	TGCAGTTTAGCTTTAGTATAATTGAATGTGGATAATTACAGATCGGAAGAGCGGTTCAGCAGGAATGCC	2	67.3684	0	1	1	1	1	1	1	1	1	0	0	1	1	1	1	0	1	0	1	0	0	0	0	0	1	1	-	0	0	0	0	1	0	1	0	1	1	-	1	1	0	1	1	1	1	1
3546486	TGCAGCACCTAACAAACAAAAGGATTCTGAAGTTTTGATGTCCAAAATTATGCTGCCTTGCGTGCCAAG	2	67.3684	-	0	0	0	0	0	0	0	0	1	1	0	0	0	0	1	0	1	0	1	1	-	-	1	0	0	0	1	1	1	1	0	1	0	1	0	0	1	0	0	1	0	0	0	0	0
3546743	TGCAGAACAACCATTGGTTTCATTCTGTTTCTTGTTTTTACAGATCGGAAGAGCGGTTCAGCAGGAATG	2	67.3684	1	0	0	0	0	0	0	0	0	1	1	0	0	0	0	1	0	1	0	-	1	-	1	1	0	0	0	1	1	1	1	0	1	0	-	0	0	1	0	0	-	0	0	0	0	0
3547858	TGCAGTGGAAAGAATTGATTTTGAATGAATTGATTATGTAAAATTACAGATCGGAAGAGCGGTTCAGCA	2	67.3684	1	0	0	0	0	0	0	0	0	1	1	0	0	0	0	1	0	1	0	1	1	1	1	1	0	0	0	1	1	-	1	0	1	0	-	0	0	1	0	0	1	0	0	0	0	0
3549338	TGCAGTCAAAAGTTCTCAAATCAAACAGGTTCCCATGGAAACAGGTTCTCAAATCAAACTTTATTGAAA	2	67.3684	1	0	0	0	0	0	0	0	0	1	1	0	0	0	0	1	0	1	0	1	1	1	1	1	0	0	0	1	1	1	1	0	1	0	-	0	0	1	0	0	1	0	0	0	0	0
3568535	TGCAGTGACTGAATGGTCCTGCTCCATCTCAGCCACTCATTTTGGTCAAATATAAAAAGTAATTACAGA	2	67.3684	0	1	1	1	1	1	1	1	1	0	0	-	-	1	1	0	1	0	1	0	0	0	0	0	1	1	-	0	0	0	0	1	0	1	0	1	1	0	1	1	0	1	1	1	-	1
FabatinL_SNP1		2	67.5003	-	1	1	-	1	1	-	-	1	0	0	1	-	1	1	-	-	0	1	0	0	-	0	-	1	1	1	0	0	0	0	1	-	1	0	1	1	0	1	1	-	1	1	-	1	-
3546460	TGCAGATCTGTCATTTGTAGTAGTAAAACTCTTATCCGCAGCAACCTGTTTGATTCACATACCAATGTA	2	68.4211	1	0	0	0	0	0	0	0	0	1	1	0	0	0	0	1	0	-	0	1	1	1	1	1	0	0	0	1	1	1	0	0	1	0	1	0	0	1	0	0	1	0	0	0	0	0
3547296	TGCAGGTGGGTTTTCGAAGTAAAAGAGAATCCATATAGGAGTGTCAATAAATACAAAGCATGATTGATT	2	68.4211	1	0	-	0	0	0	0	0	0	1	1	0	0	0	0	1	0	1	0	1	1	-	1	1	0	0	0	1	1	1	0	0	1	0	1	-	0	1	0	0	1	0	0	0	0	0
3552880	TGCAGGATCGTCAAGGTCATCATCATATGAAAACGTAAATCATATTACAGATCGGAAGAGCGGTTCAGC	2	68.4211	0	1	1	1	1	1	1	1	1	0	0	1	1	1	1	0	1	0	1	0	0	0	0	0	1	1	1	0	0	0	1	1	0	1	0	1	1	0	1	1	0	1	1	1	1	1
3565600	TGCAGCATTTCTTGCAAGGTATAAACTATATACTATTATCCTCAAATTTTATTCCATCCCTAATATATG	2	68.4211	0	1	-	1	1	1	1	-	1	0	0	1	1	1	1	0	1	0	1	0	0	0	0	0	1	1	1	0	0	0	1	1	0	1	0	1	-	0	1	1	0	1	1	1	1	1
3544191	TGCAGCATCCATTGTTCCAAAGGTAGCCTAGAGTCTTTCACAGTAATACTTGTTTTCCAATTTCTTACA	2	68.4211	1	0	0	0	0	0	0	0	0	1	1	0	0	0	0	-	0	-	0	1	1	1	1	1	0	0	0	1	-	1	0	0	1	0	1	1	0	1	0	0	1	0	0	0	0	0
3547183	TGCAGTTTCTAAATGTAAAAAAAGGTATATAGGGAGAGATATAATTCAATCAAAGTTACAGATCGGAAG	2	68.4211	1	0	0	0	0	0	0	0	0	-	-	0	0	0	0	1	0	1	0	1	1	1	1	1	0	0	0	1	-	1	0	0	1	0	1	1	0	1	0	0	-	0	0	0	0	0
3549276	TGCAGATTGCATCTTATATGCCCTGTTTGGCATTTTTGGTATGTAGACATATATTTCACTAGTCAAGAT	2	70.5263	1	0	1	0	-	0	0	0	0	1	-	0	0	0	0	-	0	1	0	1	1	1	1	1	0	0	0	1	1	1	0	0	1	0	1	0	0	1	0	0	1	0	0	0	0	0
3551734	TGCAGATTCTTCTTCCTCCAACCAACCACATGCATATCAACTGCTTCTTGTTGTTGTATAATATTTTTC	2	70.5263	0	1	0	1	1	1	1	-	1	0	0	1	1	1	1	0	1	0	1	0	0	0	0	0	1	1	1	0	0	0	1	-	0	1	0	1	1	0	1	1	0	1	1	1	1	1
3547702	TGCAGTTGGTGATGGTTGGGAGCAACAGCAGCAGGCTGTGTTGGTGTAGCTATATGACCTTACAGATCG	2	70.7895	1	0	1	0	0	0	0	0	0	1	1	0	0	0	0	1	0	1	0	1	1	1	1	-	0	0	0	1	1	1	0	0	1	0	1	1	0	1	0	0	-	0	0	0	0	0
3548572	TGCAGAGTTTTGTGAACACTTCATGTTAGAACTTAGCAAATCTAATCGAGAGTTCCTCGGGAAAAAACA	2	70.7895	1	0	1	0	-	0	0	0	0	1	1	0	0	0	0	1	0	1	0	1	1	1	1	1	0	0	0	1	1	1	0	0	1	0	1	1	0	1	0	0	1	0	0	0	0	0
3548680	TGCAGGTGAATACTAGGATTGTGTGATGCTATGAGATGAGAATAGATTTGGCTTTTTTATATTACAGAT	2	70.7895	1	0	1	0	-	0	0	0	0	1	1	0	0	0	0	1	0	1	0	1	1	1	1	1	0	0	0	1	1	1	0	0	1	0	1	1	0	1	0	0	1	0	0	0	0	0
3550636	TGCAGTCTGCTGCATGATATTTATGTTGTCTGTCAATAGTGCTTTGTGCCAGTGGGCTCTCTAGCTGAT	2	70.7895	1	0	1	0	-	0	0	0	0	1	1	0	0	0	0	-	0	1	0	1	1	1	1	1	0	0	0	1	1	1	0	0	1	0	1	1	0	1	0	0	1	0	0	0	0	0
3552831	TGCAGCACACATCATGTTTCTTGCATCCCACATTTGTTGTGTCAGTTCTGGAATTGTGAGGGAACTGTA	2	70.7895	1	0	1	0	1	0	0	0	0	1	1	0	0	0	0	1	0	1	0	1	1	1	1	1	0	0	0	1	1	-	0	0	1	0	1	1	0	1	0	0	1	0	0	0	0	0
3540588	TGCAGCTTTCTCAAACATGAAACATTGGCCGATCAGGATAGGAAAAGATTCTGGTTTGATTATAAGAGG	2	72.6316	0	1	0	1	1	-	1	1	1	0	0	1	1	1	1	0	1	0	1	0	0	0	0	0	1	1	1	0	0	0	1	1	0	1	0	0	1	0	1	1	0	1	-	1	1	1
3541688	TGCAGTGAAACTTCTTGCCATTTGTTCGACATTGGAATCCATTGTTTTTGCCACTCGATCAACTTGAAC	2	72.6316	0	1	0	1	1	1	1	1	1	0	0	1	1	1	1	0	1	0	1	0	0	0	0	0	1	1	1	0	0	0	1	-	0	-	0	0	1	0	1	1	0	1	1	1	1	1
3542249	TGCAGGTGTGGTTTATGGTCTTGTTGGATTGGCTTTGTTGGATTGGCTTTGCAGCATGTGTGGGCATCG	2	72.6316	0	1	0	1	1	1	1	1	1	0	0	1	1	1	1	0	1	0	1	0	0	0	0	0	1	1	1	0	0	0	1	1	0	1	0	0	1	0	1	1	0	1	1	1	1	1
3542444	TGCAGCAAGTGAGTGTGTATATAATCAAGACCTTCACACACCTTGCAACAGTCACAACAAACCAAGGCA	2	72.6316	0	1	0	1	1	1	1	1	1	0	0	1	1	1	1	0	-	0	1	0	0	0	0	0	1	1	-	0	0	0	1	1	0	1	0	0	1	0	1	1	0	1	1	1	1	1
3542665	TGCAGTAGCTAGCTAGTAGTAACATTTTCCTTTTTACACAAACCTAATGCCACTAGACACGTTTCCTTA	2	72.6316	0	1	0	1	1	1	1	1	1	0	0	1	1	1	1	0	-	0	1	1	0	0	0	0	1	1	1	0	0	0	1	1	0	-	0	0	1	0	1	1	0	1	-	-	-	-
3542924	TGCAGTCTACTGCATGATATTTATGTTGTCTGTCAATAGTGCTTTGTGCCAGTGGGCTATCTAGCTGAT	2	72.6316	0	1	0	1	1	1	1	-	1	0	0	1	1	1	1	0	1	0	1	0	0	0	0	0	1	1	-	0	0	0	1	1	0	1	0	0	1	0	1	1	0	-	1	1	1	1
3544948	TGCAGTTACAATTACAATTACTATAGTTACATATAATCATCATTACAGATCGGAAGAGCGGTTCAGCAG	2	72.6316	-	1	0	1	1	1	1	1	1	0	0	1	1	1	1	0	1	0	1	0	0	0	0	-	1	1	1	0	0	0	1	1	-	1	0	0	1	0	1	1	1	1	1	1	1	1
3545287	TGCAGATCAAGAGGTCACCGGTTCGAACCCGGTTGGGCCCTATCACCATCAATTTTTTTCTCTTTTTTG	2	72.6316	0	1	0	-	1	1	1	1	-	0	0	1	1	1	1	0	1	0	1	0	0	0	0	0	-	1	-	0	0	0	1	1	0	-	0	0	-	0	1	1	0	1	1	1	1	1
3550593	TGCAGATATGTCCCCAAACATATTATCAGAGATGAATAATCAAAAATAGAAGTCAAAATTTACAGATCG	2	72.6316	0	1	0	1	-	1	1	1	1	0	0	1	1	1	1	0	1	0	1	0	0	0	0	0	1	1	1	0	0	0	1	-	0	1	0	0	-	0	1	1	0	1	1	1	-	1
3551203	TGCAGAGTTTGTGTGAACACTTCATGTTAGAACTTAGCAAATCTAATCGAGAGTTCCTCGGGAAAAAAC	2	72.6316	0	1	0	1	1	1	1	1	1	0	0	1	1	1	1	0	1	0	1	0	0	0	0	0	1	1	1	0	0	0	1	1	0	1	0	0	-	0	1	1	0	1	1	1	1	-
3552414	TGCAGATGGAGACCATTTACAACCCATTTGATTGAAAAAAACACAAAATTTATCATCGATAAATATAAA	2	72.6316	0	1	0	-	1	1	1	1	1	0	0	1	1	1	1	0	1	0	1	0	0	0	0	0	1	1	1	0	0	0	-	1	0	-	0	0	1	0	1	1	0	1	-	1	1	1
3552553	TGCAGTTAGCTCTGATTTGGAAAATATGATGACAGATATAGCAAGTTTTGATGGTTTTTTACAGATCGG	2	72.6316	0	1	0	1	1	-	1	1	1	0	0	1	-	1	1	0	1	0	1	0	0	0	0	0	1	1	-	0	0	0	1	1	0	1	0	0	1	0	1	1	0	1	-	1	1	-
3552581	TGCAGGGTTATAGCTCATTCAAAATAGAAAATTGCGCTTTTAGGTGAGTAGTGTTGATTTACAGATCGG	2	72.6316	1	0	1	0	-	0	0	0	0	1	1	0	0	0	0	1	0	1	0	0	1	1	-	1	0	0	0	1	1	-	0	0	1	0	1	1	0	1	0	0	1	0	0	0	0	0
3553337	TGCAGCACACATCATGTTTCTTGCATCCCACATTTGTTGCGTCAGTTCTGGAATTGTGAGGGAGCTGTA	2	72.6316	0	-	0	-	1	1	1	1	1	0	0	1	1	1	1	0	1	0	1	0	0	0	0	0	-	1	1	0	0	0	1	1	0	1	0	0	-	0	1	1	0	1	-	1	-	-
3544812	TGCAGACTTGTCTGAGAATAATTCCAATGGGGTCAGCATTTGATTGTGCCAAAGACATAGTGAAAAGTG	2	73.3333	1	0	1	0	0	0	0	0	0	1	1	0	0	0	0	1	0	1	0	1	1	1	1	-	0	0	0	1	1	-	1	0	1	0	1	0	0	1	0	0	-	0	0	0	0	0
3549793	TGCAGGATGGATGTTAGCAGGGCCATGTTTGTGTTACAGATCGGAAGAGCGGTTCAGCAGGAATGCCGA	2	73.3333	1	0	1	0	-	0	0	0	0	1	1	0	0	0	0	1	0	1	0	1	1	1	1	1	0	0	0	1	1	1	1	0	1	0	1	1	0	1	0	0	1	0	0	0	0	0
3550365	TGCAGAATCAAAAACAACACCCACCAGAACTTCACCATCCAATCTTCTTTAGAAAAAACCAATCTTGAA	2	73.3333	1	0	1	0	1	0	0	0	0	1	1	0	0	0	0	1	0	1	0	1	1	1	1	1	0	0	0	1	1	1	1	0	1	0	1	1	0	1	0	0	1	0	0	0	0	0
3552608	TGCAGTTACTCATAAGAAACCCTTAGTCAAAAAAACGATCCCATTGTCATAACTACCAGATCATGGCTA	2	73.3333	-	0	1	0	1	0	0	0	0	1	1	0	0	0	0	-	0	1	0	1	1	1	1	1	0	0	0	1	1	-	1	0	1	0	1	1	0	-	0	0	1	0	0	0	0	0
3541530	TGCAGGTTGGTTTTCGAAGTAAAAGAAAATCCATATAGGAGTGTCAATAAATACAAAGCATGATTGATT	2	73.6842	0	1	0	1	1	1	1	1	1	0	0	1	1	1	1	0	-	0	1	0	0	0	0	0	1	1	1	0	0	0	1	1	0	1	0	0	1	0	1	1	0	1	1	1	1	1
3543966	TGCAGATTGCATCTTATATGCCCTGTTTGGCATTTTTGGTATGTAGAGATATCATTTCACTAGTCAAGA	2	73.6842	0	1	0	1	1	1	1	1	1	0	0	1	1	1	1	0	1	0	1	0	0	0	0	0	1	1	1	0	0	0	1	1	0	1	0	0	1	0	1	1	0	1	1	1	1	1
3544601	TGCAGAGTATGAAGCATGTATAGTACAAGATCAGGCCGTGTTTGTAACTACTAGAAATTTGATTACAGA	2	73.6842	0	1	0	1	1	1	1	1	1	0	0	1	1	1	1	0	1	0	1	0	0	0	0	0	1	1	1	0	0	0	1	1	0	1	0	0	1	0	1	1	0	1	1	1	1	1
3549090	TGCAGCTCGAGTGAGCCAATAATCTTAGTGATTTACTGAATATGTCTAAACCATATATTACAGATCGGA	2	73.6842	1	0	1	0	-	0	0	0	0	1	1	0	0	0	0	1	0	1	0	1	-	1	1	1	0	0	0	1	1	1	0	0	1	0	1	-	0	1	0	0	1	0	0	0	0	0
3550473	TGCAGGATTCTGGATGCACATATGCTAGTGTAAACTTCATACTGCAAGATCATTTACAGATCGGAAGAG	2	73.6842	-	1	0	1	1	1	1	1	1	0	0	1	1	1	1	0	1	0	1	0	0	0	0	0	1	1	1	0	0	0	1	1	0	1	0	0	1	0	1	1	0	1	1	1	1	1
3552385	TGCAGTTGAGGCATTCAAGATCTTTTTACGCAGTCAAGACTACAAAGATGTAAGGATCTAATTTTTTTG	2	73.6842	0	1	0	1	1	1	1	1	1	0	0	1	1	-	1	0	1	0	1	0	0	0	0	0	1	1	1	0	0	0	1	1	0	1	0	0	-	0	1	1	0	1	1	1	1	-
3542370	TGCAGAATCCATGAACTTCATGTCAGCTGTTTCCTTTACAGATCGGAAGAGCGGTTCAGCAGGAATGCC	2	74.7369	0	1	0	1	1	-	1	1	1	0	0	1	1	1	1	0	-	0	-	0	0	0	0	0	1	1	1	0	0	0	0	1	0	1	0	0	1	0	1	1	0	1	-	1	1	1
3550335	TGCAGTGTCCTGAACTTCCAATGCGGTGAAGAGGTGCCAACCTATACACTCCAGCTTTCAAGTCATTAC	2	74.7369	0	1	0	1	1	1	1	1	1	0	0	1	1	1	1	0	-	0	1	0	0	0	0	0	1	-	1	0	0	0	0	1	0	1	0	0	1	0	1	1	0	1	1	1	1	-
3550565	TGCAGAATCAAAAACAGCACCCACTAGAACTTCACCATCCAATCTTCTTTAGAAAAAACCAATCTTGAA	2	74.7369	0	1	0	1	0	1	1	1	1	0	0	1	1	1	1	0	1	0	1	0	0	0	0	0	1	1	1	0	0	0	0	1	0	-	0	0	1	0	1	1	0	1	-	1	-	1
3551846	TGCAGGGTAAAAATGAATCAGATGACAATGAAAACATTTCCGAAGATAGCAGTTCCGATGAAGATTACA	2	74.7369	-	0	1	0	1	0	0	0	0	1	-	0	0	0	0	1	0	1	0	1	1	1	-	1	0	0	0	1	-	1	1	0	1	0	1	1	0	1	0	0	1	0	0	0	0	0
3552280	TGCAGAATAACTGAATCAAATAATGGAAAAGAAATCTCATTTGGGGGATTACAGATCGGAAGAGCGGTT	2	74.7369	0	-	0	0	0	1	1	-	1	0	0	1	1	-	1	0	1	0	1	0	0	0	0	0	1	-	1	0	0	0	0	1	0	-	0	0	1	0	1	1	0	1	1	1	1	1
3546893	TGCAGGTGTTACACTTGAACGTCATTAGCCTTGGGGACTTGAGTTCTCAAGAATATGGAGCTTTCTGGA	2	76.8421	0	1	0	0	0	1	1	1	1	0	0	1	1	-	1	0	1	0	1	0	0	0	0	0	1	1	1	0	0	0	0	-	0	1	0	0	1	0	1	1	0	1	1	1	1	1
3543581	TGCAGACAAAGTCGCACCTTGTGATGATGATCTTATAACAAATACATTTTCACCTAGCAAATTTTCTAT	2	77.8948	1	0	1	0	1	0	0	0	0	1	1	0	0	0	0	1	0	1	0	1	1	1	-	1	0	0	0	1	1	1	1	0	1	0	1	1	0	1	0	0	-	0	0	0	0	0
3541608	TGCAGCATTGTATCAGTTCAGCTTTTGGTTTGATAAAACAATTGGATAACAGAAAAACAGTAATTGCAT	2	78.9474	1	0	-	0	1	0	0	0	0	1	1	0	0	0	0	1	0	1	0	1	1	1	-	1	0	0	0	1	1	1	1	0	1	0	1	-	0	1	0	0	-	0	0	0	0	0
3542004	TGCAGAGGTCATTCCAGCTTTTGTCCTGGACGAAGAAGACAGATTTGAGAATTACAGATCGGAAGAGCG	2	78.9474	1	-	1	0	1	0	0	0	0	1	1	0	0	0	0	1	0	1	0	1	1	1	1	1	0	0	0	1	1	1	1	0	1	0	1	1	0	1	0	0	1	0	0	0	0	0
3548898	TGCAGGCTAGCAAGTATCTCATTAGCATAAACAAACATATTACAGATCGGAAGAGCGGTTCAGCAGGAA	2	78.9474	1	0	1	0	1	0	0	0	0	1	1	0	0	0	0	1	0	-	0	1	1	1	1	1	0	0	0	1	1	1	1	0	1	0	1	1	0	-	0	0	1	0	0	0	0	0
3550946	TGCAGTGCAAATCTTCAAAGACAACTCACGAACCAACGAGCTTCCCCAACCTATCCAAGCATCCCTCCG	2	78.9474	1	0	1	0	1	0	0	0	0	1	1	0	0	0	0	1	0	1	0	1	1	-	1	1	0	0	0	1	1	1	1	0	1	0	1	1	0	1	0	0	1	0	0	0	0	0
3551808	TGCAGAACATAAAAGAGAGATTATCTTGCATAGTTTGTTCTCTGTTCCAACATAGATTATTGGTAGTGA	2	78.9474	1	0	1	0	1	0	0	0	0	1	1	0	0	0	0	1	0	1	0	1	1	1	1	1	0	0	0	-	1	1	1	0	1	0	1	1	0	1	0	0	1	0	0	0	0	0
3543029	TGCAGCAACTACTGATATTACAAGGCAAGCCACACTAAAGATTTGTAAGCAAATCCATCTATTACTCCA	2	78.9474	0	1	1	1	1	-	1	1	1	0	0	1	1	1	-	0	1	0	1	0	0	0	0	0	-	1	1	0	0	0	0	1	0	1	0	1	1	0	1	1	0	1	-	1	1	-
3545060	TGCAGTATCCATGAGTGCAACATAAACACCAATAATACAATCTGCACAACTTCAAATTGTATGCAAGTA	2	78.9474	1	0	0	0	1	0	0	0	0	1	1	0	0	0	0	-	0	1	0	1	1	1	1	1	0	0	0	1	1	1	1	0	1	0	1	0	0	1	0	0	1	0	0	0	0	0
3545816	TGCAGAATAGAGAATCATTACAGAAATACAACTCTAAGGCATAAGCTACAAGTCGCCAATACAGATTAC	2	78.9474	1	0	0	0	1	0	0	0	0	1	-	0	0	0	0	1	0	0	0	1	1	1	1	-	0	0	0	1	1	1	1	0	1	0	1	0	0	1	0	0	1	0	0	0	0	0
3547103	TGCAGAAATCATGAACGTCCTTCAATCCAAATTGGAAGTTCAATGCATAATCTTATGCAACATGCTACA	2	78.9474	1	0	0	0	1	0	0	0	0	1	1	0	0	0	0	1	0	1	0	1	-	1	1	1	0	0	0	1	-	1	1	0	1	0	1	0	0	1	0	0	1	0	0	0	0	0
3547660	TGCAGGGTTTGGATGGTTATACTCCTAGTAAGTGTTTTCTTCTATGCTTCACTTGAATCAATTTCAGGA	2	78.9474	1	0	0	0	1	0	0	0	0	1	1	0	0	0	0	1	0	1	0	1	1	-	-	1	0	0	0	1	-	1	1	0	1	0	1	0	0	1	0	0	1	0	0	0	0	0
3543245	TGCAGTGTTCAGTCACGTATTTACTTTTTTTCTAGTTCATACATGCACAATTATAAATTATAAAAAAAA	2	80	1	0	0	0	1	0	0	0	0	1	1	0	0	0	0	1	0	1	0	1	1	1	1	1	0	0	0	1	1	-	1	0	1	0	1	0	0	1	0	0	1	0	0	0	0	0
3548611	TGCAGGCTTTATGACCATTGATGTTGTCTCCTTCTTTGCGATGCCATTATTATATATTCGAAAAAGATC	2	80	1	0	0	0	1	0	0	0	0	1	1	0	0	0	0	1	0	1	0	1	1	1	1	1	-	0	0	1	-	1	1	0	1	0	1	0	0	1	0	0	1	0	0	0	0	0
3544179	TGCAGGGTTTGGATGGTTATACTCCTAGTAAGTGTTTTCTTCTCTGCTTCACTTGAATCAATTTCACGA	2	80	0	1	1	1	1	-	1	1	1	0	0	1	-	1	1	0	1	0	1	0	0	0	0	0	1	1	1	0	0	0	0	-	0	1	0	1	1	0	1	1	0	1	1	1	-	-
3546080	TGCAGGGCTACTGTTTTTATGAGTTTTTTAGTTTGTTTTTTGTTCCATAACTCATTGGTTTAGATTTAC	2	80	1	0	1	0	-	0	0	0	0	1	1	0	0	0	0	1	0	-	0	1	1	1	-	1	0	0	0	1	1	1	1	0	1	0	1	1	0	1	0	0	-	0	0	0	0	0
3551374	TGCAGTGTTCAAATGGCTTCAGGAGGTAATTGATATTTCTGACTCTGCCCAAAAATAACAAGTTAGCAG	2	80	1	0	1	0	1	0	0	0	0	1	1	0	0	0	0	-	0	0	0	1	1	1	1	1	0	0	0	1	1	-	1	0	1	0	1	1	0	1	0	0	1	0	0	0	0	0
3566146	TGCAGTGAAGCAAATATTGATTTTGATTTGTCCAAGGACTAAAACAAGTAGTGTATAACTAAACATGAT	2	83.1579	0	1	1	1	-	1	0	1	1	0	0	1	1	1	1	0	1	0	1	0	0	0	0	0	1	1	0	0	0	0	0	1	0	1	0	1	1	0	1	1	0	1	1	1	1	1
3543057	TGCAGCTAGTAATCAGTAATTAGAATCAACAACAAATTACAGATCGGAAGAGCGGTTCAGCAGGAATGC	2	86.3158	0	1	0	1	0	1	0	1	1	0	0	1	1	1	1	0	1	0	1	0	0	0	0	0	1	1	0	0	0	0	0	1	0	1	0	0	1	0	1	1	0	1	-	1	1	1
3551677	TGCAGGTTTTCTAACAATAAAGGAAAATGAATCATTACAGATCGGAAGAGCGGTTCAGCAGGAATGCCG	2	86.3158	0	-	0	1	0	1	0	1	1	0	0	1	1	1	1	0	1	0	1	0	0	0	0	0	1	1	0	0	0	0	0	1	0	1	0	0	1	0	1	1	0	1	1	1	1	1
3552979	TGCAGATTTATCAAAGCTAGAAAGCAAATCTCCAGTTCCATCATGAACTACAGCCTCTGAGGTCATATT	2	86.3158	0	1	0	-	0	1	0	1	1	0	0	1	-	1	1	0	1	0	1	0	0	0	0	0	1	1	0	0	0	0	0	1	0	1	0	0	1	0	1	1	0	1	1	1	-	1
3541592	TGCAGATAAAACCTATCACGCCCACGGTTGGATAGTTTACAGATCGGAAGAGCGGTTCAGCAGGAATGC	2	87.3684	0	1	0	-	0	1	1	1	1	0	0	1	1	1	1	0	1	0	1	0	0	0	0	0	1	1	1	0	0	0	0	1	0	1	0	0	1	0	1	1	0	1	1	1	1	1
3542304	TGCAGTAATTCCACTGGATGCGAATTTGAATCACTGGACACAGTTTGATTATATATATAAAAAAATAAT	2	87.3684	0	-	0	-	0	1	0	1	1	0	0	1	-	1	1	0	1	0	1	0	0	0	0	0	1	1	1	0	0	0	0	1	0	1	0	0	1	0	1	-	0	1	1	1	1	1
3547398	TGCAGCAAAAGAGGGAGAAAGGGCTGATGATAAGTCTGAGGAGGAGGAGAAGAAGATTACAGATCGGAA	2	87.3684	1	0	0	0	1	0	1	0	0	1	1	0	0	0	0	1	0	1	0	1	1	1	1	1	0	0	0	1	1	1	1	0	1	0	1	0	0	1	0	0	1	0	0	0	0	0
3547674	TGCAGTGAAAGTTTCTGCTCGAAAGTTACAAACCCTAACTTCAAATTACAGATCGGAAGAGCGGTTCAG	2	87.3684	1	0	1	0	-	0	1	0	0	1	1	0	0	0	0	1	0	1	0	1	1	1	1	1	0	0	0	1	1	1	1	0	1	0	1	1	0	1	0	0	1	0	0	0	0	0
3547844	TGCAGAACAGTCTAGAGATTGCTTTCCAGGGAGAAAACACTTCAATTACAGATCGGAAGAGCGGTTCAG	2	87.3684	0	-	0	1	0	1	0	1	1	0	0	1	1	1	1	0	1	0	1	0	0	0	0	0	1	1	1	0	0	0	0	-	0	1	0	0	1	0	1	1	0	1	1	1	1	1
3548549	TGCAGTATCCCAAATCTGGGACAACATTGTCATCATTTATACCATTACAGATCGGAAGAGCGGTTCAGC	2	87.3684	0	1	0	-	0	1	0	1	1	0	0	1	1	-	1	0	1	0	1	0	0	0	0	0	1	1	1	0	0	0	0	1	0	1	0	0	1	0	1	1	0	1	1	1	1	1
3548981	TGCAGCAGAAGAGGGAGAAAGGGCTGATGATAAGTCTGAGGAGGAGGAGAAGGAGATGAATGCAATCTA	2	87.3684	0	1	0	-	0	1	0	1	1	0	0	1	1	1	1	0	1	0	1	0	0	0	0	0	1	1	1	0	0	0	0	1	0	1	0	0	1	0	1	1	0	1	1	1	1	1
3550213	TGCAGGTTTTACGACCATTGATGTTGTCTCCTTCTTTGCGATGCCATTATTATATTTTCGAAAAAGATC	2	87.3684	0	-	0	1	0	1	1	1	1	0	0	1	1	-	1	0	1	0	1	0	0	0	0	0	1	1	1	0	0	0	0	1	0	1	0	0	1	0	1	1	0	1	1	1	-	1
3567128	TGCAGCACTCCATGTTTCAATTCTTGTCAACGCATAAACTTTTTCTCTTTGTTTTTGCAGTTTGTGATC	2	87.3684	0	1	0	1	0	1	0	1	1	0	0	1	1	1	1	0	1	0	1	0	0	0	0	0	1	1	1	0	0	0	0	1	0	1	0	0	1	0	1	1	0	1	1	-	1	-
3569562	TGCAGAATACAAAACAACTGATGTGGACAATGTAACAGGTGAAATTGTGGCTCAGAAAATGAACAAGGA	2	87.3684	0	-	0	1	0	1	0	1	1	0	0	1	1	1	1	0	1	0	1	0	0	0	0	0	1	1	1	0	0	0	0	1	0	1	0	0	1	0	1	1	0	1	1	1	1	1
3544184	TGCAGTTTCACATAAAGAAATATGTGTGTTAGTGATCTTACTAATTGTCATGTAACATGAATTCATCAA	2	89.4737	0	-	0	1	0	1	0	1	1	0	0	1	1	1	1	0	1	0	1	0	0	0	0	0	-	1	0	0	0	0	0	1	0	1	0	0	1	0	1	-	0	1	1	1	1	1
3544206	TGCAGCCGACGTCTAAGTTGCAACTCATGGTTTTTGATGTATATGTGACACTGTTGTGACACGACTGCG	2	91.579	1	0	0	0	1	0	1	0	0	1	-	0	0	0	0	1	0	-	0	1	1	1	1	1	0	0	1	1	1	-	1	0	1	0	1	0	1	1	0	0	1	0	0	0	0	0
3541692	TGCAGGTTTTCAAACAATAAAGGAAACTGAACCATTACAGATCGGAAGAGCGGTTCAGCAGGAATGCCG	2	93.7066	1	0	0	0	-	0	1	0	0	1	1	0	0	0	0	1	0	1	0	1	1	1	1	1	0	0	1	1	1	0	1	0	1	0	1	0	0	1	0	0	1	0	0	0	0	0
3551796	TGCAGGAGCGCCCCTTTGTGACATTCGGGTTTAGGGGAGGCTCAATTTTTATTTATTTAGTTTTCATCC	2	93.7066	1	0	0	0	1	0	1	0	0	1	1	0	0	0	0	1	0	-	0	1	1	1	-	1	0	0	1	1	-	1	1	0	1	0	1	0	0	1	0	0	1	0	0	0	0	0
3552220	TGCAGTGAAGCAAATATTTATTTTGATTGTCCAAGGACTAAAACAAGTAGTGTATAACTAAACATGATT	2	93.7066	1	0	0	0	1	0	1	0	0	1	1	0	0	0	0	1	0	1	0	1	1	1	-	1	0	0	1	1	1	-	1	0	1	0	1	0	0	1	0	0	-	0	0	0	0	0
3541743	TGCAGTTATGTTGAATGTGTATGGAAATAGTATCATTATATGAACTGCTTGTTACAGATCGGAAGAGCG	2	94.7369	0	1	0	1	0	1	0	1	1	0	0	1	1	1	1	0	0	0	1	0	0	0	0	0	-	1	0	0	0	0	0	1	0	1	0	0	0	0	1	1	0	1	1	1	1	1
3547699	TGCAGCAGTACTTGCGTAGAGCGCAAATTTTACTTGCAACCATCACAACATATAGGCAGATCTAATATA	2	94.7369	0	1	0	1	0	1	0	1	1	0	0	1	1	1	-	0	0	0	1	0	0	0	0	0	-	1	0	0	0	0	0	1	0	1	0	0	0	0	1	1	0	1	-	1	-	1
3547943	TGCAGCAGCAGGATCTACAAAAGAAATACAATCAATGAGTTGAATAAACCAAGAGCATCAGAAAACTTC	2	94.7369	0	1	0	1	0	1	0	1	1	0	0	1	1	1	1	0	0	0	1	0	0	0	0	0	-	1	0	0	0	0	0	1	0	1	0	0	0	0	1	1	0	1	1	1	1	1
3552865	TGCAGGTCGGTGGCCAACGGCAACTAGGGATCCAAACTGCATAACTCTATCGTGAATGGTTTATGATGT	2	94.7369	0	1	0	1	0	-	0	1	1	0	0	1	1	-	1	0	0	0	1	0	0	0	0	0	1	1	0	0	0	0	0	1	0	1	0	0	0	0	1	1	0	-	1	1	1	1
3541804	TGCAGTAAGGATCATCATAACATCAAGACTTTTGATATCTCCATGACCACAAATTAGACTACATTAGCT	2	95.7895	0	1	0	1	0	-	0	1	1	0	0	1	1	1	1	0	0	0	1	0	0	0	0	0	1	1	0	0	0	0	0	1	0	1	0	1	0	0	1	1	0	1	1	1	1	1
3543614	TGCAGCCAGAAGCTTATTGTCAGTTCGCCTACAAGCCACTAATTACAGATCGGAAGAGCGGTTCAGCAG	2	95.7895	0	1	0	-	0	1	0	1	1	0	0	1	1	1	1	0	0	0	1	0	0	0	0	0	-	1	0	0	0	0	0	-	0	-	0	0	0	0	1	1	0	1	1	-	1	1
3544668	TGCAGCAGTACTTGCGTAGAGCGCAAATTTTATTTGCAACTATCACAACATATAGGCAAATCTAATATA	2	95.7895	1	0	1	0	1	0	1	0	0	1	1	0	0	0	0	1	1	1	0	-	1	-	1	1	1	0	1	1	1	-	1	0	1	0	1	1	1	1	0	0	-	0	0	0	0	0
3546048	TGCAGAGAATGGAAACAGGAGGAAACGGAACAGCAGCGAGAGCTTACCGAAATGCCGTGCACATTTCTT	2	95.7895	0	1	0	1	0	1	0	1	1	0	0	1	1	1	1	0	0	0	1	0	0	0	0	0	-	1	0	0	0	0	0	-	0	1	0	0	0	0	1	1	0	1	1	1	-	1
3546830	TGCAGCATATATCTGTGGTCAGTATAAACTAAAAACTGACATTGCTGTAGTATACGTTCACTAACTTTA	2	95.7895	0	1	0	-	0	1	0	1	1	0	0	1	1	1	1	0	0	0	1	0	0	0	0	0	-	1	0	0	0	0	0	-	0	1	0	0	0	0	1	1	0	1	1	1	-	1
3546970	TGCAGGTGAATGCCCAAGCTGGATGTTGCTTCTGTTGTTATTTTGTTACAGATCGGAAGAGCGGTTCAG	2	95.7895	0	-	0	1	0	1	0	1	1	0	0	1	1	1	1	0	0	0	1	0	0	0	0	0	1	1	0	0	0	0	0	1	0	1	0	0	0	0	1	1	0	-	1	1	1	1
3548949	TGCAGCATATATCTGTGGTCAGTATAAACTAAAAACTGACATTGCTGTACGTTCACTAACTTTACAGAT	2	95.7895	1	0	1	0	1	0	1	0	0	1	1	0	0	0	0	1	1	-	0	1	1	1	1	1	-	0	1	1	1	1	1	0	1	0	1	1	1	1	0	0	1	0	0	0	0	0
3550856	TGCAGCAGCAGGATCTACAAAAGAAATACAATCAATGAGTTGAAAAAACCAAGAGCATCATAAAACTTC	2	95.7895	1	0	1	0	-	0	1	0	0	1	1	0	0	0	0	1	1	1	0	1	-	1	1	1	-	0	1	1	1	1	1	0	1	0	-	1	1	1	0	0	-	0	0	0	0	0
3550968	TGCAGGTTCCTTACTTTGTTGATCACAACACTGGATTTCAATCTGGTGATTACAAGATCATCTTACCCT	2	95.7895	-	0	1	0	1	0	1	0	0	1	1	0	0	0	0	1	1	1	0	1	1	1	1	1	0	0	-	-	1	1	1	0	1	0	1	0	1	-	0	0	1	0	0	0	0	0
3568189	TGCAGCCAGAAGCTTATTGTCAGCTCTCCTACAAGCCACTAATTACAGATCGGAAGAGCGGTTCAGCAG	2	95.7895	1	0	1	0	1	0	1	0	0	1	1	0	0	0	0	1	1	1	0	1	1	1	1	1	-	0	1	1	-	-	1	0	1	0	1	1	1	1	0	0	1	0	0	0	0	0
3545326	TGCAGGGTAGCTGAAATAAAAAGGGGCCCAAACCCACATATTCAAATCTAATGGTTTTTACAGATCGGA	2	97.8948	0	1	0	1	0	1	0	1	1	0	0	1	1	1	1	0	0	0	1	0	0	0	0	0	1	1	0	0	0	0	0	-	0	-	0	0	0	0	-	1	0	1	-	1	1	1
3545396	TGCAGACAAAAATGAAAACATGCAGCAATCGTTATTTGGGCATTACAGATCGGAAGAGCGGTTCAGCAG	2	97.8948	0	1	0	1	0	1	0	1	-	0	0	1	1	1	1	0	0	0	1	0	0	0	0	0	1	1	0	0	0	0	0	1	0	1	0	0	0	0	1	1	0	1	1	1	1	1
3547716	TGCAGTGCCGTAAGACATCATTGTCCCATGATAAATTGTTGTTTGGATCTGCTAAGGGAGCTGTACATG	2	101.053	0	1	0	1	0	1	0	1	1	0	0	1	1	1	-	0	0	0	1	0	0	0	0	0	1	1	0	0	0	0	0	1	0	1	0	1	0	0	1	1	0	1	0	0	1	1
3550452	TGCAGGTGGTGAAATAGAATCGCATGTATATTCATTAGATTATCAGAACAGAAAACAGCCATGCTATAT	2	101.053	0	1	0	1	0	1	0	1	1	0	0	1	1	1	1	0	0	0	1	0	0	0	0	0	1	1	0	0	0	0	0	1	0	1	0	-	0	0	1	1	0	1	0	0	1	-
3552863	TGCAGTTTGTTGATAAAGTGTGGCTATATAATATAGTTACCTTTTGGTTTAGGTTTACAGATCGGAAGA	2	101.053	0	1	0	-	0	1	0	1	1	0	0	1	1	1	1	0	0	0	1	0	0	0	0	0	1	-	0	0	0	0	0	1	0	1	0	0	0	0	1	-	0	1	0	0	1	1
3543147	TGCAGTGCCGCAAGACATCATTGTCCCATGATAAATTGTTGTTCGGATCTGCTAAGGAAGCTGTACATG	2	102.105	1	0	1	0	1	0	1	0	0	1	1	0	0	0	0	1	-	1	0	1	1	1	1	1	0	0	-	1	1	-	1	0	1	0	1	0	1	1	0	0	1	0	1	1	0	0
3551335	TGCAGATGGTGAAATAGAATCGCATGTATATTCATTAGATTATCAGAACAGAAAACAGCCGTGCTATAG	2	102.105	-	0	1	0	1	0	1	0	0	1	-	0	0	0	0	1	1	1	0	1	1	1	1	1	0	0	1	1	1	1	1	0	1	0	1	0	-	-	0	0	1	0	1	1	0	0
3543688	TGCAGATATCGGGGTGACATAGGATTCAGGACTTGCAATTTTAGCCGATGATACACTAAGAGTTATTTT	2	103.158	0	1	0	1	0	-	0	1	1	0	0	1	1	1	1	0	0	0	-	0	0	0	0	0	1	1	0	0	0	0	0	1	0	1	0	0	0	0	1	1	0	1	0	0	1	0
3545107	TGCAGATAGGTCCCATCCACTTGCTGAGAAGATCTATGAAAAGCTAGAGTGGTTAGGAGTAAAATTACA	2	103.158	0	1	0	1	0	1	0	1	1	0	0	1	1	1	1	0	0	0	1	0	0	0	0	0	1	1	0	0	0	0	0	1	0	1	0	0	0	0	1	1	0	1	0	-	-	0
3545375	TGCAGACTTGCTATTATATCAAAATACAAGTTGACGATCTCTACACTCTCATTTCCTTCCTCTTGATTC	2	103.158	0	-	0	1	0	-	0	1	1	0	0	1	1	1	1	0	0	0	1	0	0	0	0	0	-	1	0	0	0	0	0	1	0	1	0	0	0	0	1	1	0	1	0	0	-	0
3545413	TGCAGTGTAATAAGAGCATTCTGTCTATTGCTAAATAGGATCATTGGAGAGAATTGTTATCATATATTA	2	103.158	0	1	0	1	0	1	0	-	1	0	0	1	-	1	1	0	0	0	1	0	0	0	0	0	1	1	0	0	0	0	0	1	0	1	0	0	0	0	1	1	0	1	0	0	-	0
3545652	TGCAGCGCTGGCGGCACTAAGATCCACAGAGAGGTCGAGAACCTGTTCAAGTTCATTCACCCCGTTACA	2	103.158	0	1	0	1	0	1	0	1	1	0	0	1	1	1	1	0	0	0	1	0	0	0	0	0	1	1	0	0	0	0	0	-	0	-	0	0	0	0	1	1	0	1	0	0	-	0
3549107	TGCAGGTAATCCGTAGAAAATGAAAGACACTACTTATCTTTGCATGAGTGAAATCACTTTGAGCAGAAA	2	103.158	0	1	0	1	0	1	0	1	1	0	0	1	1	1	1	0	0	0	1	0	0	0	0	0	-	1	0	0	0	0	0	1	0	1	0	0	0	0	1	1	0	1	0	0	-	0
3549438	TGCAGATAGGTCCCATCCACTTGCTGAGAAAATCTATGAAAAGCTAGAGTGGTCAGGAGTAAAATTACA	2	103.158	0	1	0	1	0	1	0	1	1	0	0	1	1	1	1	0	0	0	1	0	0	0	0	0	1	1	0	0	0	0	0	1	0	1	0	0	0	0	1	1	0	1	0	-	-	0
3556527	TGCAGTTCTCATTGATACTTTGTATTATTTTACTTTCTGTTTGATCTGCATTCTCATCCTTGCTTTTAC	2	103.158	1	0	1	0	1	0	1	0	0	1	1	-	0	0	0	1	1	1	0	1	1	1	-	1	0	0	1	1	1	0	1	0	1	0	1	1	1	1	0	0	1	0	1	1	0	1
3545572	TGCAGGTTTGGATATTATGATATCATTTGAATTAGTGTTCCTATCAACACAAAGTATGATGTAGCTTGC	2	104.211	1	0	0	0	1	0	1	0	0	1	1	0	0	0	0	1	1	1	0	1	1	1	1	1	0	0	1	1	1	1	1	0	1	0	1	0	1	1	0	0	1	0	1	1	0	1
3547779	TGCAGAAGTAAACATAAACAGGAAATAAATTTGAACTAGGTTTGGTGGGGTGTGCCCAGCTATTGCAAT	2	104.211	1	0	0	0	1	0	-	0	0	1	1	0	0	0	0	1	1	1	0	1	1	-	1	1	0	0	1	1	1	1	1	0	1	0	1	0	1	1	0	0	1	0	1	1	0	1
3548779	TGCAGACTGATGACGGCTTCAATTTGTGGACACTTTGAAAACTATAATATTATGGGCTGCAATTTGAAA	2	104.211	1	0	1	0	1	0	1	0	0	1	-	0	0	0	0	1	1	1	0	-	1	1	1	1	0	0	1	1	1	1	1	0	1	0	1	0	1	1	0	0	-	0	1	-	0	1
3550153	TGCAGCAACAAAATCCTCTCAAAATGTTCAGAGCAACCCGTATAAAACGTGACAAATTGGAGCTAGAAT	2	104.211	1	0	0	0	1	0	1	0	0	1	1	0	0	0	0	1	1	1	0	1	1	1	1	1	0	0	1	1	1	1	1	0	1	0	1	0	1	1	0	0	1	0	1	1	0	1
3550249	TGCAGGAAATAAGGGATGTGTGACTTTGTTCTTATGACTCGATTGCATATTACAGATCGGAAGAGCGGT	2	104.211	-	0	0	0	1	0	1	0	0	1	1	0	0	0	0	1	-	1	0	-	1	1	1	1	0	0	1	1	-	1	1	0	-	0	1	0	1	1	0	0	1	0	1	1	0	1
3551507	TGCAGACTTGCTATTATATTAGAATACAAGTTGAAGATCTTTACACTCTCATTTCGTTTCTCTTACAGA	2	104.211	0	1	0	1	0	1	0	1	1	0	0	1	1	1	1	0	0	0	1	0	0	0	0	0	1	1	0	0	0	0	0	-	0	1	0	1	0	0	-	-	0	1	0	0	1	0
3548376	TGCAGCTGCTGGAATTAGAGACGAAACTGGCCAGCAACTGGTATATTCATATATTACATAGATTTTTAC	2	105.263	0	1	0	1	0	1	0	1	1	0	0	1	-	1	-	0	0	0	1	0	0	0	0	0	1	1	0	0	0	0	0	1	0	1	0	1	0	0	1	1	0	1	0	0	1	0
3553291	TGCAGAGTCTGTAATCTAAAACATAATGAAAGTTGTTTACAAGATATGAGATAATCCAAATCTTCAACT	2	105.263	1	0	1	0	1	0	1	0	0	1	1	0	0	0	0	1	1	0	0	1	1	1	1	1	0	0	1	1	1	1	1	0	-	0	1	0	1	1	0	0	1	0	1	1	0	1
3545779	TGCAGCAATAGCATTTCAATACACCAATCTTCAATCAGCACTCTTCTCAATGTAACGTTACAGATCGGA	2	106.316	1	0	0	0	1	0	1	0	0	1	1	0	0	0	0	1	1	1	0	1	1	1	1	1	0	0	1	1	1	1	1	0	1	0	-	0	1	1	0	0	1	0	0	0	0	0
3545925	TGCAGCGCCATACCACTTTGAAACAACTCATTCATTTTTTTGTTGTAATGATGCAACTCTTACAGATCG	2	106.316	1	0	0	0	1	0	1	0	0	1	1	0	0	0	0	1	1	1	0	1	1	1	1	1	0	0	1	1	1	1	1	0	1	0	1	0	1	1	0	0	1	0	0	0	0	0
3546698	TGCAGACAAAAATGAAAACATGCAGCAACCATTATTTGGGCATTACAGATCGGAAGAGCGGTTCAGCAG	2	106.316	1	0	0	0	-	0	1	0	0	1	1	0	0	0	0	1	1	1	0	1	1	1	1	1	0	0	-	1	1	-	1	0	1	0	1	0	1	1	0	0	1	0	0	0	0	0
3542159	TGCAGTGTAGATGACCTGTCATGAAGACAGTAGAAAAGGACAAGTCTGCGGTAAGAAACCAAAAAACAG	2	106.316	0	1	0	-	0	1	0	1	1	0	0	1	1	1	1	0	0	0	1	0	0	0	0	0	1	1	0	0	0	0	0	1	0	-	0	0	0	0	1	1	0	1	0	0	1	0
3548027	TGCAGGAGTCAATAAAGATGAGCATTGCTTTTCTGAGATTCATCCATCCATCTGGAAAATAAATAATGA	2	107.368	0	1	0	-	0	-	0	1	1	0	0	1	1	1	1	0	0	0	1	0	0	0	0	0	1	1	0	0	0	0	0	1	0	1	0	0	0	0	1	1	0	1	0	0	1	0
3552140	TGCAGGAAGCGGAATATTTCTGTTGCGAATTGCCGCAATGTATACCTGGAAAATTACAGATCGGAAGAG	2	107.368	0	1	0	1	0	1	0	1	1	0	0	1	-	1	1	0	0	0	1	0	0	0	0	0	1	1	0	0	0	0	0	1	0	-	0	0	0	0	1	1	0	1	0	0	1	0
PPT2_SNP2		2	108.2	-	1	1	-	0	1	-	-	1	0	0	1	-	1	1	-	-	0	1	0	0	-	0	-	-	1	0	0	0	0	0	1	-	1	0	1	-	0	1	1	-	1	1	-	1	-
3542044	TGCAGTGAAGAAGGGATTATTTGGTATTTTGGATCGGTCAAACGCCTAAATAAAGAAAGTTCATTTGCA	2	108.421	1	0	0	0	1	0	1	0	0	1	1	0	0	0	0	1	1	1	0	1	1	1	1	1	1	0	1	1	1	1	1	0	1	0	1	0	1	1	0	0	1	0	0	0	0	0
3543504	TGCAGTTGTGTTCAATGTGTATGGAAATGGTATCATTATATGAACTGCTTGTTACAGATCGGAAGAGCG	2	108.421	1	0	0	0	-	0	1	0	0	-	1	0	0	0	0	1	1	-	0	1	1	1	1	1	-	0	-	-	1	1	1	0	1	0	1	0	1	1	0	0	1	0	0	0	0	0
3543886	TGCAGAACATCATCCATAGCTTTCACAATCACGATTTCGGTCACAATTCGGCTTTGATTGCATCTGTGA	2	108.421	1	0	0	0	1	0	1	0	0	1	1	-	0	0	0	1	1	0	0	1	1	1	1	1	1	0	1	1	1	1	1	0	1	0	1	0	1	1	0	-	1	0	0	0	0	0
3541942	TGCAGGGTTTGTGCTATTGGCTTTGCTTGGATGCTACATGGTGTAAAGAATCATGCTACCTTCATATGG	2	109.474	0	1	0	1	0	1	0	1	-	0	0	1	1	1	-	0	0	0	1	0	0	0	0	0	1	1	0	0	0	0	0	1	0	1	0	0	0	0	-	1	0	1	0	0	1	0
3548409	TGCAGAAGATGTTTCATTTTTCCGACAATCTTTTAGATTTTCTTCCGAACTTGCTGATGTTATTGATGA	2	109.474	0	1	0	1	0	1	0	1	1	0	0	1	1	1	1	0	0	0	1	0	0	0	0	0	1	1	0	0	0	0	0	1	0	1	0	0	0	0	1	1	0	1	0	0	1	0
3548181	TGCAGCTCAATACTCACAAATTAGTACTTTGATTTTATAATTATGTTTCTTACAGATCGGAAGAGCGGT	2	111.579	0	1	0	-	0	-	0	1	1	0	0	1	1	1	1	0	0	0	1	0	0	0	0	0	1	1	0	0	0	0	0	1	0	1	0	0	0	0	0	1	0	1	0	0	-	0
3552163	TGCAGGAATTATATCAAAAATAAATCTTCTAACTATGGAAACTAAATACAAGTTTAGTACTAAAGTTTA	2	111.579	0	1	0	1	0	1	0	1	1	0	0	1	-	1	1	0	0	0	1	0	0	0	0	0	1	1	0	0	0	0	0	1	0	1	0	0	0	0	0	1	0	1	0	0	1	0
3543045	TGCAGAGTTGCTGCTCTTATAAACTCCATCCAACATCTTACAGATCGGAAGAGCGGTTCAGCAGGAATG	2	112.351	-	0	1	0	1	0	1	0	0	-	1	0	0	0	0	1	1	-	0	1	1	1	1	1	0	0	1	1	1	1	1	0	-	0	1	1	-	1	0	0	1	0	1	1	0	1
3545880	TGCAGGAAACTATTTTCAAAATCATGTCTAAAACCAATTACAGATCGGAAGAGCGGTTCAGCAGGAATG	2	112.351	1	0	1	0	-	0	1	0	0	1	1	0	0	0	0	1	1	1	0	1	1	-	1	1	0	0	1	-	-	1	1	0	1	0	1	1	1	1	0	0	1	0	1	1	0	1
3546529	TGCAGCGATGCTGATATCCTCAAAGCATTCGACATGGCTATACATGATGGTGTGGATGTTTTACAGATC	2	112.351	1	0	1	0	1	0	1	0	0	1	1	0	0	0	0	1	1	1	0	1	1	-	1	1	0	0	-	1	1	1	1	0	1	0	1	1	1	1	0	0	-	0	1	1	0	1
3564849	TGCAGAATCGGGGGATATACTTCATTTCCAAAGAGGTTCTGTTGATGAATTTATTTTTGAGGGTCCGAG	2	112.351	1	0	1	0	1	0	1	0	0	1	1	0	0	0	0	1	-	1	0	-	1	1	1	1	0	0	1	1	1	1	1	0	1	0	1	1	1	1	0	0	-	0	-	1	0	1
3538638	TGCAGTATCGTTAGTTTGAAAGATTGGTGTCCCATTTCCCCCAACAGATGGACTTCGTGATGAATCCAT	2	112.632	0	1	0	1	0	1	0	1	1	0	0	1	1	1	1	0	0	0	1	0	0	0	0	0	1	1	0	0	0	0	0	1	0	1	0	0	0	0	-	1	0	1	0	0	1	0
3543189	TGCAGTAGATTGCTTGGAAGCTTGGTTGATGGTGTAAGGGAATGCCATGGATTTCTGTTTGGTGGTAAG	2	112.632	0	1	0	1	0	1	0	1	1	0	0	1	1	1	1	0	0	0	1	0	0	0	0	0	-	1	0	0	0	0	0	1	0	1	0	0	0	0	1	1	0	1	0	0	1	0
3545295	TGCAGTCAATTTTGACACACTCAATATATTTGTGGCAGTTGAATCAAGATCGGACTGTCCCGATTTTAC	2	112.632	0	1	0	-	0	1	0	1	1	0	0	1	1	1	1	0	0	0	1	0	0	0	0	0	1	1	0	0	0	0	0	1	0	1	0	0	0	0	1	1	0	1	0	0	1	0
3548278	TGCAGGCTTCTTTCACCTGAAAATATACAGATAAAAAAATGTCTTACAGATCGGAAGAGCGGTTCAGCA	2	112.632	0	1	0	1	0	1	0	1	1	0	0	1	1	1	1	0	0	0	1	0	0	0	0	0	1	-	0	0	0	0	0	-	0	1	0	0	0	0	1	1	0	1	0	0	1	0
3548612	TGCAGGAAAGCATTTGAAACAGAACAACTGGCAAAGGAACGGCTTAGCCAGATGAATGATGATCTTACA	2	112.632	0	-	0	-	0	1	0	1	1	0	0	-	1	-	1	0	0	0	1	0	0	0	0	0	1	1	0	0	0	0	0	1	0	1	0	0	0	0	-	1	0	1	0	0	1	0
3549050	TGCAGCAGATACCGATTGAACATTCAAGTTTATATAGTCTAGTCCTAAGACCAATGTCTAATAATCGGC	2	112.632	0	1	0	1	0	-	0	1	1	0	0	1	1	1	-	0	0	0	1	0	0	0	0	0	1	1	0	0	0	0	0	1	0	1	0	0	0	0	-	1	0	1	0	0	1	0
3550853	TGCAGGTTTGTATGGACCCTCTAGTGGCAATCTAATGTAATAATTATCCTGGTGAGGCCAAAGGTATAA	2	112.632	0	1	0	1	0	1	0	1	1	0	0	1	1	1	1	0	0	0	1	0	0	0	0	0	1	1	0	0	0	0	0	1	0	1	0	0	0	0	1	-	0	-	0	0	1	0
3551049	TGCAGAAATGGTCTTGTTGCAGAGCTTGACAACATGGTCAAATTGGCAGAAAAGTGCAACATTCAGGTT	2	112.632	0	1	0	1	0	1	0	1	1	0	0	1	1	1	1	0	0	0	1	0	0	0	0	0	1	1	0	0	0	0	0	1	0	1	-	0	0	0	1	1	0	1	0	0	1	0
3543336	TGCAGTTTTACCAATTGGATCCTGTGCACTAGGATCTGTCACTGCTCCGGCAGATGCACCGGAAGCTAT	2	113.684	1	0	1	0	1	0	1	0	0	1	1	0	0	0	0	1	1	1	0	1	1	1	1	1	0	0	1	1	1	1	1	0	1	0	1	1	1	1	1	0	1	0	1	1	0	1
3551949	TGCAGATAGCAAACAGAAGGTATTGTGATTTATATTTTACAGATCGGAAGAGCGGTTCAGCAGGAATGC	2	113.684	1	0	1	0	1	0	1	0	0	1	1	0	0	0	0	1	1	1	0	1	1	1	1	1	0	0	1	1	-	1	1	0	1	0	1	0	1	1	1	0	1	0	1	1	0	1
3547099	TGCAGTGGCATCATTCGCACCGAGTTGGAAGCAAGGAGGTGAGGTGAATCTTGTACAGACCACACGTTT	2	116.842	0	1	1	-	1	1	0	1	-	0	0	1	1	1	1	0	0	0	1	0	0	0	0	0	-	1	0	0	0	0	0	1	0	1	0	0	0	0	1	1	0	1	0	0	1	0
3536496	TGCAGTCAAAATTTTGACACACTCAATATATTTGTGGCCGTTGAATCAAGATCAGACTGTCCCGATTTT	2	117.31	1	0	0	0	1	0	1	0	0	1	-	0	0	0	0	1	1	1	0	1	1	1	1	1	0	0	1	1	1	1	1	0	1	0	1	0	1	-	0	0	1	0	1	1	0	1
3546112	TGCAGGAATGGAAAGCCAGGCTAATGAAATATTGAGTTTACAGATCGGAAGAGCGGTTCAGCAGGAATG	2	117.31	1	0	0	0	1	0	1	0	0	1	1	0	0	0	0	1	1	0	0	-	1	1	1	1	0	0	1	1	1	1	1	0	1	0	1	1	1	1	0	0	1	0	1	-	-	1
3546819	TGCAGGTTTTTGAAATTTGAAAATTGTGGGACACATTGAGTCATATTTTTCTCCAAATTATCCAATGAT	2	117.31	1	0	0	0	1	0	1	0	0	1	-	0	0	0	0	1	1	1	0	1	1	1	1	1	0	0	-	1	1	1	1	0	1	0	1	0	-	1	0	0	1	0	1	1	0	1
3549432	TGCAGCTGGAACGCTATGAGACGCCCTATCATTAGGGAAAAAAATAGGAAATAAATGGATATTCTTACA	2	117.31	-	0	0	0	1	0	1	0	0	1	1	0	0	0	0	1	1	0	0	1	1	1	1	1	0	0	1	1	1	1	1	0	1	0	-	0	1	1	0	0	1	0	1	1	0	-
3550560	TGCAGAAGCTGCATTATCGTTAGTTTGAAAGATTGGTGTCCCATTTCCCCCAACAGATGGACTTCGTGA	2	117.31	1	0	0	0	-	0	1	0	0	1	1	0	0	0	0	1	1	-	0	1	1	1	1	1	0	0	-	1	-	1	1	0	1	0	1	1	-	1	0	0	1	0	1	1	0	1
3553252	TGCAGTGCCGTGTGTGTATATTTTTGAAAGAAATCAAGATTCGCATATAAGATGGATTATAGATTACAG	2	117.31	1	0	0	0	1	0	1	0	0	1	1	0	0	0	0	1	1	1	0	1	1	-	1	1	0	0	-	1	-	1	1	0	1	0	1	0	1	1	0	0	1	0	1	1	0	1
3544631	TGCAGTGCCTAGGCATTAGACCTATTGAAACTTCATGAGCAAAACTAGGCTATTAGAAATGTCTTATTG	2	117.895	0	1	1	1	1	-	0	1	1	0	0	1	1	1	1	0	0	0	-	0	0	0	0	0	1	1	0	0	0	0	0	1	0	1	0	1	0	0	1	1	0	1	0	0	1	0
3547811	TGCAGTGGATCATGGTCCCAGTAAGATGCATTTTATGTAAATCAACTTCGTAATAATTGCAGGATCCAA	2	117.895	0	1	1	-	-	1	0	1	1	0	0	1	1	1	1	0	0	0	1	0	0	0	0	0	1	1	0	0	0	0	0	1	0	1	0	1	0	0	1	1	0	1	0	0	-	0
3549640	TGCAGTTCAAAAACAATAACATGTTATTAGGTACTCGAATCCAAGAAAACATAGTAATATTACAGATCG	2	117.895	0	1	1	-	0	1	0	1	1	0	0	1	1	1	1	0	0	0	1	0	0	0	0	0	1	1	0	0	0	0	0	1	0	1	0	1	0	0	1	1	0	1	0	0	1	0
3542799	TGCAGTAAGGACAATTGCCTTGAAACCAGCATTTTCAGCTCTTCTCACAAGCTCAATAACCAGCTTTCG	2	121.053	0	1	-	1	1	1	0	1	1	0	0	1	-	1	1	0	0	0	1	0	0	0	0	0	1	1	0	0	0	0	0	1	0	1	0	1	0	0	0	1	0	1	0	0	1	0
3551976	TGCAGTATTCAACAATCATTGTCAATATTTTGCTGCTCACTTTATGAACAGAAATAGCATCAATTCATC	2	121.053	0	1	1	-	-	1	0	1	1	0	0	1	1	1	1	0	0	0	1	0	0	0	0	0	1	1	0	0	0	0	0	1	0	1	0	1	0	0	0	1	0	1	0	0	-	0
3545848	TGCAGTGAATCTCAATTTCCTTCCTGTTTTGTTCCATATCTATATTCAGTTTTGTTTCAAATTGTATCT	2	122.105	0	1	1	1	1	1	0	1	1	0	0	1	1	-	1	0	0	0	1	0	0	0	0	0	1	-	0	0	0	0	0	1	0	1	0	0	0	0	0	-	0	1	0	0	1	0
3553092	TGCAGGGGATGTTTTTTTATGCCATTTTTGTTGGTGATGGCATTTACGATGAAGATGTATCAATTATGA	2	122.105	0	1	1	1	0	1	0	1	1	0	0	1	1	1	-	0	0	0	1	0	0	0	0	0	1	1	0	0	0	0	0	1	0	1	0	-	0	0	0	1	0	1	0	0	1	0
3553132	TGCAGTTTATAAGCATTTTGCACTAGAAAAGAAATGCTCCAAGCAGAACCACAGAGGTAAAAATACTGA	2	122.105	0	-	1	-	-	1	0	1	1	0	0	1	1	1	1	0	0	0	-	0	0	0	0	0	1	1	0	0	0	0	0	1	0	1	0	0	0	0	0	1	0	1	0	0	-	0
Q500_HaeIII		2	122.425	0	1	1	1	0	1	0	1	1	0	0	1	0	1	1	0	-	0	1	0	0	-	0	-	1	1	0	-	0	0	0	1	0	1	0	-	-	0	0	1	-	1	0	0	1	0
3550704	TGCAGAAATCATACCATAACACTTCTCTGAGACAGAGCGTTCATGTAGCCTCATAAAACCACTTTCAGA	2	122.807	1	0	0	0	1	0	1	0	0	1	1	0	0	0	0	1	1	1	0	1	1	1	1	-	0	0	1	1	1	1	1	0	1	0	1	1	1	1	1	0	1	0	1	1	0	1
3545266	TGCAGAATCGTCAAACACCATCGAGGGTTCTTAGGAGTTGTAACTTTACAGATCGGAAGAGCGGTTCAG	2	124.211	0	-	0	1	0	-	0	1	1	0	0	1	1	-	-	0	0	0	1	0	0	0	0	0	1	1	0	0	0	0	0	1	0	1	0	0	0	0	0	1	0	1	0	0	1	0
3550421	TGCAGAATTTCCGGCCTTGGTTTCAACTCCTACTTTCGACATTCCCTGCAAGTTACAGATCGGAAGAGC	2	124.211	0	1	0	1	0	1	0	1	1	0	0	1	1	1	1	0	0	0	-	0	0	0	0	0	1	-	0	0	0	0	0	1	0	-	0	0	0	0	0	1	0	1	0	0	-	0
3552332	TGCAGAAATATAGTTCGAAACTATCAACAGACTGGATTTCTGTGGGAGCAGTACGATCAGATTACAGAT	2	124.211	0	1	0	1	0	1	0	1	1	0	0	1	1	1	1	0	0	0	1	0	0	0	0	0	-	1	0	0	0	0	0	1	0	1	0	0	0	0	0	1	0	1	0	0	1	0
3536129	TGCAGAAATCGGTACTTGTGAAACCATACACTGCCATATGAAGAAAAGTGTCTCCATTTTGATTGGTTA	2	124.474	-	0	1	0	1	0	1	0	0	1	1	0	0	0	0	1	1	1	0	1	1	1	1	1	0	0	1	1	-	1	1	0	1	0	1	1	1	1	1	0	1	0	1	1	0	1
3543379	TGCAGGAATCAAAATCAATTACTATGATAATGGATCGCCTACTACATTGTTGCATAGTCTTTTTTATGG	2	124.474	1	0	1	0	1	0	1	0	0	1	1	-	0	0	0	1	1	1	0	1	1	1	1	1	0	0	1	1	1	0	1	0	1	0	1	1	1	1	1	0	1	0	1	1	0	1
3557672	TGCAGTAAGCACAATTGCCTTGAAACCAGCATTTTCAGCTCTTCTCACAAGTTCAATAACCATATTTCG	2	124.474	1	0	1	0	1	0	1	0	0	1	1	-	0	0	0	1	1	-	0	1	1	1	1	1	0	0	1	1	1	1	1	0	1	0	1	-	1	-	1	0	1	0	1	1	0	1
3566985	TGCAGAAATAATCATGCCTAAAAGTGGTGAAGAAATTTTACAGATCGGAAGAGCGGTTCAGCAGGAATG	2	124.474	1	0	-	0	-	0	1	0	0	1	1	0	0	0	0	1	-	1	0	1	1	-	1	1	0	0	-	1	1	1	1	0	1	0	1	1	1	1	1	0	1	0	1	1	0	1
3548057	TGCAGATTTTATATTTTCTATGTAACCTTTTTCCTGAAAAATAAAACAAAGATACGGAAATATAATTTG	2	125.263	1	0	1	0	1	0	1	0	0	1	1	0	0	0	0	1	1	-	0	1	1	1	-	1	0	0	1	1	1	-	1	0	1	0	1	0	1	1	1	0	1	0	1	1	0	-
3550548	TGCAGCACCTACCAACTGAATCTTACAAGATTGAAGTGAAACTATTGGCACAGTTTACAGATCGGAAGA	2	125.263	1	0	1	0	1	0	1	0	0	1	1	0	0	0	0	1	1	1	0	1	1	1	1	-	0	0	1	-	-	-	1	0	-	0	1	0	1	1	1	0	1	0	-	1	0	1
3551698	TGCAGGATCGCTTTCAAACGTATGTAATTCTCAATGAGTAGTATGAGTTTTACAGATCGGAAGAGCGGT	2	125.263	1	0	1	0	1	0	1	0	0	-	1	0	0	0	0	1	-	1	0	1	1	1	1	-	0	0	1	-	1	1	1	0	1	0	1	0	1	1	1	0	1	0	-	1	0	1
3552247	TGCAGCACCTACCAACTGAATCTTACTTACAAGATTGAAGTGAAACTATCGGCACAGTTTACAGATCGG	2	125.263	0	1	0	1	0	1	0	1	1	0	0	1	1	1	1	0	0	0	1	0	0	0	0	0	1	1	0	0	0	0	0	1	0	1	0	1	0	0	0	1	0	1	0	0	-	0
3563615	TGCAGACTCTCCGGTCATTGGTCGTAAAGAGGCTAGCATAAAAAATAGGTTGACAATCATTGCAAAATT	2	125.263	1	0	1	0	1	0	1	0	0	1	1	0	0	0	0	1	1	0	0	1	1	1	1	1	0	0	1	1	1	1	1	-	1	0	1	-	1	1	1	0	1	0	1	1	0	1
3545370	TGCAGCCAAATTTAGATAAGAAACATCATTGTTTGCATTTTGAGTTATGTTTCCCATTTTTGAGTTCTC	2	126.316	0	1	0	1	0	-	0	1	1	0	0	0	1	1	1	0	0	0	-	0	0	0	0	0	1	1	0	0	0	0	0	1	0	1	0	1	0	0	0	1	0	1	0	0	1	0
3549936	TGCAGAATCGCTTTCAAACGAACGTAATTCTCAATGAGTAGTATGAGTTTTACAGATCGGAAGAGCGGT	2	126.316	0	1	0	1	0	1	0	1	1	0	0	-	1	1	1	0	0	0	1	0	0	0	0	0	-	1	0	0	0	0	0	1	0	1	0	1	0	0	0	1	0	1	0	0	1	0
3541680	TGCAGCATCAGCCAGTGAACAACCAATACGCTCATTTGACATTCTATAAACATCGACCTCATTGAAACC	2	127.368	0	1	-	1	0	1	0	1	1	0	0	0	1	1	1	0	0	0	1	0	0	0	0	0	1	1	0	0	0	0	0	1	0	1	0	0	0	0	0	1	0	1	0	0	1	0
3543229	TGCAGCCACCTCTACTTATATGGATTATTTTGAGTCAGCTTCTAGGTCTACTTCTTTGCATGTCATATA	2	127.368	0	-	0	1	0	1	0	1	1	0	0	0	1	1	1	0	0	0	1	0	0	0	0	0	1	1	0	0	0	0	0	1	0	1	0	0	0	0	0	1	0	1	0	0	-	0
3543977	TGCAGGAGGTAACACGAATCCATTGACATAGAAAGAAGGCGTTCCAGACACCCCTCTCGTAGCAGCATA	2	127.368	0	-	0	1	0	1	0	1	1	0	0	0	1	1	1	0	0	0	1	0	0	0	0	0	-	1	0	0	0	0	0	1	0	1	0	0	0	0	0	1	0	1	0	0	1	0
3546558	TGCAGACTCTCCGGTCATTGGTCGTAGAGAGGCTAGCATAAAAAATAGGTTGACGATCATTGGAAATTT	2	127.368	1	0	1	0	1	0	1	0	0	1	1	1	0	0	0	1	1	0	0	1	1	-	1	1	0	0	-	1	1	1	1	0	1	0	1	-	-	1	1	0	1	0	-	1	0	1
3547489	TGCAGGTACTTATAATCCACAACACTCAGTTTTGTTTTTATGGTTCATGAATTGAATTGTCTCATAAAA	2	127.368	1	0	0	0	1	0	1	0	0	1	1	1	0	0	0	1	1	1	0	1	1	1	1	1	0	0	-	1	1	1	1	0	1	0	-	1	1	-	1	0	1	0	1	-	0	1
3552767	TGCAGCCCAAATTTAGATAAGAAACATCATTGTTTGCATTTTGAGTTATGTTTCCCATTTTTGAGTTCT	2	127.368	1	0	1	0	1	0	1	0	0	1	1	1	0	0	0	1	1	0	0	1	1	1	1	1	0	0	1	1	1	1	1	0	1	0	-	0	-	1	1	0	1	0	1	1	0	1
3541742	TGCAGAAATAGTCACTTGTTCTAATGTGCAACTTCAAGGCATTACAGATCGGAAGAGCGGTTCAGCAGG	2	128.421	0	1	0	1	0	-	0	1	-	1	0	0	1	1	1	0	0	0	-	0	0	0	0	0	1	1	0	0	0	0	0	1	0	1	0	0	0	0	0	1	0	1	0	0	1	0
3544146	TGCAGAGTTATGAACTTCATAGGCAATGCATACTGGAATTTCAAAATGCAGCGACAAGATCCATCAAAA	2	128.421	1	0	1	0	1	0	1	0	0	0	1	1	0	0	0	1	1	-	0	1	1	1	1	1	0	0	1	1	-	-	1	0	1	0	1	1	1	-	1	0	1	0	1	1	0	1
3546653	TGCAGGATTAGAGAAAAAACTCGGATGAAAAAGAATATGACTATAGATATAATTGTTGAAGATAAACAA	2	128.421	0	1	0	1	0	1	0	1	-	1	0	0	1	1	1	0	0	0	1	0	0	0	0	0	1	1	0	0	0	0	0	1	0	1	0	0	0	0	0	1	0	1	0	0	-	0
3547352	TGCAGCTCAACTAGAATTAGAGAGAAGACATTTTTCATTACAGATCGGAAGAGCGGTTCAGCAGGAATG	2	128.421	0	1	0	-	0	-	0	1	1	1	0	0	1	1	1	0	0	0	1	0	0	0	0	0	-	1	0	0	0	0	0	1	0	1	0	0	0	0	0	1	0	1	0	0	1	0
3547452	TGCAGGATTAGAGAAAAAACTCAGACGAAAAAGAATACGACTATATATATAATTGTTGAACATAAACAA	2	128.421	1	0	1	0	1	0	1	0	0	0	1	1	0	0	0	-	1	1	0	1	1	1	1	1	0	0	1	1	1	1	1	0	1	0	1	1	1	1	1	0	1	0	-	1	0	1
3550713	TGCAGAAATTGGATACATATTATCAAGTTTTCATGCATTGACTTCAATAATATTACAGATCGGAAGAGC	2	128.421	1	0	1	0	1	0	1	0	0	0	-	1	0	0	0	1	1	-	0	1	1	1	1	1	0	0	1	1	1	1	1	0	1	0	1	1	1	1	1	0	1	0	1	1	0	1
3553033	TGCAGAGGAAATCCAAAGACAGTGAGGTTGATGTCCGGATTGTCGATGATGATGTTACAATCAAACTGT	2	128.421	1	0	1	0	1	0	1	0	0	0	1	-	0	0	0	1	-	1	0	1	1	1	1	1	0	0	1	1	-	1	1	0	1	0	1	1	1	1	1	0	1	0	1	1	-	1
3541524	TGCAGTGGGATATTTGCTCATGATGCTTCCTTGTTCATGGCTTCCAGTTTGTACATAGAAAGTGGTGGT	2	128.421	1	0	0	0	1	0	1	0	0	0	-	1	0	0	0	1	1	1	0	1	1	1	-	1	0	0	1	1	-	1	1	0	1	0	1	-	-	1	1	0	1	0	1	1	0	1
3541693	TGCAGTTGGTCTTCCTACCTCATGGCAAAGTGTCATGAGTTACAGATCGGAAGAGCGGTTCAGCAGGAA	2	128.421	1	0	0	0	1	0	1	0	0	0	1	1	0	0	0	1	1	1	0	1	1	1	1	1	0	0	1	1	0	1	1	0	1	0	1	1	1	1	1	0	1	0	1	1	-	1
3547822	TGCAGTTTTTTGGTGACATATCATATAGAATTTTTTGAAATACCAGACAAATCAGATATTTCAAATATA	2	129.474	0	1	0	1	0	1	0	1	1	1	0	0	1	1	1	0	0	0	1	0	0	0	0	0	1	1	0	0	0	0	0	1	0	1	0	-	0	0	0	1	0	1	0	0	1	0
3550411	TGCAGTCAGGGAAATCCTATGGTCACACAGTCACAAGTTGTAGGCCATTGGATTACAGATCGGAAGAGC	2	131.579	0	1	0	1	0	1	0	1	1	1	0	0	1	1	1	0	0	0	1	0	0	0	0	0	1	-	0	0	-	0	0	1	0	1	0	1	0	0	0	1	0	1	0	0	0	0
3552593	TGCAGTCAAATAGTGACTACAGACAGATCCCAACCATTCAATTACAGATCGGAAGAGCGGTTCAGCAGG	2	131.579	0	1	0	1	0	1	0	-	1	1	0	0	1	1	-	0	0	0	1	0	0	0	0	0	1	-	0	0	1	0	0	1	0	1	0	1	0	0	0	1	0	1	0	0	0	0
3547703	TGCAGGTGATCTGTGAAGCTATCAGTGGGAGATTCGCCGACAGTAATTGTCTCATTACAGATCGGAAGA	2	134.737	1	0	0	0	1	0	1	0	0	0	1	1	0	0	0	1	1	1	0	1	1	1	1	1	0	0	1	1	-	1	1	0	1	0	1	0	1	1	1	0	-	0	1	1	1	1
3551715	TGCAGTTGGTCTTCCTACCTCATGGCAATGGATTTTGTCATGAGTTACAGATCGGAAGAGCGGTTCAGC	2	134.737	0	1	1	1	-	1	0	1	1	1	0	0	1	-	1	0	0	0	1	0	0	0	0	0	1	1	0	0	1	0	0	1	0	1	0	0	0	0	0	1	0	1	0	0	0	0
3559151	TGCAGTGGCACATGCTTGAGGTTGACCAGAATAAAGTTATATACACAAAAATCATAATAATGGAGATAA	2	134.737	1	0	0	0	1	0	-	0	0	0	-	1	0	0	0	1	1	1	0	1	1	-	1	1	0	0	-	1	-	1	1	0	1	0	1	1	1	1	1	0	1	0	1	1	1	1
3535450	TGCAGTGGCAGCATCCTTTCTTTGACCAAGCCATGACGAAAATGGATACCTTTGCTTTGTCACCAGTGT	2	135.088	1	0	1	0	1	0	1	0	0	0	1	1	0	0	0	1	1	-	0	1	1	-	-	1	0	0	1	1	-	-	1	0	1	0	1	0	0	1	1	0	1	0	1	1	1	-
3541861	TGCAGGTTCTCTTCTTCTTCCTAATTCAAACTTTTCTTTTTTCCATAAATAAATTACAGATCGGAAGAG	2	135.088	1	0	1	0	1	0	1	0	0	0	1	1	0	0	0	1	1	1	0	1	1	1	1	1	0	0	1	1	-	1	1	0	1	0	-	1	1	1	1	0	1	0	1	1	1	1
3549759	TGCAGCAACACTAACAGAGAATCAACATAACAGATCTTCACTAACTATGCAGAATCTAACACTTACAGA	2	135.088	-	0	1	0	1	0	1	0	0	0	1	1	0	0	0	1	1	1	0	1	1	1	1	1	0	0	1	1	0	1	1	0	1	0	1	1	1	1	1	0	1	0	1	1	1	1
3550769	TGCAGTCAGGGAAATCCTATGGTCCACACAGTCACAAGTTGTAGGCCATTGGATTACAGATCGGAAGAG	2	135.088	1	0	1	0	-	0	1	0	0	0	1	1	0	0	0	1	-	1	0	1	1	1	-	1	0	0	1	1	-	1	1	0	1	0	1	0	-	1	1	0	-	0	-	1	1	1
3550940	TGCAGATTGGAAAGAAAATCACCTAAAATCAACATGAATCTGCCAAGTAAAATTATTTTTTACAGATCG	2	135.088	1	0	1	0	1	0	1	0	0	0	1	1	0	0	0	1	1	1	0	1	1	1	1	1	0	0	1	1	-	1	1	0	1	0	1	0	1	1	1	0	1	0	1	1	1	1
3553031	TGCAGTGAGACTGATTTAGAGAACCAAACTACTGTATCTGTGGAGTTTTTTTTCTATTCTTTTCTGAAC	2	135.088	1	0	1	0	1	0	1	0	0	0	-	1	0	0	0	-	1	1	0	1	1	1	1	1	0	0	1	1	0	1	1	0	1	0	1	1	1	1	1	0	1	0	1	1	1	-
3546035	TGCAGACAAAAACAAACAAAAAAATCCTGGACGTGTTTTACAGATCGGAAGAGCGGTTCAGCAGGAATG	2	135.789	1	0	0	0	-	0	1	0	0	0	1	1	0	0	0	1	1	0	0	-	1	1	1	1	0	0	1	1	1	1	1	0	1	0	1	0	1	-	1	0	-	0	1	-	0	1
3546977	TGCAGCATAGCATAAAAAAAATTCTAAGGATAAAAGAATCATGAACAAAAACAAACTTTACAGATCGGA	2	135.789	1	0	0	0	1	0	1	0	0	0	1	1	0	0	-	1	1	1	0	1	1	1	1	1	0	0	1	1	1	1	1	0	1	0	1	0	1	1	1	0	1	0	1	1	0	1
3549454	TGCAGTGAAAGATAAACGTATAATACCCAAAAGAGACATTTACTTACAGATCGGAAGAGCGGTTCAGCA	2	135.789	1	0	0	0	-	0	1	0	0	0	1	1	0	0	0	1	1	1	0	1	1	1	1	1	0	0	1	1	1	1	1	0	1	0	-	0	1	1	1	0	1	0	1	1	0	1
3569732	TGCAGACCAATGAATTCCACGTTGACATGGAATGTAAAACATTGAGGAATACTGTTAGCATGCTGAGAG	2	135.789	1	0	0	0	1	0	1	0	0	0	1	1	0	0	0	1	-	1	0	1	1	1	1	1	0	0	1	1	1	1	-	0	1	0	1	0	1	1	1	0	1	0	1	1	0	1
3542822	TGCAGTGAGACTGATTTAGAGAACCAAACTACTGTATCTGTGGAGTTCCTTTTTTTTTCTTTTCTGAAC	2	136.842	0	1	0	1	0	1	0	1	1	1	0	0	1	1	1	0	0	0	-	0	0	0	0	0	1	1	0	0	-	0	0	1	0	1	0	0	0	0	0	1	0	1	0	0	0	0
3542943	TGCAGGGAATCCATTTCTGTCGAATCCATTTCTCTGACATTCTAAATATATCTATAGGACTTTGATCGT	2	136.842	0	1	0	0	0	1	0	1	1	1	0	0	1	1	1	0	0	0	1	0	0	0	0	0	1	1	0	0	-	0	0	1	0	1	0	0	0	0	0	1	0	1	0	0	0	0
3544755	TGCAGTGATGGTTCTTTTAGGTGTCTTGTATTTTGCCTTCTAGAAAGCTTACAGATCGGAAGAGCGGTT	2	136.842	0	1	0	1	0	1	0	1	1	1	0	0	1	1	1	0	0	0	-	0	0	0	0	0	1	1	0	0	1	0	0	1	0	1	0	0	0	0	0	1	0	1	0	0	-	0
3545065	TGCAGAGGAAATCCAAAGACAGTGAGGTTGATGTTCGGATTGTCGATGATGACGTTACAATCAAACTGT	2	136.842	0	1	0	1	0	1	0	1	1	1	0	0	1	1	1	0	0	0	1	0	0	0	0	0	1	1	0	0	-	0	0	1	0	1	0	0	0	0	0	1	0	1	0	0	0	0
3545736	TGCAGTAGTTTGAGAAGATCTGAATACCGTTGAACAAGACTTATGTCAAAACATGACTACTTCAGATGA	2	136.842	0	1	0	1	0	1	0	1	1	1	0	0	1	1	1	0	0	0	1	0	0	0	0	0	1	1	0	0	-	0	0	1	0	1	0	0	0	0	0	1	0	1	0	0	0	0
3547418	TGCAGTGGCAGCATCCTTTCTTTGACCAAGTCATGACGAAAATGGATACCTTTGCTTTGTCACCAATGT	2	136.842	0	1	0	-	0	1	0	1	1	1	0	0	1	1	1	0	0	0	1	0	0	0	0	0	1	1	0	0	1	0	0	1	0	1	0	0	0	0	0	1	0	1	0	0	0	0
3550631	TGCAGGCCATGTGAGCTCTAGGAAAATTTAGCCTAGTCTACTAACACTTTACAGATCGGAAGAGCGGTT	2	136.842	1	0	0	0	1	0	1	0	0	1	1	1	0	0	0	1	1	1	0	1	1	1	1	1	0	0	-	1	1	-	1	0	1	0	1	0	1	1	1	0	1	0	1	1	0	1
3550834	TGCAGAAAAAAATAAAAAACACATAGGCATCAATTTACAGATCGGAAGAGCGGTTCAGCAGGAATGCCG	2	136.842	1	0	0	0	-	0	1	0	0	1	-	-	0	0	0	1	1	1	0	1	1	1	1	1	0	0	1	1	1	-	1	0	1	0	1	0	1	1	1	0	1	0	1	1	0	1
3543360	TGCAGTTGAAGCAGGAGCACTAATGGTTCGACTTTTTTGTGTAGTTACATTTCAAATATCACTTCCAAT	2	137.895	0	1	0	1	0	1	0	1	-	1	0	0	1	1	1	0	0	0	1	0	0	0	0	0	1	1	0	0	-	0	0	1	0	1	0	0	0	0	0	1	0	0	0	0	0	0
3545369	TGCAGAGCAGGTAAAGATTGGTTTTCTGTATTCAATCTTGAATGTTTATGATAGTCACTAAATCTTACA	2	137.895	0	1	0	-	0	1	0	1	1	1	0	0	1	1	-	0	0	0	1	0	0	0	0	0	-	1	0	0	1	0	0	1	0	1	0	0	0	0	0	1	0	0	0	0	0	0
3546102	TGCAGCAAGTATAATCTCAGTACATGCATTGTTTTGCTTCACAGCATTCCCATCCATCTCAGAAACCTC	2	137.895	1	0	1	0	1	0	1	0	0	0	-	1	0	0	0	1	1	-	0	1	1	1	1	1	0	0	1	1	-	1	1	0	1	0	1	1	1	1	1	0	1	1	1	1	1	1
3548054	TGCAGGGTGTTGATGTATCTTTAGAGACAATAATGGTTTGGTCTTATTGGATTTTGCTGAGCCTTTACA	2	137.895	0	1	0	1	0	1	0	1	1	1	0	0	-	1	1	0	0	0	1	0	0	0	0	0	1	1	0	0	1	0	0	1	0	-	0	0	0	0	0	1	0	0	0	0	0	0
3550591	TGCAGCTGGAAATGTTGCAGGATCTACAGAAGAAACACAAACCTGCAAGACAATAATACCACAGTTACA	2	137.895	0	1	0	1	0	1	0	1	1	1	0	0	1	-	1	0	0	0	1	0	0	0	0	0	1	1	0	0	1	0	0	1	0	-	0	0	0	0	0	1	0	0	0	0	0	0
3551296	TGCAGCAAGTATAATCTCAGTATATGCATTGTTTTGCTCCACGGCATTCCCATCCATCTCAGAAACCTC	2	137.895	0	1	0	-	0	1	0	1	1	1	0	0	1	1	1	0	0	0	1	0	0	0	0	0	1	1	0	0	-	0	0	1	0	1	0	0	0	0	0	1	0	0	0	0	0	0
3552419	TGCAGTTGAAGCAGGAGCACTAATGGTTCAACTTTTTTGTCTAGTTACATTTCAAATATCAGTTCCAAT	2	137.895	1	0	1	0	1	0	1	0	0	0	1	1	0	0	0	1	1	1	0	1	1	1	1	1	0	0	1	1	-	-	1	0	1	0	1	1	1	1	1	0	1	1	-	1	1	1
3553030	TGCAGCTGGAAATGTTGCAGGATCTACCGAAGAAACACAAACCTGCAACAACAACGTAATAATACCACA	2	137.895	1	0	1	0	1	0	1	0	0	0	1	1	0	0	0	1	1	1	0	1	1	1	1	1	0	0	1	-	-	1	1	0	1	0	1	1	1	-	1	0	1	1	1	1	1	1
3547278	TGCAGTTCAGAGTAAAACCAAGAGGGGATAGGGGACTGTCTATCTAGGCAACCAGAGAATTTGAATCCT	2	140	0	1	0	1	0	1	0	1	1	1	0	0	1	1	1	0	0	0	1	0	0	0	0	0	1	1	0	0	-	0	0	1	0	1	0	0	0	0	0	1	0	0	0	0	0	0
3550270	TGCAGTCCAAACTCAACTACCAAAAGCTGTAAAAACGGCAAGTGAAATTGAAATCGGTAAACAACATGA	2	140	0	1	0	1	0	1	0	1	-	-	0	0	1	1	1	0	0	0	1	0	0	0	0	0	-	1	0	0	1	0	0	1	0	-	0	0	0	0	0	1	0	0	0	0	0	0
3543114	TGCAGCTCGAATTGGGCCTTCCAACATGTTTCAAATGCAATTTCTGAACTATTCCAAATGGCCAAAAAT	2	141.053	1	0	1	0	1	0	-	0	0	0	1	1	0	0	0	1	1	1	0	1	1	1	1	1	0	0	1	1	1	1	1	0	1	0	1	0	1	1	1	0	-	1	1	-	1	1
3547026	TGCAGAGGAACTCCTCTGATCAGGGTTTTTTTTCCTTTTTATTGCCAAAACTACTGGGAGGGTTGAGAA	2	141.053	1	0	1	0	1	0	1	0	0	0	1	1	0	0	0	1	1	1	0	1	1	1	1	1	0	0	1	1	0	-	1	0	1	0	1	0	1	1	1	0	1	1	1	1	1	-
3547692	TGCAGCAGTTGATCTTTTGGGATACAGGGTTCACTGATTCTGATTGATTTGTTGTCGGAAGAATTTACT	2	141.053	1	0	1	0	-	0	1	0	0	0	1	1	0	0	0	1	1	-	0	1	1	1	1	1	0	0	1	1	-	0	1	0	1	0	1	0	1	1	1	0	1	1	1	-	1	1
3541515	TGCAGTTGACATTATAACTTATAAGTAGATGCATCATTGTAACAATATTCAAACATTGTGATGATGATG	2	143.158	1	0	0	0	1	0	1	0	0	0	1	1	0	0	0	1	1	1	0	1	1	1	1	1	0	0	1	1	-	1	1	0	1	0	1	0	1	1	1	0	-	1	-	-	1	1
3547710	TGCAGTTCGCAGCAGAGAAGACAGTATCACAAGAGAACTACATCGCAGCCTTCCATTGACGGAGCTCTC	2	143.158	0	1	-	-	-	1	0	1	1	1	0	0	1	1	1	0	0	0	1	0	0	0	0	0	1	1	0	0	-	0	0	1	0	1	0	1	0	0	0	1	0	0	0	0	0	0
3549148	TGCAGGGAACTCATATGTGTAGTTTGTTTGTGTCAATCTCTATTTACAGATCGGAAGAGCGGTTCAGCA	2	143.86	1	0	0	0	1	0	1	0	0	0	-	1	0	0	0	1	1	1	0	1	1	1	1	1	0	0	1	1	1	0	1	0	1	0	1	1	-	-	1	0	1	1	1	1	-	1
3547081	TGCAGGTTTTTTTTCAGAATTAGTTATCAGTTTGGAAATTACAGATCGGAAGAGCGGTTCAGCAGGAAT	2	144.21	0	1	1	1	-	1	0	1	1	1	0	0	1	1	1	0	0	0	1	0	0	0	0	0	1	1	0	0	1	0	0	1	0	1	0	0	0	0	0	1	0	0	0	0	0	0
3548889	TGCAGAAGTTGTCTCATTTCGTAGGCAAGTTTTACTGCTAGGATATTACAGATCGGAAGAGCGGTTCAG	2	144.21	0	-	1	1	1	1	0	1	1	1	0	0	1	1	1	0	0	0	1	0	0	0	0	0	1	-	0	0	1	0	0	1	0	1	0	0	0	0	0	-	0	0	0	0	0	0
3549072	TGCAGAGAACAAACAAAATCGATCACCTAACAATCCACAAAACGGAAATCGAATACAAATTGATGGAAA	2	144.21	0	1	1	1	0	1	0	1	1	1	0	0	1	-	1	0	0	0	1	0	0	0	0	0	1	1	0	0	1	0	0	1	0	1	0	0	0	0	0	1	0	0	0	0	0	0
3544068	TGCAGCCCTAAACCTCTATTTCAAATCCTTATCTTTTACAGATCGGAAGAGCGGTTCAGCAGGAATGCC	2	145.263	1	0	0	0	1	0	1	0	0	0	1	1	0	0	0	1	1	1	0	1	1	1	1	1	0	0	1	1	-	1	1	-	1	0	1	0	1	1	1	0	1	1	1	1	1	1
3547269	TGCAGTTTCCTATTGACACACAATATATAACTAACTTACAGATCGGAAGAGCGGTTCAGCAGGAATGCC	2	145.263	1	0	0	0	-	0	1	0	0	0	1	1	0	0	0	1	0	1	0	1	1	1	1	1	0	0	-	1	1	1	1	0	1	0	-	0	-	1	1	0	-	1	1	1	1	1
3547600	TGCAGACAAATTGCAGCCCTAAACCTCTATTTCAAATCCTTATCTTTTACAGATCGGAAGAGCGGTTCA	2	145.263	0	1	1	-	-	1	0	1	1	1	0	0	1	1	1	0	0	0	1	0	0	0	0	0	1	1	0	0	1	0	0	-	0	1	0	-	0	0	0	1	0	0	0	0	0	0
3551610	TGCAGGATTTTGCTCTTTTTCTTTTGTCTGAAATACATTAGGTAAACAATTATAGATATCAAGCTGTTC	2	145.263	1	0	0	0	1	0	1	0	0	0	1	1	0	0	0	1	-	1	0	1	1	1	1	1	0	0	-	1	1	-	1	0	1	0	1	0	1	1	1	0	1	1	1	1	-	1
3552751	TGCAGGCTTCTGGAGAAAACGCACGAACAAGGTAGACCATAGTTTGACATACATTACAGATCGGAAGAG	2	145.263	1	0	0	0	1	0	1	0	0	0	1	1	0	0	0	1	1	1	0	1	1	1	1	1	0	0	1	-	-	1	1	0	1	0	-	0	1	1	1	0	1	-	1	1	1	1
3536229	TGCAGTGAAAGCGGAAATTCCAATATAAACCAATAAGATTTCCGACTAAAGTTTGCGGTTCTAAATTAT	2	147.368	1	0	0	0	-	0	1	0	0	0	1	1	0	0	0	1	1	1	0	1	1	1	1	1	0	0	1	1	-	1	1	0	1	0	1	1	-	1	1	0	1	1	1	1	1	1
3547693	TGCAGAAAAGTAACAAATATATGTTTGTAGAATGCTAAAAATTGCTGTTTTTCCTTGACAAAAGAATGA	2	147.368	0	1	0	1	0	-	0	1	1	1	0	0	1	1	1	0	0	0	1	0	0	0	0	0	1	1	0	0	-	0	0	1	0	1	0	0	0	0	0	1	0	0	0	0	0	0
3550164	TGCAGAATGAAGATTACCTTCTTCTAGCCACTTCACATGGTTTTCTCTAAACTCAAGGTGCTTTATTCG	2	148.421	0	1	0	1	0	1	0	1	1	-	0	0	1	1	1	0	0	0	-	0	0	0	0	0	-	1	0	0	1	0	0	1	0	-	0	0	0	0	0	1	0	0	0	0	0	0
3552907	TGCAGCCATGGGCCTCTGAAATGTGGTTATGCCTGCATCTGTGAATTACAGATCGGAAGAGCGGTTCAG	2	148.421	0	1	0	-	0	1	0	1	-	1	0	0	1	1	1	0	0	0	1	0	0	0	0	0	-	1	0	0	1	0	0	1	0	1	0	0	0	0	0	1	0	0	0	0	0	0
3546475	TGCAGGAGAGAGCTACCACACCAGGCAACCTTCCAAAATTTGATAGTAGTGTCATTGCATACCAGCCAA	2	149.474	0	1	0	1	0	1	0	1	1	1	0	0	1	-	1	0	0	0	1	0	0	0	0	0	1	1	0	0	1	0	0	1	0	1	0	-	0	0	0	1	0	0	0	0	0	0
3550590	TGCAGGATACAAACATGAAAACACTTGAAACTCACTTTATTACAGATCGGAAGAGCGGTTCAGCAGGAA	2	149.474	0	1	0	1	0	1	0	1	1	1	0	0	-	1	1	0	0	0	1	0	0	0	0	0	1	1	0	-	1	0	0	1	0	1	0	1	0	0	0	1	0	0	0	0	0	0
3539499	TGCAGTAGATTTAGCGTTATGATATTGAATACAAGTTTTTCAATATTGGTGATTTGATTCTAGGATGAG	2	150.526	0	1	0	1	0	1	0	1	0	1	0	0	1	1	-	0	0	0	1	0	0	0	0	0	1	1	0	0	-	0	0	1	0	1	0	1	0	0	0	1	0	0	0	0	0	0
3544491	TGCAGTAGATTTAGCGTTGTGATATTGAATACAAGTTTTTTGATATTGGTGATTTGATTCTAGGATGAG	2	150.526	1	0	1	0	1	0	1	0	1	0	1	1	0	0	0	1	1	1	0	1	1	1	1	1	0	0	1	1	-	1	1	0	1	0	1	0	1	1	1	0	1	1	-	1	1	1
3546052	TGCAGAGCTTTTGAGGTATGCATTATTCCTTTCTAAGATAATTGGTTGAAGTGTGCTGATTGACAATGT	2	150.526	1	0	1	0	-	0	1	0	1	0	1	1	0	0	0	1	1	1	0	1	1	1	1	1	0	0	-	1	-	-	1	0	1	0	1	0	-	1	1	0	1	1	1	1	1	-
3547168	TGCAGAATATCAGTTGGGGATCATGCACAAATTTCTCATTTATTTGCACTTATTACAGATCGGAAGAGC	2	150.526	0	1	0	1	0	1	0	1	0	1	0	0	1	1	1	0	0	0	1	0	0	0	0	0	1	1	0	0	1	0	0	1	0	1	0	1	0	0	0	1	0	0	0	0	0	0
3547249	TGCAGATAAGGTTCGAAATAGATACTTCAATTCAACCACTATCTGTATATTGTATATAGATGTATATCA	2	150.526	0	1	0	1	0	1	0	1	0	1	0	0	1	1	1	0	0	0	1	0	0	0	0	0	1	1	0	0	1	0	0	1	0	1	0	1	0	0	0	1	0	0	0	0	0	0
3551759	TGCAGAATATCAGTTGGGGATCATGCACAAATATCTCATTTATTTTGCACTTATTACAGATCGGAAGAG	2	150.526	1	0	1	0	-	0	1	0	-	0	1	1	0	0	0	1	-	1	0	1	1	1	1	1	0	0	1	1	-	1	1	0	1	0	1	0	1	1	1	0	1	1	1	1	1	-
3551427	TGCAGAAAGTCAAGTTCCCTCATTATGTATTCTAAATTTCACCGCGAGAACGAGACAGGTACAATTGAC	2	151.316	1	0	1	0	-	0	1	0	1	0	1	1	0	0	0	1	1	1	0	-	1	1	1	1	0	0	1	1	0	1	1	0	1	0	1	1	1	1	1	0	1	1	1	1	-	1
3541636	TGCAGAAACTCCAGGATTGTATTCAATCACTCTATCCACTAGAAGAAATGGAAACCTAAACAGAAACAC	2	151.579	0	1	0	1	0	-	0	1	0	1	0	0	1	1	1	0	0	0	1	0	0	0	0	0	1	1	0	0	-	0	0	1	0	1	0	0	0	0	0	1	0	0	0	0	0	0
3543636	TGCAGCCTCACTAATGCAAAAATGTTACTCATTCCTCCGAGCCACAATGAACGGTTACAGATCGGAAGA	2	151.579	1	0	1	0	1	0	1	0	-	0	1	-	0	0	0	1	1	1	0	1	1	-	-	1	0	0	1	1	1	1	1	0	1	0	-	1	1	1	1	0	1	1	1	1	1	1
3543689	TGCAGATCAGAGAAATTATTGATGTATCAGTCTTCTATCCAACCCATCATTGACATTTCTCCTAAAAGT	2	151.579	0	1	0	1	0	-	0	1	0	1	0	0	1	1	1	0	0	0	1	0	0	0	0	0	1	1	0	0	1	0	0	1	0	1	0	0	0	0	0	1	0	0	0	0	0	0
3544087	TGCAGAGGATGTGATTGTTAGCCAAATGACTCCACACATAAGCAAATGGGAGATGTGGATTGTTTTTAT	2	151.579	0	1	0	1	0	1	0	1	0	1	0	0	1	1	1	0	0	0	1	0	0	0	0	0	1	1	0	0	1	0	0	1	0	1	0	0	0	0	0	1	0	0	0	0	0	0
3544522	TGCAGGCTAGTTGGCGACATCAAGAATTTCAATCAAAGCTCTTAGTTGTAATACACTGTTGTGGGTGTT	2	151.579	0	1	0	-	0	1	0	1	0	1	0	0	1	1	1	0	0	0	1	0	0	0	0	0	1	1	0	0	1	0	0	1	0	1	0	0	0	0	0	1	0	0	0	0	0	0
3545084	TGCAGCCTCACTAATGCAAAAATGTTACTCATTCCGACCCACAATGAAGGGTTACAGATCGGAAGAGCG	2	151.579	0	1	0	1	0	1	0	1	0	1	0	0	1	1	1	0	0	0	1	0	0	0	0	0	1	1	0	0	-	0	0	1	0	-	0	0	0	0	0	1	0	0	0	0	0	0
3545782	TGCAGAATTTTCCTTATAGAAGACTACTCTCTCTGTACTCACCAATTCTTGCACAGAATTAGCATTCTT	2	151.579	0	1	0	1	0	1	0	1	0	1	0	0	1	1	1	0	0	0	1	0	0	0	0	0	1	1	0	0	-	0	0	1	0	1	0	0	0	0	0	-	0	0	0	0	0	0
3546234	TGCAGAATTATTGAAAGCTAGTAATTGTTTTGGGTTACAGATCGGAAGAGCGGTTCAGCAGGAATGCCG	2	151.579	0	1	0	1	0	-	0	1	0	1	0	0	1	1	-	0	0	0	1	0	0	0	0	0	1	1	0	0	1	0	0	1	0	1	0	0	0	0	0	1	0	0	0	0	0	0
3546289	TGCAGTCAAAAAGCAACAGATAAAGTTATTGAAGTTTGATGAGAAAGACAATAGTCATGTATATATGCA	2	151.579	0	1	0	1	0	1	0	1	0	1	0	0	1	-	1	0	0	0	1	0	0	0	0	0	1	1	0	0	1	0	0	1	0	1	0	0	0	0	0	1	0	0	0	0	0	0
3547060	TGCAGAGCTTTTGAGGTATGCATTATTCCTTTCTAAGATGATTGTTTGTGGTGTGCTGATTGTTGGAAA	2	151.579	0	1	0	-	0	1	0	1	0	1	0	0	1	-	1	0	0	0	1	0	0	0	0	0	1	1	0	0	-	0	0	1	0	1	0	0	0	0	0	-	0	0	0	0	0	0
3547727	TGCAGCTGCAAACATACGAGCTGTTTCATTAGGCATACCTCTACACATTATTTTTGAAGCTAAAGGCAT	2	151.579	0	1	0	1	0	1	0	1	0	1	0	0	1	1	1	0	0	0	1	0	0	0	0	0	1	1	0	0	1	0	0	1	0	1	0	0	0	0	0	1	0	0	0	0	0	0
3548043	TGCAGTTTCTTTTCTCTCAGAATCAGGCCCTATGATAGAGCTCTGATACCTCAGCTCACTCAGAGTTCC	2	151.579	0	1	0	1	0	1	0	1	0	1	0	0	1	1	1	0	0	0	1	0	0	0	0	0	1	1	0	0	1	0	0	1	0	1	0	0	0	0	0	1	0	0	0	0	0	0
3549333	TGCAGAAGAAGCTGATAGATCCAATAAGGATGGTTACAGATCGGAAGAGCGGTTCAGCAGGAATGCCGA	2	151.579	0	1	0	-	0	1	0	1	0	1	0	0	1	-	1	0	0	0	1	0	0	0	0	0	1	1	0	0	1	0	0	1	0	1	0	0	0	0	0	1	0	0	0	0	0	0
3549460	TGCAGCCTTCTCTATGCATCTAAAAGTCATGCAACCTAATGTTTCCATTTTATTTTATTTCTCCTTTCA	2	151.579	1	0	1	0	1	0	-	0	1	0	-	1	0	0	0	1	1	1	0	-	1	1	1	1	0	0	1	1	1	-	1	0	1	0	-	1	1	1	1	0	1	1	1	1	1	1
3550496	TGCAGCCAATTGTATTCTACAATACAGTAATGCCATTACATGTTGATTTTATTTTAGAAAATAAAGTAA	2	151.579	0	1	0	-	0	1	0	1	0	1	0	0	1	1	1	0	0	0	1	0	0	0	0	0	1	1	0	0	-	0	0	1	0	1	0	0	0	0	0	1	0	0	0	0	0	0
3551852	TGCAGCACCTCCAGCAGCTCCACCAATGATAGATTTTTACAGATCGGAAGAGCGGTTCAGCAGGAATGC	2	151.579	0	1	0	1	0	1	0	-	0	1	0	0	1	1	1	0	0	0	1	0	0	0	0	0	1	1	0	0	1	0	0	1	0	1	0	0	0	0	0	1	0	0	0	0	0	0
3553256	TGCAGTTTTAGCAATAAGTGATCCACCTGAAGTGATATCAAGTGGTAACTTCAGTTGTTATAAAAGATC	2	151.579	0	1	0	1	0	1	0	1	0	1	0	0	1	1	1	0	0	0	1	0	0	0	0	0	1	1	0	0	-	0	0	1	0	1	0	0	0	0	0	1	0	0	0	-	0	0
3564492	TGCAGCCAATTGTATTCTACAATACAGTAATGCCATTACATGTTGATTTTACTTTTAGAAAATAAAGTA	2	151.579	1	0	-	0	1	0	1	0	1	0	1	1	0	0	0	1	1	1	0	-	1	-	1	1	0	0	1	1	-	1	1	0	1	0	1	1	1	1	1	0	-	1	1	1	1	1
3551918	TGCAGAATGAAGATTACCTTCTTCTAGCCACTTCACATGGTTTTCTCTAAACTCAAGGTGTTTTACAGA	2	152.632	1	0	1	0	1	0	1	0	0	0	1	1	0	0	0	1	1	1	0	-	1	1	-	1	0	0	1	1	0	1	1	0	1	0	1	1	1	1	1	0	1	1	1	1	1	1
3553279	TGCAGCCACAACACCATCACTCCTGGGTTTTCCACTGTACCAAGAATTGTGTATGTTTTTCTTCTCCTT	2	152.632	1	0	1	0	1	0	1	0	0	0	1	1	-	0	0	1	1	1	0	1	1	1	1	1	0	0	1	1	-	1	1	0	1	0	1	1	1	-	1	0	1	1	1	1	1	1
SQEX_SNP1		2	153.4	-	1	1	-	0	1	-	-	0	1	0	0	-	1	1	-	-	0	1	0	0	-	0	-	1	1	0	0	-	0	0	1	-	1	0	0	-	0	0	1	-	0	0	-	0	-
3542793	TGCAGCCAAATCCATTCTAGCAGGTAAACTACATCTGAATATTAGAAATTTACAGATCGGAAGAGCGGT	2	153.684	1	0	0	0	-	0	1	0	1	0	1	1	0	0	0	1	1	1	0	1	1	-	1	1	0	0	1	1	-	-	1	0	1	0	1	1	1	1	1	0	-	1	-	1	1	1
3549250	TGCAGCCAAATCCATTCTAGCAGGTAAACTACTTTTGAATATTAGAAATTTACAGATCGGAAGAGCGGT	2	153.684	0	1	-	1	-	-	0	1	0	1	0	0	1	1	1	0	0	0	1	0	0	0	0	0	1	1	0	0	1	0	0	1	0	1	0	0	0	0	0	1	0	0	0	0	0	0
3549776	TGCAGCTTCCTCAGGAGTCTTGGTATAGTGCTGATCTTTGAAAAGCACATCGACGGAATCACAATCAGA	2	153.684	1	0	0	0	1	0	1	0	1	0	1	1	0	0	0	1	1	1	0	1	1	1	1	1	0	0	1	1	1	1	1	0	1	0	1	1	-	1	1	0	1	1	1	1	1	1
3544269	TGCAGGTTATTGCAGTGTGCTTGCTGCTTTGCAGCCGGTGACATTGCTACGGTTGGAATTTGTCGCTGC	2	155.789	1	0	0	0	1	0	1	0	1	0	1	1	0	0	0	1	1	1	0	1	1	1	1	1	-	0	1	1	0	1	1	0	1	0	1	1	-	1	1	0	1	1	-	1	1	1
3553077	TGCAGCAGTGTTCAGTAGATGACACTTGAAGTGGTGTATTTGGCAATGGAATTTACAGATCGGAAGAGC	2	155.789	0	1	1	1	0	-	0	1	0	1	0	0	1	-	-	0	0	0	1	0	0	0	0	0	0	-	0	0	1	0	0	1	0	1	0	1	0	0	0	1	0	0	0	0	0	0
3563963	TGCAGACAAAGTTTTGAATTGGCAAACCACTCCAACCAAATAAGATTACAGATCGGAAGAGCGGTTCAG	2	155.789	1	1	0	1	-	1	1	1	1	0	1	1	1	1	1	1	1	1	1	1	1	0	1	1	1	1	1	1	1	0	1	1	1	1	1	-	1	1	1	1	1	1	-	1	1	1
3543961	TGCAGGTCCTTGCGAAACCAACAGTTATGATGACGAAGGTGAGGTTGCACCGCGACTTTTCTTCTCCTA	2	157.895	1	0	0	0	1	0	1	0	1	0	1	1	0	0	0	1	1	1	0	-	1	1	1	1	1	0	1	1	1	1	1	0	1	0	1	0	1	1	1	0	1	1	1	1	1	1
3549290	TGCAGTAGCAGGTAAGGTACTTCTTTTTTTCAATTTCCTCTGTTTGAACCATGATTGAGACTCAACAAC	2	157.895	1	0	0	0	1	0	1	0	1	0	1	1	0	0	0	1	-	1	0	1	1	1	1	1	1	0	1	1	-	1	1	0	1	0	1	0	1	1	1	0	1	1	1	1	1	1
3535837	TGCAGTCCCCATGTTAGCCTCTTGATTATTCCTAATTACAGATCGGAAGAGCGGTTCAGCAGGAATGCC	2	158.947	1	1	0	0	1	0	1	0	1	0	1	1	0	0	0	1	-	0	0	1	1	1	1	1	1	0	-	1	-	1	1	0	1	0	1	0	1	1	1	0	-	1	1	1	-	1
3541981	TGCAGAATCCAAAGGCAGCAGACACAAAGTGAAATTGAATCCAAATGCATTTTCATTCAAAAATTACAG	2	158.947	-	0	0	0	1	0	1	0	1	0	1	1	0	0	0	1	1	0	0	1	-	1	1	1	1	0	1	1	0	1	1	0	1	0	1	0	-	1	1	0	1	1	-	1	1	1
3543429	TGCAGAAGCAAACACACATTGAAGTAAATTGTGAAGCACAGGGACACATTACAGATCGGAAGAGCGGTT	2	158.947	0	0	1	-	-	1	0	1	0	1	0	0	1	1	1	0	0	1	1	0	0	0	0	0	0	1	0	0	-	0	0	1	0	1	0	1	0	0	0	1	0	0	0	0	0	0
3546272	TGCAGAAAAAATTCTCTAATGCTTGTTTTGACGAGATTTAGTGAAGCTACTACACATTGAAGCTTCTCC	2	158.947	1	1	0	0	1	0	1	0	1	0	-	1	0	0	0	1	1	0	0	1	1	1	1	1	1	0	1	1	-	1	1	0	1	0	1	0	1	1	1	0	1	1	1	1	1	1
3547527	TGCAGTGCTCCATATCATAAAGTTTTGTTTTATTGAAAGAAGAAAATTTTGGTATTATAGGTTACAGAT	2	158.947	0	0	1	1	-	1	0	1	0	1	0	0	1	1	1	0	0	-	1	0	0	0	0	0	0	1	0	0	1	0	0	1	0	1	0	0	0	0	0	1	0	0	0	0	0	0
3548415	TGCAGAAGCTAATGATGAAGTGGATGATCCAGGTGCTCTGGCCGCAGCTGGTCGCTTACGTGCTATTAG	2	158.947	1	1	0	0	1	0	1	0	1	-	1	1	0	0	0	1	1	0	0	1	1	1	1	1	1	0	1	1	-	1	1	0	1	0	1	-	1	1	1	0	1	1	1	1	1	1
3549147	TGCAGAATGTACAATCCGTAATAAATTATTACCCCGACCAACTAATTTATCCAAGGAAAGTTTATTCTA	2	158.947	1	1	0	0	1	0	1	0	1	0	1	1	0	0	0	1	1	0	0	1	1	1	1	1	1	0	-	1	-	-	1	0	1	0	1	0	1	1	1	0	1	1	1	1	1	1
3549435	TGCAGGGGCATCAAAGTGCTAAAATGGTCTGTACAACCCTGTGGAAAAATTGGCAGGGAAGGGATCGGG	2	158.947	0	0	1	1	-	1	0	1	0	1	0	0	1	1	1	0	0	-	1	0	0	0	0	0	0	1	0	0	1	0	0	0	0	1	0	0	0	0	0	1	0	0	0	0	0	0
3550908	TGCAGCAGCTTGACTTCTTCATAGATGGCGGCCTTCTCGAGCCTCACAGCAGTCTTAGCAGCTCCAATA	2	158.947	1	1	0	0	1	0	1	0	1	0	1	1	0	0	0	1	1	0	0	1	1	1	1	1	1	0	1	1	0	1	1	0	1	0	1	0	1	0	1	0	1	1	1	1	1	1
3550909	TGCAGAAGCAAACACACATTGAAGTAAACTGTGTAGCACAGGCACACATTACAGATCGGAAGAGCGGTT	2	158.947	1	1	0	0	1	0	1	0	1	0	1	1	0	0	0	1	1	0	0	-	-	1	1	1	1	0	1	1	0	1	1	0	-	0	1	0	1	1	1	0	1	1	1	1	1	1
3552432	TGCAGCTTTGTTTTCCAAGTCTTCCTAATGCTTAGTGGTAGCGTGGTGAGGAAACACCATGCCGTCAGC	2	158.947	1	-	0	0	1	0	1	0	1	0	1	1	0	0	0	1	-	0	0	1	1	1	1	1	1	0	1	1	-	1	1	0	1	0	1	0	1	1	1	0	1	1	1	1	1	1
3542238	TGCAGTTCCACTACACGCGGAACATTTTACAGATCAGAAGAGCGGTTCAGCAGGAATGCCGAGACCGAT	2	158.947	1	0	-	0	1	0	1	0	1	0	1	1	0	0	0	1	1	1	0	1	1	1	1	1	0	0	1	1	-	1	1	0	1	0	1	0	1	-	1	0	1	1	1	1	1	1
3544577	TGCAGTTTGTTTGTTTTTTGAGAACTTGGTATGATAATTGTATGAGTTCAGATTTTGCTACAAGTTATA	2	158.947	1	0	-	0	1	0	1	0	1	0	1	1	0	0	0	1	1	1	0	1	1	1	1	1	0	0	1	1	-	1	1	0	1	0	1	0	1	1	1	0	1	1	1	1	1	1
3544782	TGCAGTGATTGCTGAGACCGGTGCAAATTAGTTACAGATCGGAAGAACGGTTCAGCAGGAATGCCGAGA	2	160	1	0	0	0	1	0	1	0	1	0	1	1	0	0	0	1	1	0	0	1	1	1	1	1	1	0	1	1	-	1	1	0	1	0	1	1	1	1	1	0	1	1	1	1	1	1
Htrans_SNP2		2	160	-	1	1	-	0	1	-	-	0	1	0	0	-	1	1	-	-	1	1	0	0	-	0	-	0	1	0	0	-	0	0	1	-	1	0	0	-	0	0	1	-	0	0	-	0	-
3551579	TGCAGTAGTAGGAATACGTTCAATTTGAGAAATTGGAACAAGTGCATCTTGAGTAGTTGGAACAAGTGC	2	160	1	0	0	0	1	0	1	0	1	0	1	1	0	0	0	-	1	-	0	1	-	1	1	1	0	0	-	1	1	1	1	0	1	0	1	0	1	1	1	0	1	1	1	1	1	-
3551921	TGCAGAATTTTCCTTATAGAAGACTACTCTCTCTGTGCTCACCAATTTTTGCACAGAATTACCATTCTT	2	160	1	0	0	0	1	0	1	0	1	0	1	1	0	0	0	1	-	1	0	1	1	1	1	1	0	0	1	-	1	1	1	0	1	0	1	0	1	-	1	0	1	1	1	1	1	1
3544560	TGCAGTGATGTAGCAGAAGGTATGAAAGAAGGAGAAGACCTGTAGAACCAAAATTGCAACATCCAGAAA	2	162.105	0	0	0	-	0	1	0	1	0	1	0	0	1	1	1	0	0	1	1	0	0	0	0	0	0	1	0	0	1	0	0	1	0	1	0	1	0	0	0	1	0	0	0	0	0	0
3550260	TGCAGAGGCCAATATTGTGACAATTATTACTAATATTTACAGATCGGAAGAGCGGTTCAGCAGGAATGC	2	162.105	0	0	0	1	0	-	0	1	0	1	0	0	1	1	1	0	0	-	1	0	0	0	0	0	0	-	0	0	-	0	0	1	0	1	0	1	0	0	0	1	0	0	0	0	0	0
Ptrans_SNP1		2	162.105	-	0	0	-	0	1	-	-	0	1	0	0	-	1	1	-	-	1	1	0	0	-	0	-	0	1	0	0	-	0	0	1	-	1	0	1	-	0	0	1	-	0	0	-	0	-
3569954	TGCAGGTACTGATACTACATACACAGTTCTAGAATGGGCAATGACAGAGCTGTTACAGATCGGAAGAGC	2	162.105	0	0	0	1	0	-	0	1	0	1	0	0	1	1	1	0	0	1	1	0	0	0	0	0	0	-	0	0	1	0	0	1	0	-	0	1	0	0	0	1	0	0	0	0	0	0
3541045	TGCAGGAAGAAACCTCGTGAAAAAGTCTTGTGAAATATTTGTTTTACAGATCGGAAGAGCGGTTCAGCA	2	165.263	0	1	0	1	0	1	0	1	0	1	0	0	1	1	-	0	0	0	1	0	0	0	0	0	0	1	0	0	1	0	0	1	0	1	0	0	0	0	0	1	0	0	0	0	0	0
3548194	TGCAGCTTATAAACATAGGCAGCTTGTTTTGAACAAACTTTTAGCTACTTCCCATATTACACCCAACGC	2	165.263	0	1	0	-	0	1	0	1	0	1	0	0	1	1	1	0	0	1	-	0	0	0	0	0	0	1	0	0	1	0	0	1	0	1	0	0	0	0	0	1	0	0	0	0	0	0
3544570	TGCAGTGGAACAATAGAGGTCATTCATTACACTGAAATTACAGATCGGAAGAGCGGTTCAGCAGGAATG	2	165.848	1	1	1	0	1	0	1	0	1	0	1	1	0	0	0	1	1	0	0	1	-	-	1	1	1	0	-	1	-	1	1	0	1	0	1	1	1	1	1	0	1	1	1	1	-	1
3545158	TGCAGAAGGACATTATGTTGATATGAAGTATACCAAACACTAATTCTCATCTTACAGATCGGAAGAGCG	2	165.848	1	1	1	0	1	0	1	0	1	0	1	1	0	0	0	1	1	0	0	1	1	-	1	1	1	0	1	1	-	1	1	0	1	0	1	1	1	-	1	0	1	1	1	1	1	1
3545655	TGCAGTGATGTAGCAGAAGGTATGAAAGAAGGAGAAGACCCGGAGAACCAAAATTGCAACATCCAAAAA	2	165.848	1	1	1	0	1	0	1	0	1	0	1	1	0	0	0	1	-	0	0	1	1	1	1	1	1	0	1	1	-	1	1	0	1	0	1	0	-	1	1	0	1	1	1	1	1	1
3546596	TGCAGAAGACGTAATTATAAAAAATTATATTTCCAAAAACAAAGCCGCAAAAGACATGTCAATTACAGA	2	165.848	1	1	1	0	1	0	1	0	1	0	1	1	0	0	0	-	1	0	0	1	1	-	1	1	1	0	1	1	-	1	1	0	1	0	1	1	-	1	1	0	1	1	-	1	1	1
3549876	TGCAGCCACTCACCCTTTGGTACATGACTTTTCATCCAACACTTCTCTTAGTCGAGAAGAGACTATGGC	2	165.848	1	1	1	0	-	0	1	0	1	0	-	1	0	0	0	1	1	0	0	1	1	1	1	1	1	0	1	1	1	1	1	0	1	0	-	1	1	1	1	0	1	1	1	-	1	1
3566129	TGCAGTTCCATTTTACCACCATGGTTGTAATTCATTTTCAGTACTGATATGGTTTGACGAATGCTTACA	2	165.848	-	1	-	0	1	0	1	0	1	0	1	1	0	0	0	1	1	0	0	1	1	1	1	1	1	0	-	1	-	1	1	-	1	0	1	1	1	1	1	0	1	1	1	1	1	1
3567274	TGCAGGCCATGCATGGCCTTTCATAAACCGCAAGATCTAGTAAAACACATCACACAGTAATAATCTCAT	2	165.848	1	1	1	0	-	0	1	0	1	0	1	1	0	0	0	1	1	0	0	1	1	-	1	1	1	0	1	1	-	1	1	0	-	0	-	1	1	1	1	0	1	1	1	1	-	1
3550359	TGCAGTTAGTGATCTTAGTCGTTGATCAAGATCAGCCGATTACAGATCGGAAGAGCGGTTCAGCAGGAA	2	166.316	1	1	1	0	1	0	1	0	1	0	1	1	0	0	0	1	1	0	0	-	1	1	1	1	1	0	1	1	-	-	1	1	1	0	1	1	1	1	1	0	-	1	1	1	1	1
3542126	TGCAGAGTGCAGAGTAATTCTGATTCCATCTATTTCAAAATCTGGTGAGAATTCCTTACATGGAACTAA	2	167.368	0	0	0	1	0	1	0	1	0	1	0	0	-	1	1	0	0	-	1	0	0	0	0	0	0	1	0	0	1	0	0	1	0	1	0	0	0	0	0	1	0	0	0	0	0	0
3543285	TGCAGAAGCTGATGATGAAGTGGATAATCCAGGTGCTCTGGCCGCAGTTGGTCGCTTACGTGCTATTAG	2	167.368	0	0	0	-	0	1	0	1	0	1	0	0	1	1	1	0	0	1	1	0	0	0	0	0	0	1	0	0	1	0	0	1	0	1	0	0	0	0	0	1	0	0	0	0	0	0
3543458	TGCAGTAGATTCACGAGTCGCAGCGTGTTATATTAGTGGCTTTGTCATGTGTTTACAGATCGGAAGAGC	2	167.368	0	0	0	1	0	-	0	1	0	1	0	0	-	1	1	0	0	1	1	0	0	0	0	0	0	1	0	0	1	0	0	1	0	1	0	0	0	0	0	1	0	0	0	0	0	0
3543675	TGCAGAAGATGTAATTATAAAAAATTATATTTCCAAAAACAAAGCCGCAGAAGACATGTCAATTACAGA	2	167.368	0	0	0	1	0	1	0	1	0	1	0	0	1	1	1	0	0	-	1	0	0	0	0	0	0	-	0	0	1	0	0	1	0	1	0	0	0	0	0	1	0	0	0	0	0	0
3545589	TGCAGTGAAGCTCTATAGGATTATTGATTTTGTATATTGCTGCTTTATAATTGTGATTGGGAGAAATAA	2	167.368	0	0	0	1	0	1	0	1	0	1	0	0	1	1	1	0	0	1	1	0	0	0	0	0	0	1	0	0	-	0	0	1	0	1	0	0	0	0	0	1	0	0	0	0	0	0
3546204	TGCAGAAGCATTTCAAAATCACCTTCAAATACAATAACAGATGACTTTCAAAACCTTCTTTACAGATCG	2	167.368	0	0	0	1	0	1	0	1	0	1	0	0	1	1	1	0	0	1	1	0	0	0	0	0	0	1	0	0	1	0	0	1	0	1	0	0	0	0	0	1	0	0	0	0	0	0
3546664	TGCAGAGTGCAGAGTAATTCTGATTCCATCTATTTCAAAATCTGGTGAGAATTCCTTACATGGACTAAC	2	167.368	1	1	1	0	1	0	1	0	1	0	1	1	0	0	0	1	1	0	0	1	1	1	1	1	1	0	-	1	0	0	1	0	1	0	1	1	1	1	1	0	1	1	1	1	1	1
3547806	TGCAGTGCTGTTTCCTGGTGTGGAAAACTAAATGCAGTAGCTTGTGCCGCCGAAACATGTGCCAGAATT	2	167.368	0	0	0	1	0	1	0	1	0	1	0	0	1	1	1	0	0	-	1	0	0	0	0	0	0	1	0	0	1	0	0	1	0	-	0	0	0	0	0	1	0	0	0	0	0	0
3549843	TGCAGTTGTAGCCTGGAAAGGATTTCCAGCACCCAATGATGGTTTTTCTTGGGTAATCTATGGTTGTTT	2	167.368	1	-	1	0	1	0	1	0	1	0	1	1	0	0	0	1	1	0	0	1	1	1	1	1	1	0	1	1	-	-	1	0	-	0	1	1	1	1	1	0	1	1	1	1	1	1
3550289	TGCAGAACAAGGTGACTAACATTTTGAGAGTAGAGATTCATGTCAGCTGGAAGTCACTTGAAATAGATT	2	167.368	0	0	0	1	0	1	0	1	0	1	0	0	1	1	1	0	0	1	1	0	0	0	0	0	0	1	0	0	1	0	0	1	0	1	0	-	0	0	0	1	0	0	0	0	0	0
3550964	TGCAGCAAACATGTCCTACATGTAGAGGGAAAAAGCACAATTACAGATCGGAAGAGCGGTTCAGCAGGA	2	167.368	0	0	0	1	0	1	0	1	0	1	0	0	1	1	1	0	0	1	1	0	0	0	0	0	0	1	0	0	1	0	0	1	0	-	0	0	0	0	0	1	0	0	0	0	0	0
Dof4_SNP3		2	167.368	-	0	0	-	0	1	-	-	0	1	0	0	-	1	1	-	-	1	1	0	0	-	0	0	0	1	0	0	-	0	0	1	-	1	0	0	-	0	0	1	-	0	0	-	0	-
3551753	TGCAGAAAAATATCAATATATATAGAATATCATATATGCATTATTTAGTACTTTGAAAATTATTCACAC	2	167.368	0	0	0	1	0	1	0	1	0	1	0	0	1	-	1	0	0	1	1	0	0	0	0	0	0	1	0	0	-	0	0	1	0	-	0	0	0	0	0	1	0	0	0	0	0	0
3553151	TGCAGTGTGAACTGCATAAGCCATTGAAGCTTATGACTAACAAATCATTCATAAATTTACAGATCGGAA	2	167.368	0	0	0	-	0	1	0	-	0	0	0	0	1	1	1	0	0	-	1	0	0	0	0	0	0	1	0	0	1	0	0	1	0	1	0	0	0	0	0	1	0	0	0	0	0	0
3569648	TGCAGGCCATGCATGGCCTTGGCCCTTGTGTGTTACCCTTTCATAAACCGCAAGATCTAGTAAAACACA	2	167.368	0	0	0	1	0	1	0	1	0	1	0	0	1	1	1	0	0	1	1	0	0	0	0	0	0	1	0	0	-	0	0	1	0	1	0	0	0	0	0	1	0	0	0	0	0	0
3548499	TGCAGTCTTTACTTTTCTGCACTCCATTATTCAATTTACAGATCGGAAGAGCGGTTCAGCAGGAATGCC	2	168.421	0	0	0	-	0	1	0	1	0	1	0	0	1	1	-	0	0	1	1	0	0	0	0	0	0	1	0	0	1	0	0	0	0	1	0	0	0	0	0	1	0	0	0	0	0	0
3551915	TGCAGTTGGTGATCATAGTCGTTGATCAAGATCAGACGGTTACAGATCGGAAGAGCGGTTCAGCAGGAA	2	168.421	0	0	0	1	0	1	0	1	0	1	0	0	1	1	1	0	0	1	1	0	0	0	0	0	0	-	0	0	1	0	0	0	0	1	0	0	0	0	0	1	0	0	0	0	0	0
PlcSyn_SNP1		2	169.2	-	0	0	-	0	1	-	-	0	1	0	0	-	1	1	-	-	1	1	0	0	-	0	-	0	1	0	0	-	0	0	0	-	1	0	1	-	0	0	1	-	0	0	-	0	-
3542239	TGCAGTTGCTGAAAAGAATGATTATCCGGTTTCAGTTTTCTTTTTTACAGATCGGAAGAGCGGTTCAGC	2	169.474	1	1	1	0	1	0	1	0	1	0	1	1	0	0	0	1	1	0	0	1	1	1	1	1	1	0	1	1	-	1	1	1	1	0	1	0	1	1	1	0	1	-	-	1	1	1
3548138	TGCAGAAAAAGCAAATGTGGAAGGGATGATAAAAGTTGTTTTCAACATAGATTATGAGAATCTGGTGAC	2	169.474	1	1	1	0	1	0	1	0	1	0	1	1	0	0	0	1	1	0	0	1	1	-	1	1	1	0	1	1	-	1	1	1	1	0	-	0	1	1	1	0	1	1	1	1	1	1
3549271	TGCAGTGCATTGAGTTTGTGTGAGTCGAAGGAGAGACCTATTTACAGATCGGAAGAGCGGTTCAGCAGG	2	169.474	1	1	1	0	1	0	1	0	1	0	1	1	0	0	0	1	1	0	0	1	1	1	-	1	1	0	1	1	0	1	1	1	1	0	1	0	1	1	1	0	0	-	1	-	1	-
3550554	TGCAGGATTCAGAATAGGTCTGAACGCTTTTTTGTCATGAAGTATGCCGATGACAGGAACCACTCTTAG	2	169.474	0	0	0	1	0	1	0	1	0	1	0	0	1	1	1	0	0	1	-	0	0	0	0	0	0	1	0	0	1	0	0	0	0	1	0	1	0	0	0	1	0	0	0	0	0	0
3550800	TGCAGCCCTTACACCTCACCATTTGGACAAAAGTGGTCAATTAGCAAATTTGATTTTACAGATCGGAAG	2	169.474	1	1	1	0	1	0	1	0	1	0	1	1	0	0	0	1	1	0	0	-	1	-	1	1	1	0	1	1	-	1	1	1	1	0	1	0	1	1	1	0	-	1	1	1	1	1
3541563	TGCAGAGGTTGTCATGAGGTTCCTGTGTTTTTTGTTCAATTACAGATCGGAAGAGCGGTTCAGCAGGAA	2	171.579	1	1	0	0	1	0	1	0	1	0	1	1	0	0	0	-	1	0	0	1	1	1	1	1	1	0	1	1	1	-	1	1	1	0	1	0	-	1	1	0	1	1	1	1	1	1
3543390	TGCAGTCATCCCCGACCCAATGTCCGGCCCTAGTTATAGTTATGGGAGTTTTGCACCAGAAGGGTTACA	2	171.579	1	1	0	0	1	0	1	0	1	0	1	1	0	0	0	1	1	0	0	1	1	1	-	0	1	0	1	1	-	-	1	1	1	0	1	0	1	1	1	0	1	1	1	1	1	1
Selbin_SNP2		2	171.579	-	0	1	-	0	1	-	-	0	1	0	0	-	1	1	-	-	1	1	0	0	-	0	0	0	1	0	0	-	0	0	0	-	1	0	1	-	0	0	1	-	0	0	-	0	-
3549133	TGCAGACTACTTAGCCCGCACAATGACTAATAACATACACAAATTATACTCTATTTTCCATCAAAATTT	2	171.579	1	1	1	0	1	0	1	0	1	0	1	1	0	0	0	1	1	0	0	1	1	1	1	-	1	0	1	1	-	-	1	1	1	0	1	0	-	1	1	0	1	1	1	1	1	1
3552445	TGCAGGATATATAGAATTATAGATATATATATCATCACATTACAGATCGGAAGAGCGGTTCAGCAGGAA	2	171.579	1	1	-	0	1	0	1	0	1	0	1	1	0	0	0	1	1	0	0	-	1	1	1	1	1	0	1	1	1	1	1	1	1	0	1	0	-	-	1	0	1	1	1	1	1	1
3543391	TGCAGTTGGGTCCGCGATCTAACGTCTGTCATATGTTTATGCATCATTTCGGAAAAAATGATCACACTG	2	172.631	1	1	-	0	1	0	1	0	1	0	1	-	0	0	0	1	1	0	0	1	1	1	-	1	1	0	1	1	0	1	1	-	1	0	1	1	1	1	1	0	1	1	1	1	1	1
3546388	TGCAGCTTGACAATAATAATTGACAAGATAAACGTCACTTGTTTCGATTTTCATATTACAGATCGGAAG	2	172.631	0	0	0	1	0	-	0	1	0	1	0	0	1	1	1	0	0	1	1	0	0	0	0	0	0	1	0	0	1	0	0	0	0	1	0	0	0	0	0	1	0	0	0	0	0	0
3546409	TGCAGATGAATTCTCAAATTGTTATGTAAAACAACATCAAACTGTAGATTTACAGATCGGAAGAGCGGT	2	172.631	0	0	0	1	0	1	0	1	0	1	0	0	1	1	1	0	0	-	1	0	0	0	0	0	0	1	0	0	-	0	0	0	0	1	0	0	0	0	0	1	0	0	0	0	0	0
3546790	TGCAGAAACAATTCACCTGTAAGATCATTACTTATTCCTAAATAAAAATACAATGAAAAGAAAGAAGGG	2	172.631	1	1	1	0	1	0	1	0	1	0	1	1	0	0	0	1	1	0	0	1	1	1	1	1	1	0	1	1	-	1	-	-	1	0	1	1	1	1	1	0	1	1	1	1	-	1
3547523	TGCAGAGAGGAAGAAGAAAAAGGGGCCATGAATCTGTTGAATTACAGATCGGAAGAGCGGTTCAGCAGG	2	172.631	1	1	-	0	1	0	1	0	1	0	1	1	0	0	0	1	1	0	0	1	1	1	1	1	1	0	1	1	-	1	1	1	1	0	1	-	1	1	1	0	1	1	1	1	1	1
3549915	TGCAGAAACAATCACCTGTAAGATCATTACTTATTCCTAAATAAAAATACAATGAAAAGAAAGAAGGGA	2	172.631	0	0	0	1	0	1	0	1	0	1	0	0	1	1	-	0	0	1	1	0	0	0	0	0	0	1	0	0	1	0	0	0	0	-	0	0	0	0	0	1	0	0	0	0	0	0
3550126	TGCAGGGAATCCAGATCTCATGACCACGCACACTGATGCATCACTGCCACCACTGCTAGCTCACACACT	2	172.631	0	0	0	1	0	1	0	1	0	1	0	0	1	1	1	0	0	1	1	0	0	0	0	0	0	-	0	0	1	0	0	0	0	-	0	0	0	0	0	1	0	0	0	0	0	0
3550465	TGCAGTTGGATCCGCGATCTAAGACTATGATCGGCGTCTGTCATATGTTTATGCATCATTTCGGAAAAA	2	172.631	0	0	0	1	0	1	0	1	0	1	0	0	-	1	1	0	0	-	1	0	0	0	0	0	0	1	0	0	-	0	0	0	0	1	0	0	0	0	0	1	0	0	0	0	0	0
3552459	TGCAGAGGGCTTCTCCACCTGACGTCTCTCCAACACTTATCAATTCAATCTTGCCCGAAGCTGGAGAAT	2	172.631	0	0	0	1	0	1	0	1	0	1	0	0	-	1	1	0	0	1	1	0	0	0	0	0	0	1	0	0	1	0	0	0	0	1	0	-	0	0	0	1	0	0	0	0	0	0
3552857	TGCAGCATCAATGTCGTGGAGTACCATGTATGCCTGGTGAAATGGATGTAACATGATTATATCAGAAAA	2	172.631	0	0	0	1	0	1	0	1	0	1	0	0	1	1	1	0	0	1	-	0	0	0	0	0	0	1	0	0	1	0	0	0	0	1	0	-	0	0	0	1	0	0	0	0	0	0
3546365	TGCAGTTAGAAACAAACTTATTATATGAAACAATGCATAAAAAAGATAATCAAAGCTTTACAGATCGGA	2	174.737	1	1	1	0	1	0	1	0	1	0	1	1	0	0	0	1	1	0	0	1	1	1	1	1	1	0	1	1	-	1	1	1	1	0	1	1	1	1	1	0	1	1	1	-	1	1
3549249	TGCAGAGACCCAAGCGTCAAGTGGAACTGCTTCCGCGCATCGCTTGGGGCTAAAGAAACCACCCACCAA	2	174.737	0	0	0	1	0	1	0	1	0	1	0	0	1	1	1	0	0	1	1	0	0	0	0	0	0	1	0	0	-	0	0	0	0	1	0	0	0	0	0	1	0	0	0	0	0	0
3549919	TGCAGAAGAGAAAAGACAATAAGTTTTGAATTATAGTCCAATTCCAAACTACCAAACAAATTACAGATC	2	174.737	0	0	0	1	0	1	0	1	0	1	0	0	1	1	1	0	0	-	1	0	0	0	0	0	0	1	0	0	-	0	0	0	0	1	0	0	0	0	0	1	0	0	0	0	0	0
3550747	TGCAGATAAGGACCACCCTAACTAAATTGAGTCACTTACAAGTTATAACTGAAAATTACAGATCGGAAG	2	174.737	0	0	0	1	0	1	0	1	0	1	0	0	-	1	1	0	0	-	1	0	0	0	0	0	0	1	0	0	-	0	0	0	0	1	0	0	0	0	0	1	0	0	-	0	0	0
3551448	TGCAGTTTTTGATTTATTACTAGGGAATCACTTTTTTTTTGTTATTTACAGATCGGAAGAGCGGTTCAG	2	174.737	1	1	-	0	-	0	1	0	1	0	1	1	0	0	0	1	1	0	0	1	1	1	1	-	-	0	1	1	-	1	1	1	1	0	1	1	1	1	1	0	1	1	1	1	1	1
3545631	TGCAGACACTTTACTTTCCTGCAAGATTTACTGCATTGGATTTGAATATTACAGATCGGAAGAGCGGTT	2	176.842	0	0	0	1	0	1	0	1	0	1	0	0	1	1	1	0	0	1	1	0	0	0	-	-	0	1	0	0	0	0	0	0	0	1	0	0	0	0	0	1	0	0	0	0	1	0
3550976	TGCAGTAGACATATTTTCGAGAATAAAAACATGATCCTGAATACCACATTTTACAGATCGGAAGAGCGG	2	176.842	0	0	0	1	0	1	0	1	0	1	0	0	1	1	1	0	0	-	1	0	0	0	0	0	0	1	0	0	0	0	0	0	0	1	0	0	0	0	0	1	0	0	0	0	-	0
3543729	TGCAGGGCATAAGGAAGCCACAGTTATTCTGGGTGTCAGCTGGAGCTCCTCTTGCATGTGTCATCATCT	2	177.895	0	0	0	1	0	1	0	1	0	1	0	0	1	-	1	0	0	1	1	0	0	0	0	0	0	1	0	0	0	0	1	0	0	1	0	0	0	0	0	1	0	0	0	0	1	0
St100044_SNP2		2	177.895	-	0	0	-	0	1	-	-	0	1	0	0	-	1	1	-	-	1	1	0	0	-	0	0	0	1	0	0	0	0	1	0	-	1	0	0	-	0	0	1	-	0	0	-	1	-
3550375	TGCAGTTAGTGTGTAACTGAATCCCTACTGCGGACCAATAGTGACTATGATTCTAAGGCACAGTCTTAG	2	177.895	0	0	0	1	0	1	0	1	0	1	0	0	1	1	1	0	0	0	1	0	0	0	0	0	0	1	0	0	0	0	1	0	0	1	0	0	0	0	0	-	0	0	0	0	-	0
3543291	TGCAGCAAGAGCTTCCTTTTGGCTCTGCACCAAGAGATTCATCTTCATTATCAAACCCGAGCTTTCTTC	2	178.947	0	0	0	1	0	1	0	1	0	-	0	0	1	1	1	0	0	0	0	0	0	0	0	0	0	1	0	0	-	0	1	0	0	1	0	0	0	0	0	1	0	0	0	0	1	0
3549330	TGCAGTTACATGTTGGAGAGAGTTTTTTCGTTTTTCTGCATTTGATCCATCATCTCCTTACAGATCGGA	2	178.947	0	0	0	1	0	1	0	1	0	1	0	0	1	1	1	0	0	-	0	0	0	0	0	0	0	1	0	0	0	0	1	0	0	1	0	0	0	0	0	1	0	0	0	0	-	0
3547618	TGCAGCATTTCTGATACTGTGATTTTCATTTCCCCTTATTCCCTTCAGGGAGAAGGCATACACACCATT	2	182.105	0	0	0	1	0	1	0	1	0	1	0	0	-	1	1	0	0	0	0	0	0	0	0	0	0	1	0	0	1	0	1	0	0	1	0	1	0	0	0	1	0	0	0	0	1	0
3552982	TGCAGGGTTTCAGGTTGGAAATTTGGGAGACAGGCTCATGGTTCTTGCATATTCTTACAGATCGGAAGA	2	182.105	0	0	0	1	0	-	0	1	0	-	0	0	1	1	1	0	0	0	0	0	0	0	0	0	0	1	0	0	1	0	1	0	0	1	0	1	0	0	0	1	0	0	0	0	1	0
3542631	TGCAGATACACTTCGGAGAGAGCAGCCTACAAAAATGTGAGATTATGCTGAACGATCTAATTGGCTCAA	2	185.263	0	0	0	1	0	1	0	1	0	1	0	0	1	1	1	0	0	1	0	0	0	0	-	0	0	1	1	0	1	0	1	0	0	1	0	1	0	0	0	1	0	0	0	0	1	0
3544623	TGCAGGGTCAACATCGACATTATTGCAGCAGGTTGCTTCACTCCACCCCTCTCTTTTTATTCTCATTCC	2	185.263	1	1	0	0	-	0	1	0	1	0	1	1	0	0	0	1	1	0	1	1	1	1	1	1	1	0	0	1	0	1	0	1	1	0	1	0	1	1	1	0	1	1	1	1	0	1
3547993	TGCAGAATGCATCTGAGCATATTTAGATTCACTTGCTTGCAGTTTAGTTGTATGTGCTGTAATGTTTTG	2	185.263	0	0	0	-	0	1	0	1	0	1	0	0	1	1	1	0	0	-	0	0	0	0	0	0	0	1	1	0	1	0	1	0	0	1	0	1	0	0	0	1	0	0	0	0	1	0
3550247	TGCAGAATTTTGGACTTTTTCCGTGCTTCAGCAGCAGCCTTAGCAACCTCTTCTGCATTTACAGATCGG	2	185.263	1	-	0	0	1	0	1	0	-	0	-	1	0	0	0	1	1	0	1	-	1	1	1	1	1	0	0	1	0	1	0	1	1	0	1	0	1	1	1	0	1	1	1	1	0	1
3550315	TGCAGGAGGTTTCTTTCATAAATGAAAAGAAATATCATTGATTTAGACTCCGCATATTGTATTGATCCG	2	185.263	1	1	1	0	1	0	1	0	1	0	1	1	0	0	0	1	1	0	1	-	1	1	1	1	1	0	0	1	0	1	0	1	1	0	1	0	-	1	1	0	1	1	1	1	0	1
3551391	TGCAGCATCCTAACCTTGGTGACTTGAAGAATTTCCATGAAAAATGTTGGAAAAGATGTAAGAGAAAAG	2	185.263	1	1	1	0	-	0	1	0	1	0	1	1	0	0	0	1	1	0	1	1	1	1	-	1	1	0	0	1	0	-	0	1	1	0	1	0	1	1	1	0	1	1	1	1	0	1
3553419	TGCAGGCACACAAAAATCTCATAAACATTTTCCTCAATAATATTTTGTATACAAGCATTACAGATCGGA	2	185.263	1	1	1	0	1	0	1	0	1	0	1	1	0	0	0	1	1	0	1	1	1	1	1	1	1	0	0	1	0	1	0	1	-	0	1	0	1	-	1	0	-	1	1	1	0	1
3549468	TGCAGTTCTGTGTTATCAGAGACGGGGTTCTAATGTGATGAATTCGAATATATGTTAGATGGTTGTTCA	2	187.368	1	1	1	0	1	0	1	0	1	0	1	-	0	0	0	1	1	0	1	1	1	1	-	1	1	0	1	1	0	1	0	1	1	0	-	0	1	1	1	0	1	1	1	1	0	1
3549848	TGCAGGTTTACTTGTATATATGGCTATCCTAATCACAACAATACGCATCTTACTTATTCTATTATTACA	2	187.368	1	1	1	0	1	0	1	0	1	0	1	1	0	0	0	1	1	0	1	1	1	1	1	1	1	0	-	-	0	1	0	1	1	0	1	0	-	1	1	0	1	1	1	1	0	1
3559695	TGCAGCCAACAGCGCTCCCGCCACCAAAACAACAGCATACAAATGGCAAATGCATTCCAACCACCGCAT	2	187.368	1	1	1	0	1	0	1	0	1	0	1	1	0	0	0	1	1	0	1	1	1	-	1	1	1	0	1	1	0	1	0	1	1	0	1	0	1	1	1	0	1	1	-	1	0	1
3541735	TGCAGAAGATTTTCTTTAGAATTGGGTTTTGCACTAAAATAGGTGGAATTTCAATCCAAGAAATCAGGT	2	187.368	1	1	-	0	1	0	1	0	1	0	1	1	0	0	0	1	1	0	1	1	1	1	-	1	1	0	0	1	0	1	0	1	1	0	1	1	1	1	1	0	1	1	1	1	0	1
3547380	TGCAGGAGGTCTCTTTCATAAATGAAAAGAAATATCATTGATTTAGGGCCCTGTTTGATTTAGTTTTTA	2	187.368	0	0	0	-	0	1	0	1	0	1	0	0	1	1	1	0	0	-	0	0	0	0	0	0	0	1	1	0	1	0	1	0	0	1	0	0	0	0	0	1	0	0	0	0	1	0
3547775	TGCAGAAGACTAGAAGGAACCTAATCAACCTATTCATTACAGATCGGAAGAGCGGTTCAGCAGGAATGC	2	187.368	1	1	-	0	-	0	1	0	1	0	1	1	0	0	0	1	1	0	1	1	1	1	-	1	1	0	0	1	0	1	0	1	1	0	-	1	1	-	1	0	1	1	1	1	0	1
3548862	TGCAGAGCATAGAGATTTCTCTCCCATAAATCTATATAAAACGAGAGTTATTATCAAATAACTATTTGC	2	187.368	1	1	1	0	1	0	1	0	1	0	-	1	0	0	0	1	1	0	1	1	1	1	1	1	1	0	0	1	0	-	0	1	1	0	-	1	1	1	1	0	1	1	-	1	0	1
3550446	TGCAGAAACAAAGAATTACACACACAAATGGTAAATATTACAGATCGGAAGAGCGGTTCAGCAGGAATG	2	187.368	0	0	0	1	0	1	0	1	0	1	0	0	1	1	1	0	0	1	0	0	0	0	-	0	0	-	1	0	1	0	1	0	0	1	0	0	0	0	0	1	0	0	0	0	1	0
3550924	TGCAGTACAATTGATGTCTGTTACACACTAGTACTTGCATATAATTATTACAGATCGGAAGAGCGGTTC	2	187.368	0	0	0	1	0	1	0	1	0	1	0	0	1	1	1	0	0	1	0	0	0	0	0	0	0	1	1	0	1	0	1	0	0	1	0	0	0	0	0	1	0	0	0	0	-	0
3551247	TGCAGTTTTGTAGTTCCATCTCTAAATTTTCTTTTCTTTGGAATTCATTGACAAAGCTCTTTGTAAAAT	2	187.368	-	1	1	0	1	0	-	0	1	0	1	1	0	0	0	1	1	0	1	-	1	1	1	1	1	0	0	1	0	1	0	1	1	0	1	1	-	1	1	0	1	1	1	1	0	1
3545490	TGCAGAATCCTTTTATATAGGTTTAGAATGGTATTGAAATTTGGATTTACAGATCGGAAGAGCGGTTCA	2	189.474	0	0	0	1	0	-	0	1	0	-	0	0	1	1	1	0	0	1	0	0	0	0	0	0	0	1	0	0	1	0	-	0	0	1	0	0	0	0	0	-	0	0	0	0	1	0
3546134	TGCAGAGAAAAATAAAATAGAATCATTGTGTGTGTCTGTGTTACAGATCGGAAGAGCGGTTCAGCAGGA	2	189.474	1	1	1	0	-	0	1	0	1	0	1	1	0	0	0	1	1	0	1	1	-	1	-	1	1	0	1	1	0	1	0	1	1	0	1	1	1	1	1	0	1	1	1	1	0	-
3547491	TGCAGGATCACTAGTATGCTTCCTCCCTAAACAGATGCAAGGTCGGATGAGATACCTGGTATTGGAGAG	2	189.474	1	1	1	0	1	0	1	0	1	0	1	1	0	0	0	-	1	0	1	1	1	-	-	1	1	0	1	1	0	1	0	1	1	0	-	1	1	1	1	0	1	1	1	1	0	1
3549098	TGCAGTAGAACCGTTCCTGTGCTCTTGTGCCGCAGCTAAAATACAATGGAAGAGATGGCAAGTCAGCTG	2	189.474	1	1	1	0	1	0	1	0	1	0	1	1	0	0	0	1	1	0	1	-	1	1	1	1	1	0	1	-	0	1	0	1	1	0	1	1	1	1	1	0	1	1	1	1	0	1
3549157	TGCAGGATCTATTACCAAACATACCGAACCATGTCAATCATTGCGAAACCTCAAAACAAATGCAATTAC	2	189.474	0	0	0	1	0	1	0	1	0	1	0	0	1	1	-	0	0	-	0	0	0	0	0	0	0	1	0	0	1	0	1	0	0	1	0	0	0	0	0	1	0	0	0	0	-	0
3552258	TGCAGTAGAACCGTTCCTGTGCTCTTGTGCCGCAGCTAAAATACAATCAAAGAGATGGCAAGTCAGCTG	2	189.474	0	0	0	1	0	1	0	1	0	1	0	0	1	1	1	0	0	-	0	0	0	0	0	0	0	1	0	0	-	0	1	0	0	1	0	0	0	0	0	1	0	0	0	0	-	0
3552512	TGCAGTGAATAACGCTCCCAAAGCACTTCCTGTGAGGCCATATTGCACTGCTTCTCTAGCAGTTCTCAG	2	189.474	0	0	0	1	0	-	0	1	0	-	0	0	1	1	-	0	0	1	0	0	0	0	0	0	0	1	0	0	1	0	-	0	0	1	0	0	0	0	0	1	0	0	0	0	1	0
3553467	TGCAGAGAAAAATAAAATAGAATCATTGTGTGTGTCTGTTACAGATCGGAAGAGCGGTTCAGCAGGAAT	2	189.474	0	0	0	-	0	1	0	-	0	1	0	0	1	1	1	0	0	-	0	0	0	0	0	0	0	1	0	0	1	0	1	0	0	-	0	0	0	0	0	1	0	0	0	0	1	0
3549056	TGCAGTGACAACCAGGGTAAAACTCTATAAATCTCTGTTCTCACGGATACTAAAGTAGAAAAGCTTACA	2	189.737	-	1	-	0	1	0	1	0	1	0	1	1	0	0	0	1	1	0	1	1	1	1	1	1	1	0	0	1	0	1	0	1	1	0	-	1	1	1	1	0	1	1	1	1	0	1
3549563	TGCAGTGACAACCAGGGTAAAACTCTATAAATCTCTGTTCTCATGGATGCTAAAGTAGAAAAGCTTACA	2	189.737	-	1	-	0	1	0	1	0	1	0	1	1	0	0	0	1	1	0	1	1	1	1	1	1	1	0	0	1	0	1	0	1	1	0	-	1	1	1	1	0	1	1	1	1	0	1
3545429	TGCAGATACAGTACATGAGAGAACATAATGAAGTTTGATCCATGTAATTGATCCCATCTTGTGGAAAAA	2	190.526	0	0	0	1	0	1	0	1	0	1	0	0	1	1	1	0	0	1	0	0	0	0	0	0	0	-	1	0	1	0	1	0	0	1	0	0	0	0	0	1	0	0	0	0	1	0
3546005	TGCAGCATCCTAACCTTGGTGACTTGAAGAATTTCCATGAAATATTGGGAAAGATGTTACAGATCGGAA	2	190.526	0	0	0	1	0	1	0	1	0	1	0	0	1	1	1	0	0	1	0	0	0	0	0	0	0	-	1	0	-	0	1	0	0	1	0	0	0	0	0	1	0	0	0	0	1	0
3546010	TGCAGTGACAACCACGGTAAAACTCTATAAATCTCTGTTCTCATGGATACCAAAGTAGAAAAGCTTACA	2	190.526	0	0	0	1	0	-	0	1	0	1	0	0	-	1	1	0	0	1	0	0	0	0	0	0	0	1	1	0	1	0	1	0	0	-	0	0	0	0	0	1	0	0	0	0	1	0
3551559	TGCAGGCACACAAAAATCTCATAAACATTTTCCACAATAATATTTTGTATACATGCATTACAGATCGGA	2	190.526	0	0	0	1	0	1	0	1	0	1	0	0	-	1	1	0	0	1	0	0	0	0	0	0	0	1	-	0	1	0	1	0	0	1	0	0	0	0	0	1	0	0	0	0	-	0
3552470	TGCAGAGCATAGAGATTTCTCTCCCATAAATCTATATAAGACTAGAGAGTTATTATCAAATAACTATTT	2	190.526	0	0	0	1	0	-	0	1	0	1	0	0	-	1	1	0	0	1	0	0	0	0	0	0	0	1	1	0	1	0	1	0	0	-	0	0	0	0	0	1	0	0	0	0	1	0
3553000	TGCAGTAAAATTATACAAAATTTGCAACCAAATTATACAAAAGTTGGAGGTGCGGAACTCTACAACAAA	2	190.526	0	0	0	-	0	1	0	1	0	1	0	0	1	1	1	0	0	1	0	0	0	0	0	0	0	1	1	0	1	0	1	0	0	-	0	0	0	0	0	-	0	0	0	0	1	0
3553276	TGCAGTGGCACAAATGAAATCTAATTTTATTGAAAATGAATTACAGATCGGAAGAGCGGTTCAGCAGGA	2	190.526	0	0	0	-	0	1	0	1	0	1	0	0	1	1	1	0	0	1	0	0	0	0	0	0	0	-	1	0	1	0	1	0	0	1	0	0	0	0	0	1	0	0	0	0	1	0
3550751	TGCAGTAGACATATTTTCGAGAATAAAAACATGATCCTGAATACGAACATTTTACAGATCGGAAGAGCG	2	192.631	1	1	1	0	1	0	1	0	1	0	1	1	0	0	0	1	1	0	0	1	1	1	1	1	1	0	1	1	-	1	1	1	1	0	1	1	1	1	1	0	1	1	1	1	0	1
3544323	TGCAGGTTCAGGATATAAATGCATGCACCTTCCCATCCTCATCACAAGCAAAAACCACTTGCAGTGAAT	2	193.684	0	0	0	-	0	1	0	1	0	1	0	0	1	1	1	0	0	1	0	0	0	0	-	0	0	1	1	0	1	0	1	0	0	1	0	0	0	0	0	1	0	0	0	0	1	0
3545739	TGCAGTCACTCGCATTTACGAAATGGTTGATAGGGTGCCGACTATAGATTCTGAAGAGAAGAAAGGAAA	2	201.053	0	0	0	1	0	1	0	1	0	-	0	0	1	1	1	0	0	-	0	1	-	-	-	0	0	1	1	0	1	0	1	0	0	1	0	0	0	0	0	1	0	0	0	0	1	0
3546377	TGCAGATTATGCTGCTTATCCAAACAGGGCCATACTCTAAAACTCAGACTTACTGATTGGAATTATGCG	2	201.053	0	0	0	1	0	1	0	1	0	-	0	0	1	1	1	0	0	1	0	1	-	1	-	0	0	1	1	0	1	0	1	0	0	1	0	0	0	0	0	-	0	0	0	0	1	0
3549166	TGCAGACAAACCTTCTCGCACAAGGCAGATTGGACTATGTTTGCATCTGAGGAGATGAGTGAGACAACT	2	201.053	0	0	0	1	0	1	0	1	0	-	0	0	1	1	1	0	0	1	0	1	1	-	-	0	0	1	1	0	1	0	1	0	0	1	0	0	0	0	0	-	0	0	0	0	1	0
3550658	TGCAGTTACCCATTTCCTTCTAAACAGAATGGTTTCAAATTCTGAATTAGTAAAATTCTTACAGATCGG	2	201.053	0	0	0	1	0	1	0	1	0	-	0	0	1	1	1	0	0	1	0	1	-	1	-	0	0	1	1	0	-	0	1	0	0	1	0	0	0	0	0	1	0	0	0	0	1	0
3550963	TGCAGTAAATAAATCAGGTAAAGAAGAAATGCCTTACAAAAACATGTAAAAAGGATCGCTAACTATAAT	2	201.053	1	1	0	0	1	0	1	0	1	-	1	1	0	0	0	1	1	0	1	0	-	-	1	1	1	0	0	1	0	-	0	1	1	0	-	0	-	1	1	0	1	1	1	1	0	-
Acetisom_SNP1		2	202.5	-	0	0	-	0	1	-	-	0	-	1	0	-	1	1	-	-	1	0	1	-	-	-	0	0	1	1	0	1	0	1	0	-	1	0	0	-	0	0	1	-	0	0	-	1	-
3545125	TGCAGAATTTTTACTCTATTCTGGGTTTTTGATTTTCAGGTCATGATAAATGCAAGTTCCCATCTGGGT	2	203.158	1	1	1	0	1	0	1	0	1	-	0	1	0	0	0	1	1	0	1	0	1	-	1	1	1	0	0	1	0	1	0	1	1	0	1	1	1	1	1	0	1	1	1	1	0	1
3550990	TGCAGCAAAAATAACTTACAGTTGCTAACACAGCTTACAGATCGGAAGAGCGGTTCAGCAGGAATGCCG	2	203.158	0	0	0	1	0	1	0	1	0	-	0	0	1	1	1	0	0	1	0	-	-	1	-	0	0	1	1	0	1	0	1	0	0	1	0	0	-	0	0	1	0	0	0	0	1	0
3551459	TGCAGCTCTTTTAGCTCTTTCTTTCACTTCCTCCTCTGCAAAACCATCATCATTTCAAGTCAAATAAAC	2	203.158	1	1	1	0	1	0	1	0	1	1	1	1	0	0	0	1	1	0	1	0	1	-	1	1	1	0	0	1	0	1	0	1	1	0	1	1	1	1	1	0	1	1	1	1	0	1
3543474	TGCAGAAACACTAATTACAACTATTTTTGTAAGGTTCCTCCTGTGCTCATCCTCAGTATTATTGTTGAC	2	205.263	1	1	1	0	1	0	1	0	1	1	-	1	0	0	0	1	-	0	1	1	1	-	1	1	-	0	0	1	0	1	0	1	1	0	1	1	1	1	1	0	1	1	1	1	0	1
3548252	TGCAGAAAAATGGCAAGGCAAAGTCATTTTCATGAATAACACTACACTACAATACACCAAGTTTTTACA	2	205.263	1	-	1	0	1	0	1	0	1	1	1	1	0	0	0	1	1	0	1	1	1	0	-	1	1	0	0	1	0	-	0	-	1	0	1	1	1	1	1	0	1	1	1	1	0	1
3542858	TGCAGCTTCAAACGAAATTCTGGAATATAAGGGCTCCGGATCGGACTTCGACTCCAACACTAAAGTTGT	2	207.368	0	0	0	1	0	1	0	1	0	-	1	0	1	1	1	0	0	1	0	1	-	1	-	0	0	1	1	0	0	0	1	0	0	1	0	1	-	0	0	1	0	0	0	0	1	0
3544375	TGCAGTCGCCCATATGAATCCCTTTCCCATTCTGCAAAACAACAAAAATAGTTGAATAGAAATTACAGA	2	213.684	1	1	-	0	1	0	1	0	1	-	0	-	0	0	0	1	1	0	1	0	1	1	1	1	1	0	0	1	1	1	0	1	1	0	1	1	1	1	1	0	1	1	1	1	0	1
3544639	TGCAGGTTATCTAGGAACAATGCGATTTGAAGTGCATTTGGATATTCTTCAAATTTTAGATAGATTACA	2	213.684	1	1	-	0	1	0	1	0	1	1	0	1	0	0	0	1	1	0	1	0	1	1	1	1	1	0	0	1	1	1	0	1	1	0	1	1	1	1	1	0	-	1	1	1	-	1
3545356	TGCAGATAAATCAAAATAGTATTATATCTTACTTATCCATATCTTGCTATTATTACAGATCGGAAGAGC	2	213.684	0	0	0	1	0	1	0	1	0	1	1	0	1	1	1	0	0	1	0	1	0	0	-	0	0	1	1	0	0	0	1	0	0	1	0	0	-	0	0	1	0	0	0	0	1	0
3545382	TGCAGAATCCATTGCCGAATCCCCCAGAGAAGAATGCGGAATGAGGGTTACAGATCGGAAGAGCGGTTC	2	213.684	1	1	1	-	1	0	1	0	1	1	0	1	0	0	0	1	1	0	1	0	1	1	1	1	1	0	0	1	1	1	-	1	1	0	1	1	1	1	1	0	1	1	1	1	0	1
3546414	TGCAGGTCATGAAGGGGTGAAAAGAATTTTCCTATTGCCTTTGTTGGTAGTTTGTTACAGATCGGAAGA	2	213.684	0	0	-	1	0	1	0	1	0	1	1	0	1	1	1	0	0	1	0	1	0	0	1	0	0	1	1	0	0	0	1	0	0	1	0	0	1	0	0	1	0	0	0	0	1	0
3550221	TGCAGTTGGAATGAAGATGCGTGACACACAAAACTGAACAAGACCACAGTTGCGTAGACTAACAGGAAA	2	213.684	0	0	0	-	0	1	0	1	0	1	1	0	1	1	1	0	0	-	0	1	0	0	1	0	0	1	1	0	0	0	1	0	0	1	0	0	-	0	0	1	0	0	0	0	1	0
3551259	TGCAGTTACAAATGATAGTTACTGCAATTACAAATGACAGTTATCTTTACAGATCGGAAGAGCGGTTCA	2	213.684	0	0	0	1	0	1	0	1	0	-	1	0	1	1	1	0	0	0	0	1	0	0	-	0	0	1	1	0	0	0	1	0	0	1	0	0	1	0	0	1	0	0	0	0	-	0
3541895	TGCAGACAATGTTGGACAGATATTCAGTTGTGGAATATTCCATAAAGAATCCAGGCACAGAACACTTAC	2	218.245	1	1	-	0	1	0	1	0	1	1	0	-	0	0	1	-	-	0	1	0	1	1	1	1	1	0	0	0	-	-	0	1	1	0	1	1	1	1	1	0	1	-	1	1	0	1
3545052	TGCAGAGATGTTCAGCAATCTAATATTTAGCAAATGTGGAGACGAGCATTGCAAACATGGCGACCATCT	2	218.245	1	-	0	0	1	0	1	0	1	1	0	1	0	0	1	1	1	0	1	0	1	1	1	1	-	0	0	0	-	1	0	1	1	0	1	1	1	-	1	0	-	1	1	1	0	1
3544101	TGCAGAATTTCACCACACCAACTTTGCACAATTCTATATTACAGATCGGAAGAGCGGTTCAGCAGGAAT	2	218.947	1	1	0	-	1	0	1	0	1	1	0	1	0	0	0	1	1	0	1	0	1	1	1	1	1	0	0	1	-	1	0	-	1	0	1	-	1	1	1	0	1	1	1	1	0	1
3545730	TGCAGTATTTTGAAACACGAAAAATAATCAAAATTACAGATCGGAAGAGCGGTTCAGCAGGAATGCCGA	2	218.947	1	1	0	0	1	0	1	0	1	1	0	1	0	0	0	1	1	0	1	0	1	-	1	1	1	0	0	1	1	1	0	1	1	0	1	0	-	1	1	0	-	1	1	1	0	1
3547976	TGCAGGATATCCATCAGGTCCAAGAGACTTTCATGGAGCCATCCCAAACATTGCCTTCTTTATTCCCCC	2	218.947	1	1	0	0	1	0	1	0	1	1	0	1	0	0	0	1	1	0	1	0	1	1	1	-	-	0	0	1	1	1	0	1	1	0	1	0	1	1	1	0	1	1	1	-	0	1
3564173	TGCAGGATTCTACCAAAACTCTTGGAATATAGTTAGCAAAAGGGTGTGTAATTTACAGATCGGAAGAGC	2	218.947	1	1	0	0	1	0	1	0	1	-	0	1	0	0	0	1	1	0	1	0	1	1	1	1	1	0	-	1	1	-	0	1	1	0	1	0	1	1	1	0	1	1	1	1	0	1
3535006	TGCAGATTATAACTTCACAATTTCTACGAATAAAATGTATAGGGAGATGAGAATGAAGATGCAACTAAA	2	219.474	1	1	1	0	1	0	1	0	1	1	0	1	0	0	1	1	1	0	1	0	1	1	1	1	1	0	0	0	1	-	0	1	1	0	1	1	-	1	1	0	1	1	1	1	0	1
3547077	TGCAGTAATCCTGCTGGCAACGTATTGTTGGATTTGGCTTGTTGACAAATCAAGCAGTTCTGTATATAA	2	219.474	1	1	-	0	1	0	1	0	1	1	0	1	0	0	1	1	1	0	1	0	-	1	-	1	1	0	0	0	1	1	0	1	1	0	1	0	1	1	1	0	1	1	1	1	0	1
3547842	TGCAGGCATCTTTTTGTCCCATAAAGATATTTGTATTTTGTTTCATGAAATTTGTCTATTCAAATTGAC	2	219.474	1	1	1	0	1	0	1	0	1	-	0	1	0	0	1	1	1	0	1	0	1	1	1	1	1	0	0	0	-	1	0	1	1	0	1	1	-	1	1	0	-	1	1	1	0	1
3549709	TGCAGAGAAAGTACATTTGCTTCAGCCATAGGAGTTTCCCATCTTATGTGGCATCACCAGGATACAAAA	2	219.474	1	1	1	0	1	0	1	0	1	-	0	1	0	0	1	1	-	0	1	0	1	1	1	1	1	0	0	0	1	1	0	1	1	0	1	-	1	1	1	0	1	1	1	1	0	1
3550357	TGCAGTATCTACTAGAGGCACATTTGGGATGCATTGTAATGTAGTAACACTCACTTGGTTGTGTATATA	2	219.474	1	1	1	0	1	0	1	0	-	1	0	1	0	0	1	1	1	0	1	0	1	1	1	1	1	0	0	0	1	0	0	1	-	0	1	1	1	1	1	0	1	1	1	1	0	1
3550832	TGCAGGTTCCAGGTATTTTGTTTACCCCAATTTGCCCACATTCCCTATCTTTTAGGCCATTACAGATCG	2	219.474	1	-	1	0	1	0	1	0	1	-	0	1	0	0	1	1	1	0	1	0	1	1	1	1	1	0	0	0	-	1	0	1	1	0	1	1	-	1	1	0	1	1	-	1	0	1
3550935	TGCAGTGATTATCTTCAACCTACCTTCCATTTTCTTTTCCAATACGGAATAATGTCTATACCAGGGGAT	2	219.474	1	1	-	0	1	0	1	0	1	1	0	1	0	0	1	1	1	0	1	0	1	1	1	1	1	0	0	1	1	1	0	1	1	0	1	0	1	1	1	0	1	1	1	1	0	1
3541640	TGCAGGTCAAACTAAGTAAACTTTTTGTGTAAATGTGTAGGCAGATTACAGATCGGAAGAGCGGTTCAG	2	223.158	0	0	0	1	0	1	0	1	0	1	1	0	1	1	0	0	0	1	0	1	0	0	-	0	0	1	1	1	0	0	1	0	0	1	0	0	0	0	0	1	0	0	0	0	1	0
3545138	TGCAGTAACATTGAATTGGTAATGTAAACATTATCAATAATACACAACAAATATAGCTAATTACCATGA	2	223.158	0	0	0	1	0	1	0	1	0	-	1	0	-	1	0	0	0	1	0	-	0	0	0	0	0	1	1	1	0	0	1	0	0	1	0	0	-	0	0	1	0	0	0	0	-	0
3547336	TGCAGGCATCTTTTTGTCCCCATAAAGATATTTGTATTTTGTTTCATGAAATTTGTCTATTCAAATTGA	2	223.158	0	0	0	1	0	1	0	1	0	1	1	0	1	1	0	0	0	1	0	1	0	0	-	0	0	1	1	1	0	0	1	0	0	1	0	0	1	0	0	1	0	0	0	0	1	0
3548455	TGCAGAGGCTGATCTGACTGTTAGTTTACAATCTTATGTGATACATACACACCATACAAATCTATCCTG	2	223.158	0	0	0	1	0	1	0	1	0	1	1	0	1	1	0	0	0	1	0	1	0	0	-	0	0	1	1	1	0	0	1	0	0	1	0	0	-	0	0	1	0	0	0	0	1	0
3542043	TGCAGTCTTCAATTCTTCTTTTCTCTCTATCAATTCTTAGAATTGTGGTTGGGGCACTAAATCTTACAA	2	224.21	0	0	0	1	0	1	0	1	0	-	1	0	1	-	0	0	0	1	0	1	-	0	-	0	0	1	1	1	0	0	1	0	0	1	0	0	0	0	0	1	0	0	0	0	1	0
3553110	TGCAGAATCACAACTATCTCCTTCAATTTCTTCTTCAACTACATGGGAAGAATTACAGATCGGAAGAGC	2	224.21	0	0	0	1	0	1	0	1	0	0	1	0	1	1	0	0	0	1	0	1	0	0	-	0	0	1	1	1	0	0	1	0	0	1	0	0	-	0	0	1	0	0	0	0	1	0
3541629	TGCAGGAGCTCATTTATTCTCCTGTGAGGTCTCTAGCTGAGATTATAGAATTCAACATCAACAACCCTA	2	227.368	0	0	0	-	0	1	0	1	0	-	1	0	1	1	0	0	0	1	0	1	0	0	-	0	0	1	1	1	0	0	1	0	0	1	0	0	-	0	0	1	0	0	0	0	1	0
3549552	TGCAGGGCATGCAATTGGTACAGCTTTGGCTGTGTTTACAGATCGGAAGAGCGGTTCAGCAGGAATGCC	2	227.368	0	0	0	1	0	1	0	1	0	1	1	0	1	1	0	0	0	1	0	1	0	0	0	0	0	1	1	1	0	0	1	0	0	1	0	0	0	0	0	1	0	0	0	0	-	0
3550790	TGCAGCAGTCAAAATCATTACATTACATTAGAGGGTCATTTTTTATATACTAATTATTTTACAGATCGG	2	227.368	0	0	0	1	0	1	0	1	0	-	1	0	1	1	0	0	0	1	0	1	0	0	-	0	0	1	1	1	0	0	1	0	0	1	0	0	-	0	0	1	0	0	0	0	1	0
3552810	TGCAGATATTTGTTGATGGACAACTTGAATTCTGGAAGTAAGGTTATCATTTCACCACTTTGGAGCGGA	2	227.368	0	0	0	1	0	1	0	1	0	-	1	0	-	1	0	0	0	1	0	1	0	0	-	0	0	1	1	1	0	0	1	0	0	1	0	0	-	0	0	1	0	0	0	0	1	0
3553111	TGCAGAAGTAGCAGGAAGGAATGTTCTGTCTACTTCATCAGTTGTGACCACTGGACTAGTTTCACATAA	2	227.368	0	0	0	1	0	1	0	1	0	-	1	0	1	1	0	0	0	1	0	1	0	0	-	0	0	1	1	1	0	0	1	0	0	1	0	0	-	0	0	1	0	0	0	0	1	0
3542400	TGCAGATCCAAAGCTAGACCCACATGGACTTTTGGTTTCCACATAAGGATTCTGCATAACACATCCCAT	2	228.421	1	1	1	0	1	0	1	0	1	1	0	1	0	0	1	1	-	0	1	0	1	1	1	1	1	0	0	0	1	1	0	1	-	0	1	1	1	-	1	0	1	1	1	1	0	1
3547122	TGCAGAAGTAGCTGGAAGGAATGTTATGTCTACTTCATCAGTTGTGACCACTGGACTAGTTTCACATAA	2	228.421	1	1	-	0	1	0	1	0	1	1	0	1	0	0	1	1	1	0	1	0	1	1	1	1	-	0	0	0	1	1	0	1	1	0	1	1	1	1	1	0	1	1	1	1	0	1
3553178	TGCAGCAACACACAGGTTCTGCCAAATATAACCATGAAGCAGTATGAGATATATTACTTGAGGCGGATA	2	228.421	0	0	0	1	0	1	0	1	0	1	1	0	1	1	0	0	0	1	0	1	0	0	-	0	0	1	1	1	0	0	1	0	0	1	0	0	1	0	0	1	0	0	0	0	1	0
3541918	TGCAGCAACAAGCTTGTTCAAGATTCTTCTGAAGTACAGGCCAGAGGACAAAGCAGAAAAGAGGGAAAG	2	229.474	0	0	0	1	0	1	0	1	0	-	1	0	1	1	0	0	0	-	0	1	0	0	-	0	0	1	1	1	0	0	1	0	0	1	0	0	1	0	0	1	0	0	0	0	1	0
3545881	TGCAGATTGCACACAGCAGAGTCTAATAAATAACATGATTTACAGATCGGAAGAGCGGTTCAGCAGGAA	2	229.474	1	1	1	0	1	0	1	0	1	1	0	1	0	0	1	1	1	0	1	0	1	1	-	1	1	0	0	0	1	1	0	1	1	0	1	1	-	1	1	0	-	1	1	1	0	1
3546574	TGCAGATATTCAGGTCTTTACAAGTGAGTATAAAATTACAGATCGGAAGAGCGGTTCAGCAGGAATGCC	2	229.474	0	0	0	-	0	1	0	1	0	-	1	0	1	1	0	0	0	1	0	1	0	0	1	0	0	1	1	1	0	0	1	0	0	1	0	0	1	0	0	1	0	0	0	0	-	0
3547667	TGCAGTGTGAGAGTATACCTGCACTAACAGCCAATTGCTTCTTTCCAATTACAGATCGGAAGAGCGGTT	2	229.474	1	1	0	0	1	0	1	0	1	1	0	1	0	0	-	1	1	0	1	0	1	1	0	1	1	0	0	0	1	-	0	-	1	0	1	1	0	1	1	0	1	1	1	1	0	1
3548146	TGCAGGATAAGATGAATGTTGACAAGGATAGCAGTGACAGTGATGAGGAAAGTGATAGTGATGAGGAGA	2	229.474	1	1	1	0	1	0	1	0	1	1	0	-	0	0	1	1	1	0	1	0	1	1	-	1	1	0	0	0	1	1	0	1	1	0	1	1	-	-	1	0	1	1	1	1	0	1
3548844	TGCAGCATATAGACCTGTTCAAGAGCTCTTAGAAGAAGAAAGGAAGGTACGGGAATTATCAAATTTGTC	2	229.474	0	0	0	-	0	1	0	1	0	-	1	0	1	1	0	0	0	1	0	1	0	0	-	0	0	-	1	1	0	0	1	0	0	1	0	0	1	0	0	1	0	0	0	0	1	0
3550627	TGCAGCAAGTAGATCATTTACAAATCATGTTTCTATTCAATTTGTTACAGATCGGAAGAGCGGTTCAGC	2	229.474	0	0	0	1	0	1	0	-	0	-	1	0	1	1	0	0	0	-	0	1	0	0	1	0	0	1	1	1	0	0	1	0	0	1	0	0	-	0	0	1	0	0	0	0	1	0
3552973	TGCAGCTATCAAATAGAGAAGTGCTATATAGTACAACTCATTTTCCAATGAAACGTAGAGCAGTGTTGG	2	229.474	-	1	1	0	1	0	1	0	-	1	0	1	0	0	1	-	1	0	1	0	1	1	-	1	1	0	0	0	1	1	0	1	1	0	1	1	0	1	-	0	1	1	1	1	0	-
3564049	TGCAGCAAAGTAGAAAATTCTGATGATGCAATCAAAGTTTCCATTACTTACAGATCGGAAGAGCGGTTC	2	229.474	1	1	0	0	-	0	1	0	1	1	0	1	0	0	1	1	1	0	1	0	1	1	0	1	1	0	0	0	1	0	0	1	-	0	1	1	-	-	1	0	1	1	1	1	0	1
3547107	TGCAGTTTCTAACAAAGCTTCAAAGTTTAGGTACAACTTCGTTCTTGCTTCCTTTTACATGCTCTATTT	2	231.579	1	1	0	0	-	0	1	0	1	-	0	1	0	0	1	1	1	0	1	0	1	1	1	1	1	0	0	0	1	1	0	-	1	0	1	0	1	1	1	0	1	1	1	1	0	1
3547279	TGCAGTAAGGAAGTTATTGGAAATTGCAACCTGCAAAAAAAAAATTACAGATCGGAAGAGCGGTTCAGC	2	231.579	0	0	0	1	0	1	0	1	0	-	-	0	1	1	0	0	0	1	0	1	0	0	-	0	0	1	1	1	0	0	1	0	0	1	0	1	-	0	0	1	0	0	0	0	1	0
3542007	TGCAGCTATTCTAGAGGTATATGTCGGATTTACTCTTGTCCGAAAAGAAAGCTGCTTCTGTTCTCTCTT	2	233.684	0	0	0	1	0	1	0	1	0	-	1	0	1	1	0	0	0	1	0	1	0	0	1	0	0	1	1	1	0	0	1	0	0	1	0	1	0	0	0	1	0	0	0	0	1	0
3544680	TGCAGACATTTGAAAACAATAGCTAATGTTTTCTAATACCAATTACAAAGGGGCCCAAAATTTCCCCCT	2	233.684	1	1	0	0	1	0	1	0	1	1	0	1	0	0	1	-	1	0	1	0	1	1	0	1	1	0	0	0	1	1	0	-	1	0	1	0	1	-	1	0	1	1	-	1	0	-
3565517	TGCAGCTCTTCTAGAGGTATATGTCACATTTACTCTTGTCCGAAAAGAAAGCTGCTTCTGTTCTCTCTT	2	233.684	1	1	-	0	1	0	1	0	1	1	0	-	0	0	1	1	1	0	1	0	1	1	0	1	-	0	0	0	1	1	0	1	1	0	1	0	1	1	1	0	-	1	1	1	0	1
3545623	TGCAGACATTTGAAAACAATAGCTAATGTTTTCTAATACCAATTACAAAGGGCCCAAAATTTCCCCCCT	2	235.789	0	0	1	-	0	1	0	1	0	1	1	0	1	1	0	0	0	1	0	1	0	0	1	0	0	1	1	1	0	0	1	0	0	1	0	0	0	0	0	1	0	0	0	0	1	0
3549005	TGCAGGTTGTTGTAATGATGATCTTGCTTAGCCTTTGGTCATGAATTCAAGGCGTTACAGATCGGAAGA	2	235.789	0	0	0	-	0	-	0	1	0	-	1	0	1	1	0	0	0	1	0	1	0	0	1	0	0	1	1	1	0	0	1	0	0	1	0	0	0	0	0	1	0	0	0	0	1	0
3553004	TGCAGCCAGCATTTTTTCAAAAAGAAGACCTGCTCTATCAGTTTCACCGGCTTTGCATAAACCATGCAT	2	235.789	-	1	1	0	1	0	1	0	1	1	0	1	0	0	1	1	1	0	1	0	1	1	0	1	1	0	0	0	1	1	0	1	1	0	1	1	1	1	1	0	1	1	1	1	0	1
3542478	TGCAGGTAATCGTCGATGTTGGTTTTGTCGTAGGTTGCTTAGACAGTGATTACAGATCGGAAGAGCGGT	2	237.895	0	0	0	1	0	1	0	1	0	-	1	0	1	1	0	0	0	1	0	1	0	0	1	0	0	-	1	1	0	0	1	0	0	1	0	0	0	0	0	1	0	0	0	0	1	0
3543357	TGCAGTGTGCTGTACAATTTCTCGTAGCCAGAACTGTCCTAGATATGCTAATGTTGTTATCCCTATTTT	2	237.895	0	0	0	1	0	1	0	1	-	1	1	0	1	1	0	0	0	1	0	1	0	0	1	0	0	1	1	1	0	0	1	0	0	1	0	0	0	0	0	1	0	0	0	0	1	0
3549891	TGCAGGCGTTATAATACCATGAAATCAATATTGAATTTACAGATCGGAAGAGCGGTTCAGCAGGAATGC	2	238.947	0	0	0	1	0	-	0	1	0	-	1	0	-	1	0	0	0	-	0	1	0	0	1	0	0	1	1	1	0	0	1	0	0	1	0	0	0	0	0	1	0	0	0	0	1	0
3551310	TGCAGCGGCCTGGTCTTAGCCATTACTTATTATTTTGGCATTTCCGGGATATTGATACTTAGACGCATT	2	238.947	0	0	0	1	0	1	0	1	0	-	1	0	1	1	0	0	0	1	0	-	0	0	1	0	0	1	1	1	0	0	1	0	0	1	0	0	0	0	0	1	0	0	0	0	1	0
3552898	TGCAGAATGATGAGTTGAGTACTTATAGAATTCTAATTCTGTTATCAAATACTATTAGAAATTATGGTG	2	238.947	0	0	0	1	0	1	0	1	0	-	1	0	1	1	0	0	0	0	0	1	0	0	1	0	0	1	1	1	0	0	1	0	0	1	0	0	0	0	0	1	0	0	0	0	1	0
3550034	TGCAGAAGAAACGAACTAGATTTCAGATCAGACTACCGTATCCACGATCAACAATAAAATTGGATGAAT	2	239.21	1	1	1	0	1	0	1	0	1	1	0	1	0	0	1	1	1	0	1	0	1	-	0	1	1	0	0	0	1	1	0	1	-	0	1	1	1	1	1	0	1	1	1	1	0	1
3564993	TGCAGCAAAGAGAGCTACTACTTCAGCCAAAAGTGGTGATCAAAATGAAGAGACCAATCTCACGAAGAC	2	239.21	1	1	1	1	1	1	1	-	1	1	1	1	-	1	1	1	1	0	1	0	1	1	1	1	1	1	1	0	1	1	-	1	1	-	1	0	1	1	1	-	1	1	1	1	-	1
3545885	TGCAGAATTGGTTGCCAAAAAAATAGTATGTCGAGGTTGCTATGCTAACAAAAAAAGTACTACACATTT	2	240	1	1	1	0	1	0	-	0	1	1	0	1	0	0	1	1	1	0	1	0	1	1	0	1	1	0	0	0	-	-	0	1	1	0	1	0	1	1	-	0	1	1	1	1	0	1
3551520	TGCAGAGCTTCTTCTTTTCGCTCTCTACACGTTTCAAGCTTCCGGTGGCTAATTAGGAATTCTCATTAT	2	240	0	0	0	1	0	1	0	1	0	-	1	0	1	1	0	0	0	1	0	1	0	0	-	0	0	1	1	1	0	0	1	0	0	1	0	1	0	0	0	1	0	0	0	0	1	0
3541877	TGCAGCAGATGGAGCATCCTGCTTGCCTTCAACGACTACAACCGTCGACACAAACAGCGGCATTGAAAC	2	242.105	1	1	1	0	1	0	1	0	1	1	0	1	0	0	1	1	1	0	1	0	1	1	0	1	1	0	0	0	1	1	0	-	1	0	1	-	1	1	1	0	-	1	1	1	0	1
3543653	TGCAGTGGATGGTCTGTGTGATTTGATAACGGAGACAGTAGGGGTCAAGGATCCTGTTACAGATCGGAA	2	242.105	0	0	0	1	0	1	0	1	0	-	1	0	1	1	0	0	0	1	0	1	0	0	1	0	0	1	1	1	0	0	1	0	0	1	0	0	0	0	0	1	0	0	0	0	1	-
3543874	TGCAGGATAGAAAAATTTGACGAATGGTAAGAAAGTTCTACATGTGCATCCAATCACATCTCACCATAT	2	245.263	0	0	0	1	0	1	0	1	0	-	1	0	1	1	0	0	0	-	0	1	0	0	1	0	0	1	1	1	0	0	1	0	0	1	0	0	0	0	0	1	0	0	0	0	1	0
3546546	TGCAGTTGTTGGTCAAGGAAGTTCAATTGAACTAGCTGCTTTAGGTATTTTTTATCACATTCACTGTCT	2	245.263	0	0	0	1	0	1	0	1	0	-	1	0	1	1	0	0	0	1	0	1	0	0	-	0	0	1	1	1	0	0	1	0	0	1	0	0	0	0	0	1	0	0	0	0	1	0
3549183	TGCAGCGTTATTTATCTTTTCCATCATAAATGACAACATGGTGCTACTTTCTATTACAGATCGGAAGAG	2	245.263	0	0	0	1	0	1	0	1	0	-	1	0	1	1	0	0	0	1	0	1	0	0	1	0	0	1	1	1	0	0	1	0	0	1	0	0	0	0	0	1	0	0	0	0	1	0
3550189	TGCAGGCACCGTAAGGGAAATAAGTAGTTCCAAATTATTGCAATCCCATAATGTATGAGAATTTACAGA	2	247.368	0	0	0	-	0	0	0	1	0	-	1	0	1	1	0	0	0	0	0	1	0	0	1	0	0	1	1	1	0	0	1	0	0	1	0	0	0	0	0	1	0	0	0	0	1	0
3542447	TGCAGCTATATTTGGTTTTCTCTTTAGAACTATGTATGTGTACGTGTAGGTGTATATCTATTTTACAGA	2	248.421	1	1	0	0	-	1	1	0	1	-	0	1	0	0	-	1	1	0	1	0	1	1	0	1	1	0	0	0	-	1	0	1	1	0	1	1	1	1	1	0	1	1	1	1	0	1
3563440	TGCAGTCATAAAACAAAACATTAGGAATTGCTCTCGCATTGGTCGCAATCAAGGTTCGCAACGTATTGT	2	248.421	1	1	0	0	1	1	1	0	1	1	0	1	0	0	1	1	1	0	1	-	1	1	0	1	1	0	0	0	-	-	0	1	1	0	-	1	1	1	1	0	1	1	1	1	0	1
3546716	TGCAGTCAGTCATCAGAAGAGGCAATGATACTAGATTCAAAGTTGAGGGTGTAAAATACATGGCTTTGA	2	249.474	1	1	1	0	1	-	1	0	1	0	0	1	0	0	-	1	1	0	1	0	1	1	0	1	1	0	0	0	1	1	0	1	1	0	1	1	1	-	1	0	-	1	1	1	0	1
3566558	TGCAGAGATTGAAATTTTATATTAGCAAAATGCAGAGATGCTGTTTATCCATGTGATGCCAAGTTACAG	2	249.474	1	1	1	0	1	1	1	0	1	-	0	1	0	0	1	1	1	0	1	0	1	1	0	1	1	0	0	0	1	1	0	1	1	0	1	1	1	-	1	0	1	1	1	1	0	1
3544018	TGCAGAAAAAAGATTAGAGTGGTTAGGGTCTGCCATGCTTTCTAAGATTCCATATTGGTCTTGCCATTT	2	251.579	0	0	0	1	0	0	1	1	0	0	1	0	1	1	0	0	0	1	0	1	0	0	-	0	0	-	-	1	0	0	1	0	0	1	0	0	0	0	0	1	0	0	0	0	-	0
3544351	TGCAGTAACAAAATCCATCAAGTTTTACAGTTCAAATTTAGAATAGGAAAAAAGTTTACAGATCGGAAG	2	251.579	0	0	0	1	0	0	1	1	0	-	1	0	1	1	0	0	0	1	0	1	0	0	1	0	0	-	-	1	0	0	1	0	0	1	0	0	0	0	0	1	0	0	0	0	1	0
3544253	TGCAGTACATCAGTTGTCATCAGTTGTCATTGCTGTGTCTCCACACATATTTTATGTTCACGTTGGATT	2	255.789	0	0	0	1	0	0	1	1	0	-	1	0	1	1	0	0	0	-	0	1	1	1	1	0	0	1	1	1	0	0	1	0	0	1	0	0	0	0	0	1	0	0	0	0	1	0
3545633	TGCAGGGTTGGCTGAATTTATAAAACCATTGAATGAAGTGATCATGAAAGCTGCTGCATTGACAGAAGG	2	255.789	1	1	-	0	1	1	1	0	1	1	0	1	0	0	1	1	-	0	1	0	1	-	0	1	-	0	0	0	1	-	0	1	1	0	1	1	1	1	1	0	-	1	1	1	0	1
3546999	TGCAGCTGGCTTTGCTTCTGGTTGAGGACCCTATATTAGAATATACATATATTTACAGATCGGAAGAGC	2	255.789	1	0	1	1	1	0	1	1	0	1	1	0	1	1	0	0	0	1	0	1	1	-	1	0	0	1	1	-	0	0	1	0	0	1	0	0	0	0	0	1	0	0	0	0	1	0
3554906	TGCAGTAAACGGAAACGATGCTATTCCAGACAAACAAAGAAGATTGGAATTAGCTTCACACATTACAGA	2	255.789	1	1	1	0	1	1	0	0	1	1	0	1	0	0	1	1	1	0	1	0	0	0	0	1	1	0	0	0	1	1	0	1	1	0	1	1	1	1	1	0	-	1	1	1	0	1
3563235	TGCAGTACATCAGTTGTCATTGCTGTGACTCAACACATATTTTATGATCACGTTGGATTCTTACAGATC	2	255.789	1	1	1	0	-	1	0	0	1	1	0	1	0	0	1	1	1	0	1	0	0	0	0	1	1	0	0	0	1	1	0	-	1	0	1	1	1	1	1	0	1	1	1	1	0	1
3565394	TGCAGGGGTAGGTTTCTGCACATAACTGATGATGTGAGAAGACATATATTCCAAAGAACATAAAAACTT	2	255.789	1	1	1	0	1	1	1	0	1	1	0	1	0	0	1	1	1	0	1	0	1	1	0	1	1	0	0	0	-	1	0	1	1	0	1	1	1	1	1	0	1	1	1	1	0	1
3563220	TGCAGATATCCAAGATCCTAAGGGATCCTTCTAGTAGGTCATCGGCACACTTTTCATTGCACTCCTGTG	2	256.842	1	1	1	0	1	1	1	0	1	1	0	1	0	0	-	1	1	0	1	0	1	1	0	1	1	0	0	0	1	1	0	1	-	0	1	1	1	1	1	0	1	1	1	1	0	-
3543690	TGCAGATGCTGATTCTGCAACTAAACGGTTGCATAATGAGGTATGCTTATACTCTCATTCACTCATAAA	2	260	1	0	0	1	0	0	1	1	0	-	0	0	1	1	0	0	0	-	0	1	1	1	1	0	0	1	1	1	0	0	1	0	0	1	0	0	0	0	0	1	0	0	0	0	1	0
3550394	TGCAGTTACTATGATGCAGCGGAGATGTATCGTACCCAAACGACAATCATGTTTTTAGTTGGTAAGAAG	2	260	1	0	0	1	0	0	1	1	0	-	0	0	1	1	0	0	0	1	0	1	1	1	-	0	0	1	1	1	0	0	1	0	0	1	0	0	0	0	0	1	0	0	0	0	1	0
3551022	TGCAGGTTTTGCCACAACTCATGTAATCCCTAAAGCAACTCCTGATAGGACACCTGGAAGACCATGCTT	2	260	1	0	0	1	0	0	1	1	0	-	0	0	1	1	0	0	0	1	0	-	1	1	1	0	0	-	1	1	0	0	1	0	0	1	0	0	0	0	0	1	0	0	0	0	1	0
3542507	TGCAGAATTGTACCTGTTCATTCACTCATCCACCATAATTCACAAATTCTTACAGATCGGAAGAGCGGT	2	262.763	0	1	1	0	-	1	0	0	1	-	1	1	0	0	1	1	1	0	1	0	0	0	0	1	1	0	0	0	1	1	0	1	-	0	1	1	1	1	1	0	1	1	1	1	0	1
3544919	TGCAGAGTAAAAGGCACAACAAAATGATAATCAAAAACAACTTTTTGTAATGCATATGTAACTCAAGCC	2	262.763	0	1	1	0	1	1	0	0	1	1	1	1	0	0	-	1	1	0	1	0	0	0	0	1	1	0	0	0	1	1	0	1	1	0	-	1	1	1	1	0	1	1	1	1	0	-
3546364	TGCAGGTAGCTTCAAACTTTTTATAATAATTTGGGTAAGAGGTAAGCATTGTAACCAATAGATGGTTGT	2	262.763	0	1	1	0	1	-	0	0	-	1	1	1	0	0	1	1	1	0	1	0	0	0	0	1	1	0	0	0	-	1	0	1	1	0	1	-	1	1	1	0	1	1	1	1	0	1
3552802	TGCAGTAAGGAAACGTTTATAGAACAATCAAAATGTGGAGGATATTTTACAGATCGGAAGAGCGGTTCA	2	262.763	0	1	1	0	1	-	0	0	1	1	1	1	0	0	1	1	1	0	1	0	0	0	0	1	-	0	0	0	1	-	0	1	1	0	1	1	1	1	1	0	1	1	1	1	0	1
3545465	TGCAGTAAGAAAATGTTTATAGAACAATCAAAATGTGGATATTTTACAGATCGGAAGAGCGGTTCAGCA	2	263.509	0	1	0	0	1	1	0	0	1	1	1	1	0	0	1	1	1	0	1	0	0	0	0	1	1	0	0	0	1	1	0	-	1	0	1	0	1	1	1	0	1	1	1	1	0	1
3546809	TGCAGACTAATACTTGCATGTTTGGATTCACGATAAATTTGACATGATTATGGTGTGCGGACAAAGACT	2	263.509	0	1	0	0	1	1	0	0	1	1	1	1	0	0	1	-	1	0	1	0	0	0	0	1	1	0	0	0	-	1	0	1	1	0	1	0	1	1	1	0	1	1	-	-	0	1
3547277	TGCAGCAGTGAGCACCGGATATCAAATTTGTCACGATTACAGATCGGAAGAGCGGTTCAGCAGGAATGC	2	263.509	0	1	0	0	-	-	0	0	1	1	1	1	0	0	1	1	1	0	1	0	0	0	0	-	1	0	0	0	1	1	0	1	1	0	1	0	1	1	1	0	1	1	1	1	0	1
3550332	TGCAGCTCATGTTGCACACCCTCAGAGACAACCCGACCTGCTACTTACAACACTGTGTGCTAAACTGTG	2	263.509	0	1	0	0	1	1	0	0	1	1	1	1	0	0	1	1	1	0	1	0	0	0	0	1	1	0	0	0	1	1	0	1	1	0	1	0	1	-	1	0	1	1	1	-	0	1
3548344	TGCAGACTAATATGTGCATGCTTGGATTCACGATAAATTTGACATGATTATGGTGTGCGGACAAAGACT	2	264.21	1	0	1	1	0	0	1	1	0	0	0	0	1	1	0	0	0	1	0	1	1	1	1	0	0	1	-	1	0	0	1	0	0	1	0	1	0	0	0	1	0	0	0	0	1	0
3551169	TGCAGCGTTCGAAGAAATTCAACCCCCCTTCTTGTACTCGACAATATCGACACAGACACTTATGACGCT	2	264.21	0	1	1	0	1	1	0	0	1	1	1	1	0	0	1	1	1	0	1	0	0	0	0	1	1	0	0	0	1	1	0	1	1	0	1	0	1	1	-	0	-	1	1	1	0	1
3552325	TGCAGATGCTGATTCTGCAACTAAACGGTTGCATAATGAGGTATGTTTATACTCTCATTCACTCCATAA	2	264.21	0	1	1	0	1	1	0	0	1	-	1	1	0	0	1	1	-	0	-	0	0	0	0	-	-	0	0	0	1	-	0	1	1	0	1	0	1	1	1	0	1	1	1	1	0	-
3543855	TGCAGATGAAATCCAACAGCAAATGAAATGAAACCGACTTCGAAATTGAAGTTACAGATCGGAAGAGCG	2	266.316	1	1	1	0	1	1	0	0	1	1	0	1	0	0	1	1	1	0	1	0	0	0	0	1	1	0	0	0	-	1	0	1	1	0	1	0	1	1	1	0	1	1	1	1	0	1
3545130	TGCAGAATTGTGAAGAAAAGTTTGTAGTGAAATTCTCAAGCGTTGTGGCAATAGCTGTTGAGTTCTTTA	2	266.316	1	1	1	0	1	1	0	0	1	1	0	1	0	0	1	1	1	0	1	0	0	0	0	1	1	0	0	0	1	1	0	1	1	0	1	0	1	1	1	0	1	1	1	1	0	1
3538895	TGCAGGTTTTTGACTGGTCTCCATGATCCGTCATCTTTCCATTACAGATCGGAAGAGCGGTTCAGCAGG	2	267.368	1	0	1	1	-	0	1	1	0	-	0	0	1	1	0	0	0	-	0	1	1	1	1	0	0	1	1	1	0	0	1	0	0	1	0	0	0	0	0	1	0	0	0	0	1	0
3541683	TGCAGCTAGTATACTAGAGGTTACTGGCAAAACTGCAACAAAGATTACAGATCGGAAGAGCGGTTCAGC	2	267.368	1	0	0	-	0	0	1	1	0	0	0	0	1	1	0	0	0	1	0	1	1	1	1	0	0	1	1	-	0	0	1	0	0	-	0	0	0	0	0	-	0	0	0	0	1	0
3549820	TGCAGTCATTACAATAGCTGACCCGGAAACAAAAAAAACAGTGTATGTGATTATGGAAGGGTTATTTTA	2	267.368	1	0	0	1	0	0	1	1	0	-	0	0	1	1	0	0	0	1	0	1	1	1	1	0	0	1	1	1	0	0	1	0	0	1	0	0	0	0	0	1	0	0	0	0	1	0
3551681	TGCAGTTCCGTAACTCGTACACGAAGTGTTCGATGAAGTGTTTTACAGATCGGAAGAGCGGTTCAGCAG	2	267.368	0	1	0	0	1	1	0	0	1	1	1	1	0	0	1	1	1	0	1	0	0	0	0	1	1	0	0	0	1	1	0	1	1	0	1	1	1	1	1	0	-	1	-	1	0	1
3552615	TGCAGCGTTCGAAGAAATTCAATTCAACCCCCCTTCTTGTACTCGACAATATCGACACAGACACTTATG	2	267.368	1	0	-	-	0	0	1	1	0	0	0	0	1	1	0	0	0	1	0	1	1	1	1	0	0	1	1	1	0	0	1	0	0	1	0	0	0	0	0	1	0	0	0	0	1	0
3542312	TGCAGATCGACAGGGCTTCCACAACATCAGTGGCCTGTGAACCAAAGGCCAAACACAGTGACAACAACA	2	269.474	0	1	1	0	1	1	0	0	1	1	1	1	0	0	1	1	1	0	1	0	-	0	0	1	1	0	0	0	1	1	0	1	0	0	1	0	1	1	1	0	1	1	1	1	0	1
3543701	TGCAGCATAAGCCAAATACAACACCGAAACTACAGCAGGAACGAAATCGCAACTAACAACAACATCAAA	2	269.474	-	0	0	1	0	0	1	1	0	-	0	0	1	1	0	0	0	1	0	1	1	1	1	0	0	1	-	1	0	0	-	0	1	1	0	0	0	0	0	1	0	0	0	0	1	0
3546334	TGCAGCACGAAACATCTCATCGTATTCTCTAATCTTCAATATGTCACGAAAATAATCAATACTACGGAT	2	269.474	1	0	0	1	0	0	1	1	0	-	0	0	1	1	0	0	0	0	0	-	1	1	1	0	0	1	1	1	0	0	1	0	1	1	0	0	0	0	0	1	0	0	0	0	1	0
3552174	TGCAGCACGAAACATCTCTTCGTATTCTCTAATCTTCAACATGTCACGAAAATAATCAATACTATGGAT	2	269.474	0	1	1	0	1	1	0	0	1	1	1	1	0	0	1	1	1	0	1	0	0	0	0	1	1	0	0	0	1	1	0	1	0	0	-	0	1	1	1	0	1	1	1	1	0	1
3544552	TGCAGATCCTTTTTCCTTCTTCATTTTTTTTCTTGTTGATTGTCGTTGTGTTTTTTCTTCTCCTGCTTG	2	270.537	1	-	0	1	0	0	1	1	0	-	0	0	1	1	0	0	0	1	0	1	1	1	1	0	-	1	1	1	0	0	1	0	1	1	0	0	0	0	0	1	0	1	0	0	1	0
3553459	TGCAGGTATACATATAAATGTCACATTAGTAAAAATTATTTGGTCCAAAATAAATATAGTTTTTACAGA	2	270.537	1	0	0	1	0	0	1	1	0	-	0	0	1	1	0	0	0	1	0	1	1	1	1	0	0	1	1	1	0	0	1	0	1	1	0	0	0	0	0	1	0	1	0	0	1	0
3544490	TGCAGCATAAGCCAAATACAACACCGAAACTACAGCAGGAACGACATCGCAGCTAACAACAACATCAAA	2	271.579	0	1	1	0	1	1	0	0	1	1	1	1	0	0	1	1	1	0	1	0	0	0	0	1	-	0	0	0	-	1	0	1	0	0	-	1	1	1	1	0	1	-	1	1	0	1
3551039	TGCAGACGATTTTGCTTCTGGCTATCACGTTTGGGCAGTTTTACAGATCGGAAGAGCGGTTCAGCAGGA	2	271.579	0	1	-	0	1	1	0	0	1	1	1	-	0	0	1	1	1	0	1	0	0	0	0	1	1	0	0	0	1	1	0	-	0	0	1	1	1	-	1	0	1	1	1	1	0	1
3552204	TGCAGTGGAAGGAAGCTCATGTGAAATAACTTGTTCTCTAGTAGCAACAACAGTTCATCAATACCAGAC	2	271.579	0	-	1	0	1	1	0	0	1	1	1	1	0	0	1	1	1	0	1	0	0	0	0	1	1	0	0	0	-	1	0	1	-	0	1	1	-	1	1	0	1	1	-	1	0	1
3553206	TGCAGCCCACTGACCACCAGCATAACTGCTACCTACATTTGAATGAAAAACAACATTGGTTATGCATAC	2	271.579	0	1	1	0	-	1	0	0	1	1	1	1	0	0	-	1	-	0	1	0	0	0	0	1	1	0	0	0	1	0	0	-	0	0	1	1	1	1	1	0	1	1	1	1	0	-
3563622	TGCAGGCGATGAACCGCTATACTATGTTGTATCCCCAAAGGATGTGGTTATTGCAAAGCCAAGGTTACA	2	271.579	0	1	1	0	1	1	0	0	1	-	1	1	0	0	1	1	1	0	1	0	0	0	0	1	1	0	0	0	-	1	0	1	0	0	-	1	1	1	1	0	1	1	1	1	0	1
3548616	TGCAGTACTATGACATCAGAAAGAAATGTGAAGGACAATTATGTTATGATTTCTCAAATTTGGAGAAAT	2	271.601	1	0	0	1	0	0	1	1	0	-	0	0	1	1	0	0	0	1	0	1	1	1	1	0	0	1	1	1	0	0	1	0	1	1	0	0	1	0	0	1	0	1	0	0	1	0
3550111	TGCAGCAGGTTCCATAATCGCGATTCCTGAGCTACGTCAACAACTGCAAGACCAATTCGGTTTTATTAG	2	271.601	1	0	0	1	0	0	1	1	0	-	0	0	1	1	0	0	0	1	0	1	1	1	1	0	0	1	1	-	0	0	1	0	1	1	0	0	1	0	0	1	0	1	0	0	1	0
3553397	TGCAGGGCCACAAAGGAGCTCCCATTTGGTATGCTTGGAATCCTTGAAGATTGGAGTGGATTGCCTTTT	2	271.601	1	0	0	1	0	0	1	1	0	-	0	0	1	1	0	0	0	-	0	1	1	1	1	0	0	1	1	1	0	0	1	0	1	1	0	0	-	0	0	1	0	1	0	0	1	0
3565287	TGCAGTTGGATACTGTTAGTAATCTGAAATGTTGCTTGACTTTACTGTATTACAGATCGGAAGAGCGGT	2	271.601	1	0	0	1	0	0	1	1	0	-	0	-	1	1	0	0	0	1	0	1	1	1	1	0	0	1	1	1	0	0	1	0	1	1	0	0	1	0	0	1	0	1	0	0	1	0
3541709	TGCAGGTATATATATAAATATAAACTGTTCTTTTCTTTTACAGATCGGAAGAGCGGTTCAGCAGGAATG	2	272.632	0	1	-	0	1	-	0	0	-	-	1	1	0	0	1	1	-	0	1	0	0	0	0	1	1	0	0	0	1	1	0	1	0	0	1	1	1	1	1	0	1	0	1	-	0	1
3548087	TGCAGAGATATCCAGGCTACCAGATAAGCAATTTCAGGGATATTTCTTACATGGGTTACAGATCGGAAG	2	272.632	0	-	0	0	1	1	0	0	1	1	1	1	0	0	1	1	1	0	1	0	0	0	0	1	1	0	0	0	1	1	0	1	0	0	1	1	1	1	1	0	1	-	1	1	0	1
3542266	TGCAGAGGTACATGCAATTCGATTTTGCTGGTAAATAAGACTCTTTTAGTGTCTTTGAGTTACAGATCG	2	273.707	1	0	0	-	0	0	1	1	0	-	0	0	1	1	0	0	0	1	0	1	1	1	1	0	0	-	1	1	0	0	1	0	1	1	0	0	1	0	0	1	0	-	0	0	1	0
3544012	TGCAGCACATTGTTTGGTTTCTGCTTTCAAAACTCAAGTGGAAGGAATCATCGGGATGCATTGCGAAAT	2	273.707	1	0	0	1	0	0	1	1	0	0	0	0	-	1	0	0	0	1	0	1	1	1	1	0	0	1	-	1	0	0	1	0	1	1	0	0	1	0	0	1	0	1	0	0	-	0
3545252	TGCAGTACTACGACATCAGAAAGAAATGTGAAGGAGAACTGTGTTATGACTTCTCAAATTTGGAGAAAT	2	273.707	1	0	0	1	0	0	1	1	0	-	0	0	1	1	0	0	0	1	0	1	1	1	1	0	0	1	1	1	0	0	1	0	1	1	0	0	1	0	0	1	0	1	0	0	1	0
3543715	TGCAGAATGTCTTAGACTCCAACTATAGCCAAAATCAAAGTCAAACCCAGAGGACTAAGAATAATTACA	2	274.759	1	0	0	1	0	0	1	0	0	0	0	0	1	1	0	0	0	1	0	1	-	1	1	0	0	1	1	1	0	0	1	0	1	1	0	0	1	0	0	1	0	1	0	0	1	0
3547049	TGCAGAACCATAGCCAAAACCACCATGTTGAATCACTTTATAAAACCATGAGTAAAAATAAGCCTTGCA	2	274.759	1	0	0	1	0	0	1	0	0	0	0	0	1	1	0	0	0	-	0	-	1	1	1	0	0	1	1	1	0	0	1	0	1	1	0	0	1	0	0	1	0	1	0	0	-	0
3547585	TGCAGGGAAACGGAATCATCGCTGATGCTGCAACTCGAGTTAGATCACTCATTGTCGTTGTATGCACTG	2	274.759	1	0	0	1	0	0	1	0	0	0	0	-	1	1	0	0	0	1	0	1	1	1	1	0	0	1	1	1	0	0	1	0	1	1	0	0	1	0	0	1	0	1	0	0	1	0
3548456	TGCAGGGATCAACCAACCCCTATCAATGTCCTGCGGTAGCGACAAAGTCAGCATCTGCGTATCAGCTCA	2	274.759	1	0	0	1	0	0	1	0	0	0	0	0	1	1	0	0	0	0	0	-	1	1	1	0	0	1	1	1	0	0	1	0	1	1	0	0	1	0	0	-	0	1	0	0	1	0
3548469	TGCAGCACCAAAGCCAAGCTTTTTCTCCTCCGAAATGCATAATAGAAGCGGCAAAAGAATAAGAGCATA	2	274.759	1	0	0	1	0	0	1	0	0	0	0	0	1	1	0	0	0	1	0	1	1	1	1	0	0	1	1	1	0	0	1	0	1	-	0	0	1	0	0	1	0	1	0	0	1	0
3548622	TGCAGATATGCATGTATATTGTGTTTCACTTGCTTATGACTGTTAGATTACAATAAAAAAGCCAACAGT	2	274.759	1	0	0	-	0	0	1	0	0	0	0	0	1	1	0	0	0	0	0	1	1	-	1	0	0	1	1	1	0	0	1	0	1	1	0	0	1	0	0	1	0	1	0	0	1	0
3548917	TGCAGAGCAAGGAGGAATATGAAGCATCAGTCTGTTTATGTGGAAGCCAAGTTTGCCGTGGAAGCTATC	2	274.759	1	0	0	-	0	0	1	0	0	0	0	0	1	1	0	0	0	1	0	1	1	1	1	0	0	1	1	1	0	0	1	0	1	-	0	0	1	0	0	1	0	1	0	0	1	0
3549141	TGCAGCCTGTGGATGAGGTTTTGAATGAGCATAAGAGGCAACAGCTTAGGGAACTTGCTGCTTTACAGA	2	274.759	1	0	0	1	0	0	1	0	0	0	0	0	1	1	0	0	0	1	0	1	1	1	1	0	0	-	1	1	0	0	1	0	1	1	0	0	-	0	0	1	0	1	0	0	1	0
3549511	TGCAGCTTCCTTTCAATTCCCACTGCATTTTCTCTTTTTGCCTTATTAGAATATGTAAAATATTATTGA	2	274.759	1	0	0	1	0	0	1	0	0	0	0	0	1	1	0	0	0	-	0	1	1	1	1	0	0	1	1	1	0	0	1	0	1	1	0	0	1	0	0	1	0	1	0	0	1	0
3550538	TGCAGTTACAATATCTACTTGATTAGTGAACATAAATCATACACAAAACATTATCATTATTTCACTTGT	2	274.759	-	0	0	1	0	0	1	0	0	0	0	0	-	1	0	0	0	-	0	1	1	1	1	0	0	-	1	1	0	0	1	0	1	1	0	0	1	0	0	-	0	1	0	0	1	0
3539857	TGCAGTTTGGTATTTGCTTTGGGGTCACTCCAAGTTAGCCGAAAAATGAATAATTACAGATCGGAAGAG	2	275.812	1	0	0	1	0	0	1	0	0	-	0	-	1	1	0	0	0	1	0	1	1	1	1	0	0	1	1	1	0	0	1	0	1	1	0	0	1	0	0	1	0	1	0	0	1	0
3543120	TGCAGCCAAGTAAACAGGAGCACCAGTACCAACACGCTGAGCATATCTACCTTTCTTTACAGATCGGAA	2	275.812	1	0	0	-	0	0	1	0	0	-	0	0	1	1	0	0	0	1	0	1	1	1	1	0	0	1	1	1	0	0	1	0	1	1	0	0	1	0	0	1	0	1	0	0	1	0
3542371	TGCAGGAAATCCGTTCAGAAAAGTAACCCCAAATGAGAATGAATTTTACAGATCGGAAGAGCGGTTCAG	2	277.887	0	1	1	0	1	1	0	1	1	1	1	1	0	0	1	1	1	0	1	0	0	0	0	1	1	0	-	0	1	1	0	1	0	0	1	1	0	1	1	0	1	0	1	1	0	1
3543522	TGCAGTTGCTGATGATTTTTCTCAGGTAGCGAATTGGTTGTTATGCGAATTTTGATTTCCATTGAGTGG	2	277.887	0	1	1	0	1	1	-	1	1	1	1	1	0	0	1	1	1	0	1	-	0	0	0	1	1	0	0	0	1	-	0	1	0	0	1	1	0	1	1	0	1	0	1	-	0	1
3544063	TGCAGATGAACTATAGAGTAAAGCAAGAAAGGAGCTTGGGCAAGAAAATGACATGGGGCGCAGAAAATG	2	277.887	0	1	1	0	0	1	0	1	1	1	-	1	0	0	1	1	1	0	1	0	0	0	0	1	-	0	0	0	1	-	0	-	0	0	1	-	0	1	1	0	1	0	1	1	0	1
3544420	TGCAGCAACACCACCAAATACAACTCCTAGCCACTAGCTAGCTGATCAATTCCACTTGTTACAGATCGG	2	277.887	0	1	1	0	1	1	0	0	1	-	1	1	0	0	1	1	1	0	1	0	0	0	0	1	1	0	0	0	1	1	0	1	0	0	-	1	0	1	1	0	1	0	1	1	0	1
3544572	TGCAGATGCGCCTCTATTGCATTTCAAATCTCCAGCGAAGATCATGAATATCGTGTTCTTACAGATCGG	2	277.887	0	1	1	0	1	-	0	1	-	1	1	-	0	0	1	1	1	0	1	0	0	0	0	1	1	0	0	0	-	1	0	1	0	0	1	1	0	-	1	0	1	0	1	1	0	1
3544714	TGCAGGTACATGTTGCTTTCACAAAGTGACGCTATGCGGAGCTGTAAGCGGTATGATGCCGAAGGAAAA	2	277.887	0	1	-	0	1	-	0	1	1	1	1	1	0	0	1	1	1	0	1	0	0	0	0	1	1	0	0	0	1	1	0	1	0	0	1	-	0	1	1	0	1	0	1	1	0	1
3545524	TGCAGGGAAATGGAATCATCGCTGATGCTGCAACTCGAGTTAGATTTCTCATTGTCGTCGTATGCATTG	2	277.887	0	1	1	0	1	1	0	1	1	1	-	1	0	0	1	1	-	0	1	0	0	0	0	1	1	0	0	0	1	1	0	1	0	0	-	1	0	1	1	0	1	0	1	1	0	1
3546211	TGCAGAGTTTTCAATAAAGTGACAAATAACTTGGTTTGATAATTTTTTACAGATCGGAAGAGCGGTTCA	2	277.887	0	1	1	0	1	1	0	1	1	1	1	1	0	0	1	1	1	0	1	0	0	0	0	1	1	0	0	0	-	1	0	1	0	0	-	1	0	1	1	0	1	0	1	1	0	-
3547869	TGCAGTAGCAAACCATGTCATACAAAAAAAATAAACGAAATCTCACGTGTATCCAGCAAGTTTCTCCTG	2	277.887	0	1	1	0	1	1	0	1	1	1	1	1	0	0	1	1	1	0	1	0	0	0	0	1	-	0	0	0	1	0	0	1	0	0	1	1	0	-	1	0	1	0	1	1	0	1
3548209	TGCAGCACATGAAGATAATGCATTAGCTGATGTGCATGTAGACGAAGCTAAGGCGGAGACAACAGAGTT	2	277.887	0	1	-	0	-	1	0	1	1	1	1	1	0	0	1	1	1	0	1	0	0	0	0	1	1	0	0	0	-	1	0	1	0	0	1	1	0	1	1	0	1	0	1	1	0	-
3548730	TGCAGAAATTGAAATCTCAGGAGTCTCAACTTTCAATATCCACACCATTACAGATCGGAAGAGCGGTTC	2	277.887	0	1	1	0	1	-	0	1	1	-	1	1	0	0	1	1	-	0	1	0	0	0	0	1	1	0	0	0	1	1	0	1	0	0	1	1	0	1	1	0	1	0	1	1	0	1
3549289	TGCAGTTGGAATGCTTCTAGAAAGCCTTTGGAGGCCCTTTCCAATATCCACCTAACCTCCATTACAGAT	2	277.887	0	1	-	0	1	-	0	1	1	1	1	1	0	0	1	1	1	0	1	0	0	0	0	1	1	0	0	0	1	1	0	1	0	0	-	-	0	-	1	0	0	0	1	-	0	1
3549522	TGCAGGAATTTTTTATTGCCATGTTTGTTGTGTTTACAGATCGGAAGAGCGGTTCAGCAGGAATGCCGA	2	277.887	0	1	1	0	1	-	0	1	1	-	-	1	0	0	1	1	1	0	1	0	0	0	0	1	1	0	0	0	1	1	0	1	0	0	1	1	0	1	1	0	1	0	-	1	0	1
3551127	TGCAGACAAAATGTAACTAAAACAGGCTGTATCGCAAAATTTGGGCCTTTGACCTCTTACAGATCGGAA	2	277.887	0	1	1	0	1	1	0	1	1	1	-	1	0	0	-	1	-	0	1	0	0	0	0	1	1	0	0	0	1	1	0	1	0	0	1	1	0	1	1	0	1	0	1	1	0	1
3551485	TGCAGTGTCAGATTTTAGATTGATAAATAGAAGAATTTTGAAGGATGGTTCGATTGTAAATCCGTATGT	2	277.887	0	-	1	0	1	-	0	1	1	1	1	1	0	0	1	1	-	0	1	0	0	0	0	1	-	0	0	0	1	-	0	1	0	0	1	1	0	-	1	0	-	0	-	-	0	1
3551667	TGCAGAGCTCATTTGATGATTCTGTTTCTGGTGAAAATACTATGCTATGGAAGCAAAACCACATTCTTG	2	277.887	0	1	1	0	1	1	0	1	1	1	1	1	0	0	-	1	-	0	1	0	0	0	0	-	1	0	0	0	1	-	0	-	0	0	1	1	0	1	1	0	1	0	1	1	0	1
3552508	TGCAGAAGGTTACAGCTCCCGCTGATAGGTAAGGCCTGGTACCCTGCGGTTGTTGGCATTGGTGACTTA	2	277.887	0	1	1	0	1	1	0	1	1	-	1	1	0	0	1	1	1	0	1	0	0	0	0	1	1	0	0	0	-	-	0	-	0	0	1	1	0	1	1	0	1	0	1	1	0	1
3552565	TGCAGAAAACTTTTGCATCAAGCGAACCTTTTTCTCCAAGGTAATAGACTTTGGATTCAAATTTGCAGA	2	277.887	0	1	1	0	-	1	-	1	1	1	1	1	0	0	1	1	1	0	1	0	0	0	0	1	1	0	0	0	1	-	0	1	0	0	1	1	0	1	1	0	1	0	1	1	0	1
3552949	TGCAGGTTGATCATCCTTGATCTTTCAGTTTGACATAAATAAATTAGTACATGTTGTTTACAGATCGGA	2	277.887	0	1	1	0	1	1	0	1	1	1	1	1	0	0	1	1	1	0	1	0	0	0	0	1	1	0	0	0	1	1	0	1	0	0	1	1	0	1	1	0	-	0	-	1	0	1
3552951	TGCAGGTTTCTACGTTGTGACGTTGAACCAAGAGGCATCACCTTGCTGCTGCGACATTATACGTGGCGT	2	277.887	0	1	1	0	1	1	0	1	1	1	1	1	0	0	1	1	1	0	1	0	0	0	0	1	-	0	0	0	-	1	0	1	0	0	1	1	0	1	-	0	1	0	1	1	0	1
3553304	TGCAGGTTTTGCTTTATTTCTTCTTTTGATATGCAGCAGATATGATATTGAAGATGATTATGCATTGGT	2	277.887	0	1	1	0	1	1	0	1	1	-	1	1	0	0	-	1	1	0	1	0	0	0	0	1	1	0	0	0	1	1	0	1	0	0	1	1	0	-	1	0	1	0	1	1	0	1
3546406	TGCAGATTATTTTCCATGGCTAAGAGCTCATTCAAGACTGAACATCCACTCGGTTCGTTTTTCTCAATT	2	277.917	1	0	1	1	-	0	1	0	0	-	0	0	1	1	0	0	0	1	0	1	1	1	-	0	0	1	1	1	0	0	1	0	1	-	0	0	1	0	0	1	0	1	0	0	1	0
3543441	TGCAGGCCTTATGTTGCTGGTTCAGTAGAGAGTTTTTGTTTGTAAGCCAAGTTTTCTTACAGATCGGAA	2	278.97	1	0	0	1	0	0	1	0	0	-	0	0	1	1	0	0	0	1	0	1	1	-	1	0	0	1	1	1	0	0	1	0	1	1	0	0	1	0	0	1	0	1	0	0	1	0
3545612	TGCAGCTCGAACCATCCGAGTTTTGCTTTGCTCTTTGTATGCTTTTGTCAAAGCTGACTTGACGGCAGG	2	278.97	1	0	0	-	0	0	1	0	0	-	0	0	1	1	0	0	0	1	0	-	1	1	1	0	0	1	1	-	0	0	1	0	1	1	0	0	1	0	0	1	0	1	0	0	1	0
3548271	TGCAGCATCCAAGTGATGAAGGGAACACAGAGGAGATAATGGATGTGCCGCCAGCACCCCAAACAAATT	2	278.97	1	0	0	1	0	0	1	0	0	-	0	0	1	1	0	0	0	1	0	1	1	1	1	0	0	-	-	1	0	0	1	0	-	1	0	0	1	0	0	1	0	1	0	0	-	0
3550527	TGCAGAGTAACAAGGTAGACGAATTGATGTTTGTGACAATTAGGGGATTTTATAGGTGAAGGATGAAGG	2	278.97	1	0	0	1	0	0	1	0	0	-	0	0	1	1	0	0	0	1	0	1	1	-	1	0	0	-	1	1	0	0	1	0	1	1	0	0	1	0	0	1	0	1	0	0	-	0
3553043	TGCAGATGGTGCGATAAACATTTGGTGTCGTTTCGTGTCGTTGCCATCGTTTTGGATTACAGATCGGAA	2	278.97	1	0	0	1	0	0	1	0	0	-	0	0	1	1	0	0	0	1	0	1	1	1	1	0	0	1	1	1	0	0	1	0	-	1	0	0	1	0	0	1	0	1	0	0	1	0
3545082	TGCAGAAATTCATTCAACAAAGCCAATACAGATCCACACACATATTTCTTTACAGATCGGAAGAGCGGT	2	278.97	0	1	0	0	-	1	0	1	1	1	1	-	0	0	1	1	1	0	1	0	0	0	0	1	1	0	0	0	1	1	0	-	0	0	1	1	0	1	1	0	1	0	1	1	0	1
3548221	TGCAGTTTTTTGATCATGTTTGAAACAAAAATTCATCTAATCCAATGATAAAATTATTTATGATTCGGG	2	278.97	0	1	0	0	1	1	0	1	1	1	1	1	0	0	1	1	1	0	1	0	0	0	0	1	1	0	0	0	1	-	0	1	0	0	-	1	0	1	1	0	1	0	1	-	0	1
3549815	TGCAGTCGCGTATGAGCACCTCCATTTGATTACATGCACCTTGATCCAAAATTCAATCAAAACGCGAGA	2	278.97	0	1	0	0	1	-	0	1	1	-	1	1	0	0	1	1	1	0	1	0	0	0	0	1	1	0	0	0	1	1	0	1	0	0	1	1	0	-	1	0	1	0	1	1	0	1
3550223	TGCAGGAAAAACTCTTCATGACAATTCCCTGCAAGTTCATTCAACAACATACCATGTAAGCTCCACGAT	2	278.97	0	1	0	0	-	1	0	1	1	1	1	1	0	0	1	1	1	0	1	0	0	0	0	1	-	0	0	0	-	1	0	1	0	0	1	1	0	-	1	0	1	0	1	-	0	1
3543257	TGCAGTTACTGGTGAGGAACTAAAAAATATGAAAGAAATATATGATTGGCTAATTACAGATCGGAAGAG	2	280.022	-	0	0	1	0	0	1	0	0	-	0	0	1	1	0	0	0	1	0	1	1	-	1	0	0	1	1	1	0	0	1	0	1	1	0	0	1	0	0	1	0	1	0	0	1	0
3540939	TGCAGAAGTATTTTGGAGCTCACTATGCAGCCATTCGGTATCATTTACAGATCGGAAGAGCGGTTCAGC	2	280.286	0	1	1	0	1	1	0	1	-	1	1	1	0	0	1	1	-	0	1	0	0	0	0	1	1	0	0	0	1	-	0	1	0	0	1	1	0	1	1	0	1	0	1	1	0	1
3545238	TGCAGTCATTAGACATAAGTAATGTTGAATTTTGTTCAATGTAATTTCTAGACTTTTACAGATCGGAAG	2	280.286	0	1	1	0	1	1	0	1	1	-	1	1	0	0	1	1	1	0	1	0	0	0	0	1	1	0	0	0	1	-	0	1	0	0	1	1	0	1	1	0	1	0	1	-	0	1
3547070	TGCAGATTACCACTTGCAGCTTTTTCAAACTGTGTTTTCCTGTACTTCCTGTATTACTGCTATGGGTCA	2	280.286	0	1	1	0	1	1	0	1	1	-	-	1	0	0	1	-	-	0	1	0	0	0	0	1	1	0	0	0	1	1	0	1	0	0	1	1	0	1	1	0	1	0	1	1	0	-
3538160	TGCAGAATACACAAAAGGTTTCCACCTGTAAAATAACATCATAAATAATTACAGATCGGAAGAGCGGTT	2	281.075	1	0	0	1	0	0	1	0	0	-	0	0	1	1	0	0	0	-	0	1	1	1	1	0	0	1	1	1	0	0	1	0	1	1	0	0	-	0	0	1	0	1	0	0	1	0
3541578	TGCAGGTTGGTTCCTGTACTGTGTTGAAAAAGGATATAATGACTTTGTATTTACGTGGGTTCTGGTGTG	2	281.075	1	0	0	1	0	0	1	0	0	-	0	0	1	1	0	0	0	1	0	1	1	1	1	0	0	1	1	1	0	0	1	0	1	1	0	0	1	0	0	1	0	1	0	0	1	0
3543247	TGCAGACAGACTCAATATTTTGAATGATTTTCTTTGGCAGAGAGATGAATTGCATCCAGAAATTCGTGA	2	281.075	1	0	0	1	0	0	1	0	0	-	0	0	1	1	0	0	0	1	0	1	1	1	1	0	0	1	1	1	0	0	1	0	1	1	0	0	1	0	0	1	0	1	0	0	1	0
[truncated: 4,545 more rows]
[truncated: 55 more columns]
