# Supplementary material for: Identification of quantitative trait loci (QTL) controlling resistance to pea weevil (Bruchus pisorum) in a high-density integrated DArTseq SNP-based genetic map of pea
Source: Sci Rep. 2020 Jan 8;10:33. doi: 10.1038/s41598-019-56987-7 (PMC6949260; doi:10.1038/s41598-019-56987-7)
Supplement: Supplementary file 2 — Dataset 2. [file 41598_2019_56987_MOESM2_ESM.xlsx]

## Sheet: Hoja1
Identification of quantitative trait loci (QTL) controlling resistance to pea weevil (Bruchus pisorum) in a high-density integrated DArTseq SNP-based genetic map of pea
Thais Aznar-Fernández, Eleonora Barilli, María J. Cobos, Andrzej Kilian, Jason Carling, Diego Rubiales
Supplementary dataset 2 Summary and description of trimmed sequences of P. sativum ssp. syriacum (P665) × P. sativum ssp. sativum (cv. Messire) DArT markers with correspondence to Medicago truncatula and Cicer arietinum genomes, as well as mapped SNP markers, and their correspondence to P. sativum linkage groups.
CloneID	Position (cM)	TrimmedSequence	LG P. sativum ssp. syriacum x P. sativum	Chrom M. truncatula	Chrom C. arietinum	Chrom P. sativum
3547807	0	TGCAGAACTAAGCAGCATATAACTGACTGTGTACAGAGATTTATTTGGAGGAATTCCTAAAAACAAAAA	I		Ca5	3
3553208	4.21053	TGCAGGTAAACGGAAACCCATTTCAAATGTTTTGAAGAACAACTCTCAAACTTTACAGATCGGAAGAGC	I	MtChr3		3
agpl1_SNP2	9.00001		I			3
3546352	9.47368	TGCAGGAAGATCGAGTATCTGAGATAGGCCGTGAAGCTGAGGGCCGAGACTCAGTACTAACAATGCATA	I	MtChr3	Ca5	3
MSU515_SNP3	11		I			3
HO1_SNP1	20		I			3
sbe2_SNP3	20		I			3
3542320	20	TGCAGTACAGCAAAGGCTTCAGCATCTCTTCTATCTTCACCAAAAGCATTGATTACAGATCGGAAGAGC	I		Ca5	3
3551387	44.2105	TGCAGTTCATTTTTGCTGGATACAATATTTGCTGAAGAACTGTGTTGATGTCCTCTAATGTGGGTATCC	I		Ca5	3
fructose1-6-bipHospH_SNP1	53		I			3
OPT_SNP1	53		I			3
Suf4_SNP1	53.5		I			3
3545489	70.5263	TGCAGAAAGGGAAACTAAGTCAATAGAACAACAAAAGATCCATAGAGGAGCTTCTGAGAGCGAACTTGT	I		Ca5	3
ProteasB_SNP1	75.75		I			3
3547731	75.7895	TGCAGCAACGATCTGTGACCTTGTAAACTCAATCTCGATAGCTGTGTAAGAAAGAGTAAGGAAAAAATC	I		Ca5	3
3552778	75.7895	TGCAGAAGAGAGATGAGAGCTGTTCCATTCAGAATGTGGATGGATTGTTGAAGTGAATTACAGATCGGA	I	MtChr3	Ca5	3
3549753	77.8947	TGCAGCATGAGGAACCTGAAAAAATCTGCCATCAAGCTTTTTGACACCATAGCCCAACTGAATTGTTCC	I		Ca5	3
COLc_949	86.0005		I			3
3535193	98.9474	TGCAGGTATATTGAACAGGGTTTTGCAAAGTTGTGCAAGAAATCTGGTAGCCATGATGCTCCTGTTATC	I	MtChr3		3
3550678	100	TGCAGAACCACCAGCTACAGAAGAAGGAACAGGAGCACTTGGAGTCCATATCTAGAGCAATCCACCACT	I	MtChr3		3
3544139	112.632	TGCAGAAAGTAAATGGCATCTCTATACCTCTTCCTAACAGGATTGTATTCATAAGTATCCTTACAGATC	I	MtChr3		3
clp_SNP1	112.632		I			3
NIP_SNP1	112.632		I			3
PsAAP2_SNP4	115.789		I			3
3552327	120	TGCAGTTTCACAAGAAAATATTTGCTGAAGCAGATGTCATTGTCTCACCAACAACAGGGTTCGTTCGTC	I		Ca5	3
3545274	121.053	TGCAGACGATGATAACAACTTGGAAAAATGGCAATACTTGTTCTTCCATATGTATCAATTTGTGCAGAA	I		Ca5	3
3537124	121.263	TGCAGAAGAAACAACAACTGACTCAAAACACCAGCTCCAATAGCTACCTCTCTAGCACTCCCAAAATCA	I	MtChr3		3
3534785	137.895	TGCAGTAATGAGTATTCTTTTTGGTGCCATGTAAGGAAGCAATAAACTTCATGCTAGGTTTAGAATGAA	I		Ca5	3
3542761	137.895	TGCAGGCCATGAGCAGATTTCAAACAGAACTCGACCCATATAATCCCCATATAAGATGCAGATAGAAAA	I	MtChr3		3
3548869	137.895	TGCAGTAATGAGTATTCTTTTTGGTGCCATGTAAGGAAGCAATAAACTTACAGATCGGAAGAGCGGTTC	I		Ca5	3
3542386	141.053	TGCAGTTATTGTTCGTGGACTCCCATCTTCTGCTTCCTGGCAAGATTTGAAGGTATCAAAATGTTCACA	I		Ca5	3
3549899	141.053	TGCAGTTATTGTTCGTGGACTCCCATCTTCTGCATCCTGGCAAGATTTGAAGGTATCATAATGTTCACA	I		Ca5	3
DipeptIV_SNP1	146.842		I			3
3552700	153.684	TGCAGCTTGTGCTTGCAACCTTGTCTGATAAAATACAGAAAACAAATTACAGATCGGAAGAGCGGTTCA	I	MtChr3	Ca5	3
ADH1_SNP2	159		I			3
PSADH1	161.5		I			3
CE007M24_SNP1	168.526		I			3
3549001	176.842	TGCAGATTCATGCTTCTGCAAATCAACCTTCAACTGCTCAATCTCTGTATTCTTTTCATTTATAAGACC	I	MtChr3		3
3548589	180	TGCAGGTAGCCCTCCTATCAAGAATTCATCACAGAAACTTGGTTCCTCTGATTGGATATTGCGAAGAAG	I	MtChr3	Ca5	3
3542311	189.474	TGCAGAAGGAAAGATTACCTCTAGAATCCCATGACCGAAGCTGCTTTCACGAAAAGCGCTATAATCAGG	I	MtChr3		3
3544594	189.474	TGCAGGCTCTACAACTTTGTACAAAGAAGGAGCCCTTGGATCTGTTTTGGTGTCAACCACATGTATACG	I		Ca5	3
agps1_SNP3	193.684		I			3
3537635	207.368	TGCAGCTCTTGGCAGAAGATTCAGCTCTCAAGCCATTCAAGTCATATAAGCAGAGTGTAAAAAAGCTCA	I		Ca5	3
3546668	207.368	TGCAGTGGTGATACCGATTCAGTGGTTCCAGTTACATCTTCAAGATATTCAATCAACACTCTTACAGAT	I	MtChr3		3
PPT1_SNP2	217.895		I			3
3550165	220.702	TGCAGGTAAGTCCAGAACTGTATGGAGACAAATATCCAAGGTTCTTCACTTATTGGACTGTGAGTATTT	I	MtChr3		3
rfs_SNP1	222.105		I			3
3542502	229.825	TGCAGCCACATACTGTTTCATTATATATTTCGCCATTGAAACCTCCTGCATAATCATAAAAAACAAAAG	I	MtChr3		3
3545307	258.947	TGCAGATGGCACTAACAGTGGCTGATGCATTCCTGTCAGCACTTCCATTCGATACTCCCTATCATGATT	I	MtChr3	Ca5	3
3552649	258.947	TGCAGGAACTCGTGTGGTTTACTTCCCTCAGGGTCATAGTGAACAGGTTTTTGCTTTTTTACAGATCGG	I	MtChr3	Ca5	3
3543159	272.632	TGCAGATGCATCAAGCAAAAGCTTGATAACTTCAGAAGAAGCAGCAGAACAACCAGAAACGGCACAATG	I		Ca5	3
3549679	276.842	TGCAGATGCATCAAGCAAAAGCTTGATAACCTCAGAAGAAGCAGCAGAACAACCAGAAACAGCACAATG	I	MtChr3	Ca5	3
Gpt2_SNP1	277.105		I			3
3544136	284.211	TGCAGTGCTAATATGCTGCGACAGCTCACTCCCTGGGATAAGCACCTCCGCCACTGATACATTGTAATT	I		Ca5	3
3551202	313.1	TGCAGCCCTTTTCTAATTCAAGAGACACAAGTGATGTGTAATTGCTCCACGTTTCAGGAGGTAGGAATG	I	MtChr3		3
Gpt_SNP1	318.872		I			3
Enod12B_SNP1	333.684		I			3
Trans_SNP1	334.53		I			3
3544164	338.948	TGCAGAGGGAATTCCTTTTGGAGAAGGTCCAAATTACGACTATCACAAGCTTCCAACATGTCATTCCTG	I	MtChr3		3
pepC_SNP3	340		I			3
PsDof1_SNP3	392.58		I			3
3544692	403.158	TGCAGGATTATCTCCAATCATGTAAAGTGTTTGAAAATGTTGAGTGTTTTTATGATTTATGCCATTACA	I		Ca1	3
3544701	404.421	TGCAGTTGATGCATCCATAGCTTCCAGTCGCTCATAAACTCGTTCAAGTGCTTCACCACCGCCATCATC	I	AC235487	Ca1	3
3548594	413.685	TGCAGCAAAACCTTTATTGAGCTTCATGGGAGTAACTTCTGTAAGTACTTTTGTATAAATTTATTTTTA	I		Ca1	3
3546823	414.737	TGCAGGAGCACCAAGAGACCTCAATTTCAGGTATTGCTGTGCAGGATGTAGCATTGGTGAATCCTGTAT	I		Ca1	3
3551367	414.737	TGCAGCAAAACCTTTATTGAGCTTCATGGGAGTAACTTCTGTAAGTACTTCTGTATAAATATCAAGATA	I		Ca1	3
3545961	420	TGCAGTTGTTGAAGATTATGGACTTCCTTGCTCGCCAATTCAGTTTATTTCTGAGATTTCACCGCTATT	I	MtChr2		3
3548937	420	TGCAGGAAAACCTGATACCAACAGAGTGAAGAAATACTTTAGACTAGAGGTAAACAGGAGGATGAGGGG	I		Ca1	3
3568080	420	TGCAGTTCCAGGAATTTCACACCATCCTTGCTGATAACAATTACAGATCGGAAGAGCGGTTCAGCAGGA	I	MtChr2	Ca1	3
Bfruct_SNP4	420.51		I			3
3562889	421.053	TGCAGCATTTAGGCCAGTCATGAATTTGGGTTTGGAAGTGATGGAAAAGCCTAAAAGAAAGAATGTTAC	I	MtChr2		3
3552363	424.211	TGCAGAAGGTGAATATGACCCCCTTTGGTCATTAGTTTCATGATTTTCATCAATCAAAATATAGCTCAT	I	MtChr2		3
3546060	426.316	TGCAGGAAACTTGGTATCTTCTTTTGTATTCAGCACTATAGGAAACGTTACTTCCAGAGGAGGAAAACA	I	MtChr2	Ca1	3
3547055	430.527	TGCAGGAAATTTGGTATCTTCTTTTGTATTCAGCACTATAAAAAATGTTACTTCGAGAGGAGGAAAACA	I		Ca1	3
3545857	436.842	TGCAGCTGGTCCTGTAAGCAACCACGCTATGGCCGAGGGCAAACACAACTGACGAGAGAAATAAGACAG	I	MtChr2	Ca1	3
3553244	438.685	TGCAGAAAGGTTTTTCTTGTCAATTTTGGATGTTTCATAATGTCAACCCTAATAGATTGAGCAAAAAAA	I	MtChr2		3
3543065	15.7895	TGCAGAGTCAGCTGTATTGAAGTTTCCCCAGACAAAATTCCCTTACAGATCGGAAGAGCGGTTCAGCAG	II		Ca6	7
3543164	46.3158	TGCAGTAGAGTTGGCAACATCTGATGGCTTGGCAAATGTACAAACTTGGCCTTTTTGATTTTGTTTGTG	II	MtChr4		7
3548802	46.3158	TGCAGATTGCATAAACTTCAAAACTGAATCCGAGTCCTCCTCGCTAAATCCAGTAATGCCATCAATGCT	II		Ca6	7
3546190	55.7895	TGCAGCAGAAGTTGAAAAAGCCAAAGAATTCACTACAGCAAAGAATAAAAGGGGTATGCCACGACAGCG	II		Ca6	7
3553147	58.4211	TGCAGTCAAATGCTCTACCACTGAGCTATGGACCCAAGAGATGTTAGTTACAGATCGGAAGAGCGGTTC	II	MtChr4	scaffold227	7
3553418	60	TGCAGTCAAATGCTCTACCACTGAGCTATGGACCCAAGAGATGTCAATTACAGATCGGAAGAGCGGTTC	II	MtChr4		7
3542734	64.2105	TGCAGGAGTTGGCAAAACGGATTTTCCCTCTTTGAAGGAGCTTTCTGTTGATCAACCAATTTGTGGAAT	II		Ca6	7
3568498	64.2105	TGCAGTCAAATGCTCTACCACTGAGCTATGGACCCATCTCTGTTTGGTGATAAAGTTACAGATCGGAAG	II		Ca6	7
FabatinL_SNP1	67.5003		II			7
3544191	68.4211	TGCAGCATCCATTGTTCCAAAGGTAGCCTAGAGTCTTTCACAGTAATACTTGTTTTCCAATTTCTTACA	II	MtChr4		7
3552831	70.7895	TGCAGCACACATCATGTTTCTTGCATCCCACATTTGTTGTGTCAGTTCTGGAATTGTGAGGGAACTGTA	II	MtChr4		7
3553337	72.6316	TGCAGCACACATCATGTTTCTTGCATCCCACATTTGTTGCGTCAGTTCTGGAATTGTGAGGGAGCTGTA	II	MtChr4		7
3542004	78.9474	TGCAGAGGTCATTCCAGCTTTTGTCCTGGACGAAGAAGACAGATTTGAGAATTACAGATCGGAAGAGCG	II	MtChr4		7
3550968	95.7895	TGCAGGTTCCTTACTTTGTTGATCACAACACTGGATTTCAATCTGGTGATTACAAGATCATCTTACCCT	II		Ca6	7
3552140	107.368	TGCAGGAAGCGGAATATTTCTGTTGCGAATTGCCGCAATGTATACCTGGAAAATTACAGATCGGAAGAG	II		Ca6	7
PPT2_SNP2	108.2		II			7
3564849	112.351	TGCAGAATCGGGGGATATACTTCATTTCCAAAGAGGTTCTGTTGATGAATTTATTTTTGAGGGTCCGAG	II	MtChr4	Ca6	7
3548612	112.632	TGCAGGAAAGCATTTGAAACAGAACAACTGGCAAAGGAACGGCTTAGCCAGATGAATGATGATCTTACA	II		Ca6	7
3551049	112.632	TGCAGAAATGGTCTTGTTGCAGAGCTTGACAACATGGTCAAATTGGCAGAAAAGTGCAACATTCAGGTT	II	MtChr4	Ca6	7
3542799	121.053	TGCAGTAAGGACAATTGCCTTGAAACCAGCATTTTCAGCTCTTCTCACAAGCTCAATAACCAGCTTTCG	II		Ca6	7
Q500_HaeIII	122.425		II			7
3557672	124.474	TGCAGTAAGCACAATTGCCTTGAAACCAGCATTTTCAGCTCTTCTCACAAGTTCAATAACCATATTTCG	II		Ca6	7
3553033	128.421	TGCAGAGGAAATCCAAAGACAGTGAGGTTGATGTCCGGATTGTCGATGATGATGTTACAATCAAACTGT	II	AC235671	Ca6	7
3545065	136.842	TGCAGAGGAAATCCAAAGACAGTGAGGTTGATGTTCGGATTGTCGATGATGACGTTACAATCAAACTGT	II	AC235671	Ca6	7
3543360	137.895	TGCAGTTGAAGCAGGAGCACTAATGGTTCGACTTTTTTGTGTAGTTACATTTCAAATATCACTTCCAAT	II	MtChr4	Ca6	7
3552419	137.895	TGCAGTTGAAGCAGGAGCACTAATGGTTCAACTTTTTTGTCTAGTTACATTTCAAATATCAGTTCCAAT	II	MtChr4	Ca6	7
3541636	151.579	TGCAGAAACTCCAGGATTGTATTCAATCACTCTATCCACTAGAAGAAATGGAAACCTAAACAGAAACAC	II	MtChr2	Ca6	7
SQEX_SNP1	153.4		II			7
Htrans_SNP2	160		II			7
Ptrans_SNP1	162.105		II			7
3547806	167.368	TGCAGTGCTGTTTCCTGGTGTGGAAAACTAAATGCAGTAGCTTGTGCCGCCGAAACATGTGCCAGAATT	II	AC233659	Ca6	7
Dof4_SNP3	167.368		II			7
PlcSyn_SNP1	169.2		II			7
Selbin_SNP2	171.579		II			7
St100044_SNP2	177.895		II			7
3542631	185.263	TGCAGATACACTTCGGAGAGAGCAGCCTACAAAAATGTGAGATTATGCTGAACGATCTAATTGGCTCAA	II	MtChr4	Ca6	7
3552512	189.474	TGCAGTGAATAACGCTCCCAAAGCACTTCCTGTGAGGCCATATTGCACTGCTTCTCTAGCAGTTCTCAG	II		Ca6	7
3545739	201.053	TGCAGTCACTCGCATTTACGAAATGGTTGATAGGGTGCCGACTATAGATTCTGAAGAGAAGAAAGGAAA	II		Ca6	7
Acetisom_SNP1	202.5		II			7
3544639	213.684	TGCAGGTTATCTAGGAACAATGCGATTTGAAGTGCATTTGGATATTCTTCAAATTTTAGATAGATTACA	II		Ca6	7
3550832	219.474	TGCAGGTTCCAGGTATTTTGTTTACCCCAATTTGCCCACATTCCCTATCTTTTAGGCCATTACAGATCG	II	MtChr4		7
3541629	227.368	TGCAGGAGCTCATTTATTCTCCTGTGAGGTCTCTAGCTGAGATTATAGAATTCAACATCAACAACCCTA	II		Ca6	7
3552810	227.368	TGCAGATATTTGTTGATGGACAACTTGAATTCTGGAAGTAAGGTTATCATTTCACCACTTTGGAGCGGA	II		Ca6	7
3548844	229.474	TGCAGCATATAGACCTGTTCAAGAGCTCTTAGAAGAAGAAAGGAAGGTACGGGAATTATCAAATTTGTC	II	MtChr4		7
3566558	249.474	TGCAGAGATTGAAATTTTATATTAGCAAAATGCAGAGATGCTGTTTATCCATGTGATGCCAAGTTACAG	II		Ca6	7
3545633	255.789	TGCAGGGTTGGCTGAATTTATAAAACCATTGAATGAAGTGATCATGAAAGCTGCTGCATTGACAGAAGG	II	MtChr4		7
3553206	271.579	TGCAGCCCACTGACCACCAGCATAACTGCTACCTACATTTGAATGAAAAACAACATTGGTTATGCATAC	II		Ca6	7
3551485	277.887	TGCAGTGTCAGATTTTAGATTGATAAATAGAAGAATTTTGAAGGATGGTTCGATTGTAAATCCGTATGT	II		Ca6	7
3545612	278.97	TGCAGCTCGAACCATCCGAGTTTTGCTTTGCTCTTTGTATGCTTTTGTCAAAGCTGACTTGACGGCAGG	II		Ca6	7
3549608	281.075	TGCAGATTCCATCACAGTAGTTATCAGTCTTATAAAACAATCTCAATTGTGGAATTAGCTTACAGATCG	II	MtChr4	Ca6	7
3544646	297.94	TGCAGTTGGTGGATGGCGATTCATGTATGGATTTAGTGCTCCGCTTGCTGTGTTACAGATCGGAAGAGC	II		Ca6	7
3546922	305.308	TGCAGGCGGATTCTCAAGCAGTCAGATCCTTAGCTTGCAAAACAGTATGTCGATGTATTATGTATATTA	II	MtChr8	Ca6	7
3543502	307.764	TGCAGGCTTTTGTATGTATTTTTGGTGGCTATGGAGTAGACAGGCTAGGCAGAATGCTTACAGATCGGA	II	MtChr4		7
3548215	309.519	TGCAGCCTGACATCATCGACCAACTCAAGAAAAGGATCTACCTGTGGATTTTTGACACTGATTACAGAT	II		Ca6	7
3546128	313.729	TGCAGAATCTTCAAGACTTGCAAGGTACAACAAGAAGCCAACAATCACTTCAAGGGAAATTCAGACTGC	II	MtChr4		7
3547309	313.729	TGCAGCCTGACATCATCGACCAACTCAAGAAAAGGATCTACCTGTGGATTTTTACAGATCGGAAGAGCG	II		Ca6	7
3552765	322.15	TGCAGCATAAATGTAAAGCAACTCACACTATGGCATCTTCTCCAAACATGTTGCCAGAGGTTTTTACAG	II	MtChr4	Ca6	7
3552341	340.045	TGCAGGTAAAGAGGAAACTTCAAGCTCTAGCGTTGAAGAATCCTTGGAGGAAGGAAACTACAATCCTGA	II	MtChr4		7
3549788	373.729	TGCAGGAAAAAATAGACCGAGAGGAAAATATACTTTGGTATACTACCCCAACCAAATATCAGTGATGCG	II	MtChr4	Ca6	7
3542652	378.992	TGCAGGAAAAAATAGACCGAGAGGAAAATATACTTTGGTATACTACCCCAACCAATTTTCATTTTTTGC	II		Ca6	7
3548460	382.15	TGCAGTTGTTTCTTTTGAAATTTAGTTTTATGTATGTTACAGATCGGAAGAGCGGTTCAGCAGGAATGC	II		Ca6	7
3547820	385.308	TGCAGTTTGGACAGATTCCCCATCAAAATCAAAATCAACTTGCCGTGCCCATTGTTCCAATCCTGAAAA	II	MtChr4		7
3546890	394.782	TGCAGGCCTCCAAGACATTTTCCCTGTGACCAAAAGCACTGACCCTGACAAAACCTTCACCGCCCAGGA	II	MtChr4		7
OEE3_SNP1	4.5		III			4
Vsr_SNP2	14.5		III			4
3550263	14.7368	TGCAGACGACCAGAGAAAAATATTTATTGACCACAATGGTATGCATATTCTTTGTCAACCTTTTTTGCA	III	MtChr8		4
3546185	22.1053	TGCAGGAGAATTCGAAGTAATTACTAATACCGGACAAACTGGCGTAAAATATTCCATCTAAAGTCCTTG	III	MtChr8		4
3553070	22.1053	TGCAGGAAATTTCGAAGTAATTACTAATACCGGACAAACTGGCGTAAAATATTCCATCTAAAGTCCTTG	III	MtChr8		4
3542303	40	TGCAGTATAATGCTGGAAGTGTTGCTGATGAGAGGTTTTCTTATTATTTCATTTCTCTCAGTGGTGGAG	III	MtChr8		4
3546002	40	TGCAGAAGATCACCAATGCTGATGACTAAAGCACCAGGTATAGGTGATACATCAACCCAACTATTTTCA	III	MtChr8		4
3550488	61.2632	TGCAGTACAATCAGAAACTTGCCATCCACTATCTTGATCAGAAAACGGCCATGACCCTTTAGAAATATG	III		Ca7	4
cwi2_SNP2	61.6		III			4
3539973	62.1053	TGCAGCTATCTTCAATGCTCCAATGTTGTTCTTTGATTCAACTCCTGTAGGAAGGATTTTACAGATCGG	III	AC235757	Ca7	4
3537561	80	TGCAGTGACAAACTGACCTGGAGCAAATGTAACACATGTAGCCACAGACAGTTCCGTTTGCTCTCTTAC	III		Ca7	4
3550367	95.7895	TGCAGAGCAAATGCAGAGCCCAGTATCAGCAATGGCACCAAGTACTGCAAGAACTTACAGATCGGAAGA	III	MtChr8		4
3551532	101.053	TGCAGGATCTCCAACAAGTTGAGCATGCCACTCTAGTGAGTGGAGGAGCTCCACCTCGAGCGGATGCAT	III		Ca7	4
CNGC4_SNP1	103.5		III			4
3545336	115.395	TGCAGATCTAAAAGGCGGAGCTTTTTCTCTTCAATTTGCAGTCTCAACACAAGATCAGGCCTAATTCGT	III	MtChr8	Ca7	4
3550929	116.842	TGCAGGAACAGAATCAATGGCACTTTGAATTGTTTTGAAATCTGTTTTGCCTGATTGACTAACACTAAT	III		Ca7	4
3552415	116.842	TGCAGCTGGAAGGTACAGCAGTCTTATTTTTGGAACAAACCTCACTGATGTTATTGTCACAGGTATGGA	III	AC235567	Ca7	4
NTRB1_SNP1	126.316		III			4
3547361	129.474	TGCAGGGACAGAATCAATGGCACTTTGAATTGTTTTGAAATTTGCTTTGCCTGATTGACTAACAGTTAT	III		Ca7	4
3544826	133.684	TGCAGGTAAGTCACTAAACCAAAGATGCACCTGGAGAAATCAGGCTCATATCCTTCCACACATTGAGTT	III	MtChr8		4
3544999	135.418	TGCAGCTGATATTGATCTTTTGAGGCAAGATTTTTTGCTTCAAAGCAAGAGTTATTTACAGATCGGAAG	III	MtChr8	Ca7	4
3565728	167.368	TGCAGTGGCAATAGCAAATGCCTTTCCAACTATAAAATTGAAAACAAATGCATTACACAACATGTGTTC	III		Ca7	4
3543121	174.737	TGCAGGAAGTAAAGTTCTAAACCGATCACATTGTAAAATAGAAGTCAATCCTCCAGCAGAACATCCAGA	III	MtChr8	Ca7	4
3541493	193.684	TGCAGGAAGTAAAGTTCTAAAGCGATCGCATTGTAAAATAGAAGTCAATCCTCCAGCAGAACATCCAGA	III	MtChr8	Ca7	4
3541824	205.263	TGCAGTGATGCCGTCTCCTAAAGGTGTTGAAGCTGCAAATGCAGACAACACATCGTGCTGCTTCTTGGA	III	MtChr8		4
3550568	208.421	TGCAGTAACGATTCAAGCTGTAGTTCCAATTTGTTCGTAAGCACGCGAATATTGTCCAAATCCTTCAGT	III	MtChr8		4
ARBA10806_623	216.21		III			4
NTH1_SNP1	216.4		III			4
3541552	229.474	TGCAGATTCGACTTTTTTATCGGCTACTTGTTCCTCTAAATTCTTGACTTGTTCTTTTACAGATCGGAA	III	MtChr8		4
3545894	261.053	TGCAGTGCAATGTCTTCATAAAGTTTTGATTTTTCCTCAAGATTATGCTCAAGTTCAGACATTACAGAT	III	MtChr8	scaffold1348_1	4
3548578	261.053	TGCAGCAGGTGTTTTTGATGAACAATCTCTATTACCTAGTGCGCAAAGTGAAGGACTCGGATCTTACAG	III	MtChr8	scaffold1348_1	4
Xyft_SNP1	268.421		III			4
3544082	274.737	TGCAGGGATTCGACCATGTAACTTAGCATTTGGAGCTGATCAATTTACAGATCGGAAGAGCGGTTCAGC	III		Ca7	4
3548325	295.79	TGCAGCCACCAAGCTTCAATGCTACCGTGTAAATACTCTTCTATCTTCATTTTTACTTTACAGATCGGA	III	MtChr8	Ca7	4
SPS_SNP2	297.895		III			4
3543281	305.297	TGCAGAGTGTGATATTCAAACAAGTGAGGAATTTTGCCTTGAATATGGAAGTGCAACACAGTTATATTT	III	MtChr8		4
3549959	305.297	TGCAGCCAAAACATATACCCGACTGTGATTACAGCACACCCACAGGAGCCAAATCAATTTGCCGTTGGA	III	MtChr8	Ca7	4
3544643	309.508	TGCAGAGGTGTCAGGGCCATTTCGTCTTTGGCAAATGGATCAACCTTTTATACTTCAGGTGCGGACGGA	III	MtChr8		4
3565614	326.35	TGCAGACTGTTGAAGGAATTCCAAATGTAACAGGAATTCAGCTTGATGTGATGGATAGTGACAGCCTTT	III	MtChr8	Ca7	4
3550459	336.876	TGCAGGAAAAACACAGATCTCACTTTACCATCAGATATGCAGTACCTCCCCGAATATGTAACTTCTCGT	III	MtChr8		4
3552681	336.876	TGCAGGAAAAACACAGATCTCACTTTACCATCAGATATGCAGTACCTCCCTGAATATGTAACTTCTTCG	III	MtChr8		4
HATPS_SNP2	347.402		III			4
non-pHospHorylating-GAPDH_SNP1	369.4		III			4
3550370	378.981	TGCAGCTCGGGAACTTGCAATGGCTCCAATGTGTCTTACACAATTTATGGCCACTGTCTGTCAACAAAA	III		Ca7	4
3550093	383.192	TGCAGGTAATCCAAAAGCATCCCACCCCATAGGATGCAACACATTATATCCTTGCATTCGTTTACAGAT	III	MtChr8		4
leukotr_SNP1	1.2		IV			2
CE006G18_SNP1	1.2		IV			2
3539732	10.5375	TGCAGTCAAATGCTCTACCACTGAGCTATGGACCCTTTGATGCTGAAGTTTCTTTATGAATAAATATCA	IV		Ca4	2
3544426	15.0112	TGCAGTGAAGAAAATTGATTTTGAGTGAATTGATTCTAATTACAGATCGGAAGAGCGGTTCAGCAGGAA	IV	MtChr1		2
3550281	15.8007	TGCAGTGAAGAAAATTGATTTTGAGTGAATTGATTCTATAAAATTGATTCTAATTACAGATCGGAAGAG	IV	MtChr1		2
3546706	20.0112	TGCAGGAAAGGTGATCCATCAGGTCAGTGCATTAGAATAATTGCTTACAGATCGGAAGAGCGGTTCAGC	IV		Ca4	2
3548921	32.6428	TGCAGGATCGTTAGGTAGAAAGGAAACCGACATGCGCTTTTCATTCACAAACTGGACATTAGCCTCAAT	IV	MtChr1		2
3566636	56.8533	TGCAGAAGCTGCTGCACATGAAACTCTTGGAAAACGGTATACACCAGCGACTTTTGATAGCTCGCGTTT	IV		Ca4	2
3542743	74.748	TGCAGGTAATTGAAAGTTGGTCAAGAGAAGTTATTAGTTATTACTATTTGTTTTACAGATCGGAAGAGC	IV	MtChr1		2
sut1_SNP1	76		IV			2
3542174	77.9059	TGCAGAATAGCTCCCACTGTTGCTTTCAAACAAGCTACTCCAAAACCCACCTAGAAAAGCCCATACCCA	IV	MtChr1	Ca4	2
3552997	77.9059	TGCAGAATAGCTCCCACTGTTGCTTTCAAACAAGCTACTCCAAAACCCACCTAGAAGCCCATACCCAAA	IV	MtChr1	Ca4	2
3546899	78.9586	TGCAGCTTTGACTACTGCTAGATGTTCGGCTACAGCAGGTGAAAAAGCAAGATGTACCTCTGAAGTAGA	IV		Ca4	2
3551954	78.9586	TGCAGACTGTGTTGAGTTCTACTACAAGAATCACAAATCTGAATGCTTTCAGAAATTGAAGATGAAAGA	IV	MtChr1	Ca4	2
3544335	105.274	TGCAGAGGAAGATGAAGACTTGAGTTGGGACATTGAGGATGACGACGACGATGAGCCTGTTACAGATCG	IV	MtChr1		2
GluSTrans_SNP1	105.5		IV			2
3544952	109.485	TGCAGCAACAAATTCCTGACCAGCTCCTTCTGCTACCACAATAACTAAATGTCCATTTTCTTTTACAGA	IV	MtChr1	Ca4	2
3545089	109.485	TGCAGAAGTGCATACAGTAGGTGAAAAGGATGCATCAGGGAACAAGCTACTTCGTGATGTTGGTCCGTG	IV	MtChr1	Ca4	2
3545668	113.695	TGCAGTACTACAACAATCTCATCAATGAACTCATTAGCAATGGTTTGATACGAGTTTCTTACAGATCGG	IV	MtChr1		2
3549537	113.695	TGCAGTCACTTTGTCTTTCTAATTATCCAAGTAATAAGAAGATCCTTATCAAGACGTCCATTTATTTCT	IV	MtChr1		2
3552141	127.906	TGCAGCAAGACAAAGATCTGTACCATTGGAGACCCATTCGGTAGCCCTACCACATACAAAATCATTTAC	IV	MtChr1		2
3547009	136.853	TGCAGTTGTATACCTTGATGCCGACACTATTGTCGTTAGAAATATTGAAGAGCTTTTCAAGTGTGGAAG	IV	MtChr1	Ca4	2
ARBA6998_69	142.116		IV			2
3542325	145.274	TGCAGTATCTTCCCAGACAGGAAACCCATTTACTGAATGACGATGGAAAAATAGATCAAGCAAGAGGTT	IV		Ca4	2
HRIP_SNP1	152.643		IV			2
3547324	158.959	TGCAGATTGGGCCCGGGGACTTTCCTGAGCCCAGCATCAAAGCATGGACCCATCCACATCGTGTCAATC	IV	MtChr1		2
3543908	165.976	TGCAGTCAAATGCTCTACCACTGAGCTATGGACCCTTTGGTGGTGTTATGGTCCAATCAACTTGTTGTA	IV	MtChr1		2
3552291	165.976	TGCAGATCAAGAGGTCACCGGTTCGAACCCGGTTGGGCCCTTTTTTTGAAATAAATAATTTTTATTTTA	IV	MtChr1		2
3549017	166.327	TGCAGGTGTCAAGCGTCTTCTTTTCTGTGGTGTAGGTTGCCAGGTGCAAGGTGCCACTTCTTTACAGAT	IV		Ca4	2
3543378	175.801	TGCAGAAGGCCACAACAAGTTGAAGGTATTCGAGCTTCAATATCTTATCTACGTTTGTCTGTTTCTTAG	IV		Ca7	2
3549365	202.116	TGCAGGTCTCCGGCGAAGAGATGGCCGTACAGTTGGATTAGGTCTTTACAGATCGGAAGAGCGGTTCAG	IV		Ca4	2
TE002O11_SNP1	204.2		IV			2
TFL1c_SNP1	204.222		IV			2
3548247	211.59	TGCAGAGTTTGAAGTCACTGATTTTTGTCATCCATGTGATTGCAGAATGTTACAGATCGGAAGAGCGGT	IV	MtChr1		2
3545142	212.643	TGCAGTTTTTGGTGTAACACGGGATCCATTTATAGTGTTTTCTTCTAATCTTTTTGCCATTCTGGGTAA	IV		Ca4	2
3551842	212.643	TGCAGGTATTGAGTCCACCTATTAGAAAGAACAAATATGTCAATATTTATACCACAAAATTGCACATTA	IV		Ca4	2
3543980	215.801	TGCAGAGAGAAGACTACTAATCATGTATTCGCAATGAAAAAGCTAAAGAAATCAGAGATGCTTCGCAGA	IV		Ca4	2
3546029	216.853	TGCAGATCCCACCTCAGAATCCAACTCTGATGACACTTCACTCATTTCTGATGCATTGAATGGTGCTTC	IV		Ca4	2
P54_SNP1	218		IV			2
AlpHatip_SNP3	231.8		IV			2
PI_pHospHatidylcHoline_SNP3	243.1		IV			2
3542279	251.59	TGCAGTCAAAGTCCCAATGCTTTTATCTGTAGGATAATGTCTAGCTAGTCCAAAATCAGAAACTTTTGG	IV	MtChr1	Ca4	2
ACCox2_SNP1	251.8		IV			2
peptrans_SNP1	255.2		IV			2
3542685	260.011	TGCAGCTCAAACATGTTGAGCTTTTATACAACTTTACAGATCGGAAGAGCGGTTCAGCAGGAATGCCGA	IV		Ca4	2
3544308	262.906	TGCAGGTTATTGCCGAGAATCTCTCTGAAGAAGAAATTGCTGGATTGAAAGAAATGTTTACAGATCGGA	IV		Ca4	2
3546233	263.169	TGCAGATACTCTATATTGGCAGGGTCAAAAGGCCCTTTACAGATCGGAAGAGCGGTTCAGCAGGAATGC	IV		Ca4	2
3547466	263.169	TGCAGTCAAAGTCCCAATTCTTTTATCTGTAGGATAATGTCTAGCTAGTCCAAAATCAGAAACTTTGGA	IV	MtChr1	Ca4	2
3549355	263.169	TGCAGAGCCATTGCAAATCTTTAGTACTTCCCTTTCATGTCTGAATTATCATAGAAGCAATAAACAAAA	IV		Ca4	2
3535384	273.696	TGCAGGATAATAGCCACAATAACACCATATATAGCAACAGCTTCACAGAAGATAACACTGAAATGTCAC	IV	MtChr1	Ca4	2
3547792	280.011	TGCAGGTTTATTAGGAGCAACTGCCATGCTTTTGTTATCTTTTCATGAAAACCTACATCTTGTGTTGGC	IV	MtChr1		2
3551792	284.222	TGCAGGCCACCATCAAGCAATTATCCAAACAAGGACATACTAGAAACGTAGAAAAGGAAGTAACTACAA	IV		Ca4	2
3552431	285.275	TGCAGGCCACCATCAAGCAATTATCCAAACAAGGACATACTAGAAACATAGAAAAGGAAGTAACTCCCA	IV		Ca4	2
3548374	286.327	TGCAGTAATCTCTTTCCACTTTTATCAAGCCAAACTTTCCTTGGAATTGTCTACATTACGAAACGAGAT	IV	MtChr1		2
GCSP_SNP1	289		IV			2
THiolP_SNP2	289.2		IV			2
3542857	291.59	TGCAGTGACTGTATGATGAATAGGAAGAGTCTATGTACAACTGGAAATTACAGATCGGAAGAGCGGTTC	IV	MtChr1		2
3544742	0	TGCAGCTTCCGCTTGAGCCAACTTTGACATGTTCTTGTGAAGCTCAGCGTTCAGTGTTGCCAATGCTAC	V	MtChr2	Ca1	6
3564722	2.10526	TGCAGATTCTTAATCCAAATCCAGATGCAATGACTAAGATGATAACAGAAAATGCAAGCGAGGAATTCC	V	MtChr2	Ca1	6
3547823	20	TGCAGCCATTGCCCATCTGCCGTGAATAAGCTCAGCTTCTCTGTACCATTTGAGAAATGCTGGGTCCTT	V	MtChr2		6
Dof6_SNP1	26.0001		V			6
3543290	48.4211	TGCAGGAGATAGATTTGCACAATAACAACCAACTTCTGAGAGCAAAGGTACTTTTTTTACAGATCGGAA	V		Ca1	6
3545318	60.7018	TGCAGCCCCTATGGATGTAACACCTTTACTCCTTAGAGCAGCTATTACAGATCGGAAGAGCGGTTCAGC	V	MtChr2		6
3549835	61.0526	TGCAGACACTGTTATATATGCCATTACCTACACACATACATACAAAAGTTATGTCTTAGTGTAACCATA	V		Ca1	6
PFK_SNP1	61.5		V			6
3545860	63.1579	TGCAGTTTGCCCGTCCATAGCCGCAATCGAATAGAAACTAGAAACAAAATGAACCTCAGCTTCCAGTAG	V	MtChr2	Ca1	6
3542041	68.4211	TGCAGTTTGCCCATCCATAGCCGCAATCGAATAGAAACTAGAAACAAAATGAACATCGGCCTCCAGTAG	V	MtChr2	Ca1	6
3545602	70.5263	TGCAGACACTTTTCACAGTTCAATGTAGTCCTCAAGTTGCCGCGTTTTACATTTTGGACCAACTTTTGA	V		Ca1	6
3551631	72.6316	TGCAGATGCAACCGCCGCTCCTGCGGAGAAGACGGCTTTTGATATAAAGCTTGAGAAGTATGATGCTGC	V		Ca1	6
Kao2_SNP2	74.0001		V			6
RBBP_SNP1	92.5		V			6
FVE_SNP6	92.5		V			6
3545875	94.7368	TGCAGTATGATTGCCAAGATACCTGGGCTACTTTCCTGCAACCCCTCCAAAAGGGTCTTGCCAAAATTT	V		Ca1	6
3547986	94.7368	TGCAGATCATCCACCCGAAGAAGAAGGAACAAAAGATGCTGACTGTGATCATTCTTTTGTTTTACAGAT	V		Ca1	6
3551674	95.7895	TGCAGTCGCTTTACGAAAATATGCATGTGAATGCAATCTGTCTTGAAATTGGAGCATTTCCGCATATGT	V		Ca1	6
PCT_SNP2	97.5		V			6
sus3_SNP1	111.1		V			6
ARBB22348_378	113.61		V			6
AGO1_SNP1	133.4		V			6
Dof3_SNP3	133.4		V			6
CE007J22_SNP1	136.5		V			6
3546872	140.056	TGCAGGAGAATGACCATGAAATTTTGAATACTCATCTAGTATCCATGCCATTGTCTACATTCAAAATCA	V	MtChr6	Ca1	6
3539196	148.477	TGCAGTGAAGAAAATTGATTTTGAGTGAATTGATTATGTAAATTCATTCATGCTAAAAATGAGTTGAAG	V	MtChr3		6
3552404	216.898	TGCAGTCTAAATCTTTTTTGCTGTTGTAGAGTGCACATACTTGATGCTGCCATCTTTTGCATTTATTGC	V	MtChr3	scaffold89	6
CE007K12_SNP1	228		V			6
HlHrep_SNP4	231.5		V			6
ARBA3199_340	244		V			6
3542724	252.688	TGCAGATAATCTCAGTGAATAATGTAGGTAGGTTTGTTTTGTTGGTTACTTCTTTATTTTTACAGATCG	V	MtChr6		6
THiorPer_SNP1	253.55		V			6
3547997	253.74	TGCAGCTAGAAGTAATTTGAAACCAGTTTCATTGGAGTTAGGAGGAAAATCGCCTCTCTTGATTTTTGA	V	MtChr6		6
3549043	253.74	TGCAGATAATCTCAGTGAATAATGTAGGTAGGTTTGTTTGTTGGTTACTTCTTTATTTTTACAGATCGG	V	MtChr6		6
PsDHN2_485	253.9		V			6
PsDHN1_320	256.8		V			6
3541862	256.898	TGCAGCGAAGGTCTCCAACTTGTATTCTGTATTGTTTCTCTCCTTTGGGTCCAAAAACACCTATATACA	V	MtChr6	Ca1	6
3546713	257.6	TGCAGCGAAGGTCTCCAACTTGTATTCTGTATTGTTTCTCTCCTTTGGGTCCAAAAACACCTATATGAA	V	MtChr6	Ca1	6
PIN1_SNP1	268		V			6
TNE003F15_SNP1	271.657		V			6
3549786	286.394	TGCAGCTCCTATGATTGCTCCAGCTATTGCTCTATTGCTTCCTGTTACAATTTTCATTATTATCAAATA	V		Ca1	6
3567786	287.315	TGCAGACCTGTACTGCTAGCTAAAATCTCACCTATTTCACAAATTGCCTAGCAGAAATCACAAAAAATT	V	MtChr2		6
3560761	289.552	TGCAGTTTATAAATGATTGTCCAACCGGATTCGGGAGCCTCTCGCATAGCTTTCACATAAACAACTCTT	V	MtChr2		6
F4012_SNP2	302.45		V			6
3542602	310.65	TGCAGAATCGAAGTAAGCACGCTCATGGTCCTGGCACAAAAGTTACAGATCGGAAGAGCGGTTCAGCAG	V	MtChr2	Ca1	6
rbcs_SNP1	3.1204		VI			5
3541837	5.26316	TGCAGCTGATATTCTCTCTTGAAAGATATGAAGCTGTAATTGACGCTTACTTGGATGGTCTTGAGGCAT	VI		Ca3	5
Pea4_1_499	24.0271		VI			5
GNS2_SNP2	25.5729		VI			5
3549304	29.4737	TGCAGTCAAATTTTGCAACTCTTGATGAGAAAACTGGAACTGTCACTAGTAGGAGAGCTGACAGGCACT	VI		Ca3	5
3552062	32.1053	TGCAGCAAGCTCAATAGGGGTTCTTCCCTCCTCGTCCACAGCTCGAGGATCGCCACCCCTACATTGTAT	VI		Ca3	5
3543263	38.9474	TGCAGAAGGCAGAAGTAATGAATGCTTTAGATTACTGTGTTTACAAGGTGAAGAATGCTTTACAGATCG	VI		Ca3	5
3548351	52.6053	TGCAGTTTCTCCTTGCTATCAAGACTAGAATCCCACTGGTTGAGTAGATCAGAGGCAATTCCGATCAAT	VI	MtChr7		5
3547036	55.7895	TGCAGACAGTGATGACCCTGTGACTGAATCTGCCATAATTGGAATGTTACAGATCGGAAGAGCGGTTCA	VI	MtChr7		5
3552542	75.7895	TGCAGCTGACTTGGCTCTTGATAATGATTTGTTTATAGATAGCGCCTGCCAAAGAATTTACAGATCGGA	VI		Ca3	5
3549076	87.3684	TGCAGGAATTCCGAACCCCCATCCCCAACCCACATTCATCTGTATCCAAACTAATACCGATGAAGCGAT	VI		Ca3	5
3541860	92.6316	TGCAGTCCACTTCAGTTTGATAAATGTCTCAAGCTCTTCTCCTTGAAGAAGTTTGTGTTTCATGGAACA	VI		Ca3	5
3548320	100	TGCAGCCACCCTTCTGTGGTGGGAACCGTGAGAAGATTCAACAAAAGATAGTGAAAGATAAGATTACAG	VI		Ca3	5
3542131	101.053	TGCAGTTTGGGAATCCTAGAAGAGCCACCAACAAGGACAACATCATCTATACAACTCTTGTCCATCTTA	VI	MtChr7	Ca3	5
3546757	101.053	TGCAGCTGCAAAGATTCTATGCGGTGCATCCCTCAGCCGTGGATGGTATATTCAGGTGACAAATCCTAT	VI		Ca3	5
GAL_SNP1	107.466		VI			5
3548055	127.368	TGCAGAAGATAGAAAGTAAGACATCATATTTGATAAAAACTCCCATTTTGTGGAGAAAAGAACACGTCT	VI		Ca3	5
3564729	127.368	TGCAGGAGTATTTAGGCCTGATATCAACGGCCTCATGACTCAGATGGTACAATTTCTCAATAAGAATGC	VI	MtChr7		5
3543155	139.015	TGCAGGGATGATTTGATAAGTAATTGCAGCTATAACCTGTAAAATGATGAAAGTGAGTCGTAATTTACA	VI		Ca3	5
3553123	139.015	TGCAGGGATGATTTGATAAGTAATTGCAGCTATAACCTGTAAGATGATGAAAGTGAGACGTAACTTACA	VI		Ca3	5
3548871	144.278	TGCAGTTACCTTGTGATGAGGAGTTTTCCCTGGCAGATGTTTTTGGACTTCTTGAAGCAAGCAGGTAAA	VI	MtChr7		5
3545819	153.751	TGCAGAAACATTCAAGTAATGCCTGCACACAGAAAACAGTCATAAGAAATACTAACTCAAAATTACAGA	VI	MtChr7		5
3544104	155.857	TGCAGAGCTTCTGAGCTTCTACAAGTTCCCTGGGGATGACATCCCTATCATTAGAGGTTCAGCACTGTC	VI		Ca3	5
3548570	155.857	TGCAGAGTCAAATTCAACAAATCCAAACCCCATAGAAACATTTTTCCCATTTTTTACAGATCGGAAGAG	VI		Ca3	5
3549809	160.699	TGCAGGTGGATGAATCTAGCATGACAGGTGAGAGCGACCATGTAGAGATTGAGCCTTTACAGATCGGAA	VI		Ca3	5
3551219	174.804	TGCAGGCTGATGGTGTAGATACCTCCTTTATGGTGGTAATTTTCTCACAATATTATGTTTGTATTCTTA	VI		Ca3	5
3546733	187.436	TGCAGAAGCATGAGAAAGATTTTCGAAGCTGTTTACAAAATGAACTTTGTGTTGAGAAAAATAATACAC	VI		Ca3	5
3544575	200.067	TGCAGCTGTCATCTTCTGGTCATGAGAAATTTTATAGAATATAGGTTTTTCTACTTGAGGGAATCAAAG	VI	MtChr7		5
3551655	209.541	TGCAGCACTCTTCCTAGCTCGAGATGCAGTCTTCACAATATCTCCATTGGCAAGAACTACCTAGTAGTG	VI		Ca3	5
3544657	221.12	TGCAGATAAGGAAAAACAAGTTGATATACCAGGACAAACCAAGGTTACAGATCGGAAGAGCGGTTCAGC	VI	MtChr7	Ca3	5
3546891	227.436	TGCAGAAAGTTTTGAATTGTCTCCTGTGGACCGAATTTTTGTTCGGATGGGTGCCAGAGATAATATCAT	VI	MtChr7	Ca3	5
3548270	227.436	TGCAGCTAATCCTGCATGGTATTATTTCTTTTCACCTTATTGATATGATGATACAAGATACATGCATTT	VI		Ca3	5
3548569	254.804	TGCAGGGAACAGATTATGACAGGATTTACACCAGCCAGCATTTCTCTTGCGAATTCCTCATCGGTTCTC	VI	MtChr7		5
3550705	254.804	TGCAGAAAGAATTTGGAAATCAAAGTTTAGTCAAAATGGTAGACAGAACATATTTACACTCACAAAAAT	VI		Ca3	5
3552796	254.804	TGCAGAAAGAATTTGGAAATCAAAGTTTAGTCAAAATGGTAGACAGAACATATTATCCATTTACAGATC	VI		Ca3	5
3543902	269.541	TGCAGCTACTTGATCAGAGAAAGAAACCAAAAGCAGTGTAGCATCTGGATCACGTACCTGAACAAAATC	VI	MtChr7		5
nin_SNP2	0		VII			1
3553236	0	TGCAGTTTGGAATCGAAACATACAAACCAGCTATGCTCCATTAGCAAGTGTGATTCAAATTCTCTTTTA	VII	MtChr5	Ca2	1
CNE007J09_850	31.5651		VII			1
3542520	41.1432	TGCAGCGGCTCCCAAAGTCATGTTTTTAGCAGCGTTTCTACTCCTGCTATCGTTCTGGTATGCCATAGT	VII	MtChr5		1
3547477	41.1432	TGCAGCATCTGCTGCTTATACTATGGATGACCACCGGAGAATCGCCTGTGCAGAAATCGATCGTTTGAG	VII	MtChr5	Ca2	1
3542220	60.0906	TGCAGAATAGTCTCGAATAACATATATTGATTGTATACTGGGTTTTCTTACAGATCGGAAGAGCGGTTC	VII		Ca2	1
3536121	68.5116	TGCAGATTGAAGGAGCTTTTGTCCAGGGTTTGGGGTTCTTCATGCTTGAAGAATACGGAACAGATCTTA	VII	MtChr5	Ca2	1
3537346	68.5116	TGCAGATTGAAGGAGCTTTTGTCCAGGGTTTGGGGTTCTTCATGCTTGAAGAATATGCAACAGACCATA	VII	MtChr5	Ca2	1
3547304	88.5116	TGCAGCTCCTAAAGGACCAAAAGCTTCTCTCATGACACCAGAATACGTCGTCGTTTCACCCGAACGCGT	VII		Ca2	1
3547626	91.6695	TGCAGCAGCCATTGTTATCATTCTCTTAGTTTGTATACTTCGGTGGAAAGGCTGTTTTGGAAAGAAAAG	VII	MtChr5		1
3548314	115.88	TGCAGCAGAGGTTTGGGTGCTGTGAGAGATCTTAGGAGGGGAGAACTTATTCTGAGAGTTCCAAAATCA	VII	MtChr5	Ca2	1
3550524	116.933	TGCAGTAGAGGTTTGGGTGCTGTGAGAGATCTTAGGAGGGGAGAACTTATTCTAAGAGTTCCAAAATCT	VII	MtChr5	Ca2	1
3542435	128.512	TGCAGTCTCTCATTCAGTTCAAACCCTTGGCTGGATTTTGTACAAAATTGAATGAATGAACAACACAAT	VII	MtChr5	Ca2	1
3550168	129.564	TGCAGCTTGCTCTTGAATGTACTGCTCAATATCCTGATAAGAGACCTTCCATGGATGTGGTGGTAAGAT	VII		Ca2	1
3542112	146.949	TGCAGAGAGGGCAAGTCCTTTCTCTCTCAAACCTGAAAAGGAAAGTGCCTTTGTTGGTTACATAACTTA	VII	MtChr5	Ca2	1
3541834	184.458	TGCAGCTATCTGTAGAAAAATAATTGAACCAAATTTACAGATCGGAAGAGCGGTTCAGCAGGAATGCCG	VII	MtChr5		1
3545391	184.458	TGCAGCCAAGGATCCAGATACTTCATTTTTCAAAAAGCTTGATGGGTTCCAGCCCTGTGAGTTACAGAT	VII	MtChr5		1
Lb5-10_SNP1	185.51		VII			1
3546253	205.51	TGCAGAATTGCTTCCACTTTCAAGATCCTTTGGTTTACAGATCGGAAGAGCGGTTCAGCAGGAATGCCG	VII		Ca2	1
3534522	206.563	TGCAGTTGAATTCTCCATAGAAGATCCTTATGGAAAAGCTGTAGCATTGCTGGACTTGAAATCTAAACT	VII	MtChr5	Ca8	1
rgp_SNP2	206.563		VII			1
3553483	237.089	TGCAGAATAAAATAACTTAGACAGACTGAATTAGTCATGCTTTTGCAAACACCATAATTACAGATCGGA	VII	MtChr5	Ca8	1
3545611	247.616	TGCAGAACTCAGGTTTGTCCTACGTTTTTTGCGAGCTATTTCCTCGGCAAAGGAAACAATTCCTCCATC	VII	MtChr5		1
3549909	247.616	TGCAGCACCATATGTCCATAACATAATAACAGAACACTCTTCATTTCCTACATCAAACAGTTGCGCCAT	VII	MtChr5	Ca8	1
3546570	248.668	TGCAGGCGGATTCTCCAGTAAGAAGGTAACCCTAGAAATCTCTTTGATTACGCAAATTATGATTATCAA	VII		Ca8	1
ARBA4694_128	249.721		VII			1
3543552	251.826	TGCAGCGCCAATAATACCACCCCGCTTCCATTTAGCCCAGCTGCTTTCTTTTAGTTGAGTTTCTTTATT	VII	MtChr5	Ca8	1
3550512	251.826	TGCAGCGCCAATAATACCACCCCGCTTCCATTTAGCCCAGCTGCTTTCTTTTGATTGAGTTTCTTTATT	VII	MtChr5	Ca8	1
3548171	252.879	TGCAGTGGAGAAAGAGTGTCCTCATACAGTCTCTTGTGCTGATATTTTGACTCTAGCAGCTAGAGATTC	VII	MtChr5		1
sym10_SNP1	258.142		VII			1
3553392	258.142	TGCAGGGAAAGATTTGGTTGCTGATAAAGTTACATATCCTAAGCTTTTGGGATTGGAAAAATCGAAAGA	VII	MtChr5		1
3544864	274.984	TGCAGATTCATCCGGTGGTATCACGTCTTTGTGCATCAATTCAGGGTACAAGCCCTGAAAGACTAGCTG	VII	MtChr5	Ca8	1
3543865	294.984	TGCAGCTGAAAAAGCTCAGAAGTTACAACAAAATGTGGCCAATAGGAAAAGAAACAAGCAATTAGAAAT	VII	MtChr5		1
3564016	294.984	TGCAGTAATTAGAGACAAAAAAAATTCCTACCATGGCAGCCATTCCTTTGCTGGTCAATATATACCGGG	VII		Ca8	1
3563126	298.142	TGCAGGTAGAGTTGTGCTTGTTGGAGACGCTTGGCATCCAATGACTCCAAATCTTGGGCAAGGAGCTTG	VII	MtChr5		1
3543810	318.142	TGCAGGCTAAACGGACCCTTCTTATGAGACATGAAGCTGAAATTACAGATCGGAAGAGCGGTTCAGCAG	VII	MtChr5	Ca8	1
3543526	327.616	TGCAGTATATATAGGTTCAGTTTCTTTGTTTTATACTTTCTATTTATGTCGAACAGTTCGAGTTTGTTT	VII		Ca8	1
