# Supplementary material for: Identification of quantitative trait loci (QTL) controlling resistance to pea weevil (Bruchus pisorum) in a high-density integrated DArTseq SNP-based genetic map of pea
Source: Sci Rep. 2020 Jan 8;10:33. doi: 10.1038/s41598-019-56987-7 (PMC6949260; doi:10.1038/s41598-019-56987-7)
Supplement: Supplementary file 3 — Dataset 3. [file 41598_2019_56987_MOESM3_ESM.xlsx]

## Sheet: Supplementary Table 3
Identification of quantitative trait loci (QTL) controlling resistance to pea weevil (Bruchus pisorum) in a high-density integrated DArTseq SNP-based genetic map of pea
Thais Aznar-Fernández, Eleonora Barilli, María J. Cobos, Andrzej Kilian, Jason Carling, Diego Rubiales
Supplementary dataset 3 Sequences of the DArTseq markers linked to the genomic regions controlling Bp resistance in P. sativum ssp. syriacum (P665) × P. sativum ssp. sativum (cv. Messire) which correspond to transcripts linked to potential candidate genes.
CloneID	TrimmedSequence	LG	Position(cM)	Transcript	Description	Score	E-values	Entry from InterPro	Functional category	Bibliografía
3546831	TGCAGAAGTCTCCAAACAGAGTCAGGCCATGCTGGATCAGCAGCCTGAACATAAGCAATTGTTCCCATT	I	115.789	PsCam056412	Auxin response factor	101	1e-16	IPR010525	Binding	Bouzroud et al., 2018
3551908	TGCAGTGTCGAGCTTAGGTGTGCTTGAATTAGGTGTCTGGGTTCATTCTTTTATTTCCAGGATAGGGCT	I	115.789	PsCam036732	Pentatricopeptide repeat	331	4e-26	IPR002885	Binding	Laluk et al., 2018
3548194	TGCAGCTTATAAACATAGGCAGCTTGTTTTGAACAAACTTTTAGCTACTTCCCATATTACACCCAACGC	II	165.263	PsCam045147	Disease resistance protein	2926	6e-13	IPR000767	Defense and stress related
Dof4_SNP3		II	167.368
PlcSyn_SNP1		II	169.2
Selbin_SNP2		II	171.579
3552459	TGCAGAGGGCTTCTCCACCTGACGTCTCTCCAACACTTATCAATTCAATCTTGCCCGAAGCTGGAGAAT	II	172.631	PsCam056343	Disease resistance protein	111	7e-25	IPR000767	Defense and stress related
3549249	TGCAGAGACCCAAGCGTCAAGTGGAACTGCTTCCGCGCATCGCTTGGGGCTAAAGAAACCACCCACCAA	II	174.737	PsCam052343_1_AA	Superoxide dismutase, copper/zinc binding domain	103	2e-22	IPR001424	Defense and stress related
3549680	TGCAGCTGCAATAAAACTAGGAAAGAGACCAGAAAATGCAGGAAAGCTTATCGTTGTAAGTTTAGAATT	IV	145.274	PsCam020860	Serine Cysteine peptidase	101	6e-22	IPR009003	Serine-type endopeptidase activity	David et al., 2009
HRIP_SNP1		IV	152.643
3548130	TGCAGTTGTGTAATCATATTCAAACTACACATGATGCATTATTCTTATAACTATTTTTGTTATCATTTA	IV	171.59	PsCam010880	Aldo/keto reductase	320	1e-26	IPR023210	Oxidation-reduction process	Sengupta et al., 2015
